# Supplementary material for: Multimodal analysis unveils tumor microenvironment heterogeneity linked to immune activity and evasion
Source: iScience. 2024 Jul 15;27(8):110529. doi: 10.1016/j.isci.2024.110529 (PMC11331718; doi:10.1016/j.isci.2024.110529)
Supplement: Supplementary Tables S1–S5 [file mmc2.zip]

Archive with 14 entries (13 files):
- Supplementary_Tables/
- __MACOSX/._Supplementary_Tables
- Supplementary_Tables/.DS_Store
- __MACOSX/Supplementary_Tables/._.DS_Store
- Supplementary_Tables/TableS1.xlsx
- __MACOSX/Supplementary_Tables/._TableS1.xlsx
- Supplementary_Tables/TableS5.csv
- __MACOSX/Supplementary_Tables/._TableS5.csv
- Supplementary_Tables/TableS3.csv
- __MACOSX/Supplementary_Tables/._TableS3.csv
- Supplementary_Tables/TableS2.csv
- __MACOSX/Supplementary_Tables/._TableS2.csv
- Supplementary_Tables/TableS4.xlsx
- __MACOSX/Supplementary_Tables/._TableS4.xlsx
