# Supplementary material for: Multimodal analysis unveils tumor microenvironment heterogeneity linked to immune activity and evasion
Source: iScience. 2024 Jul 15;27(8):110529. doi: 10.1016/j.isci.2024.110529 (PMC11331718; doi:10.1016/j.isci.2024.110529)
Supplement: Supplementary Tables S1–S5 [file mmc2.zip › Supplementary_Tables/TableS5.csv]

feature	cor	p_val	FDR
B	0.0127903755988641	0.714076104711114	0.776485507243502
M1	-0.018877443602585	0.588658720001974	0.672867392481821
M2	-0.00318648566530683	0.927273988139636	0.946451187407731
Neutrophil	-0.00505261654179621	0.884924082858836	0.909803258369972
NK	0.145288346253354	2.86534188983588e-05	0.000122654175794505
CD4 T	-0.0267145737750471	0.44405789931071	0.536064140318972
CD8 T	-0.127211594568968	0.000253427922065441	0.000857363010535907
Treg	0.000292314719041931	0.993319253186795	0.993319253186795
CAFs	0.298939440659386	2.4080241091705e-18	2.87329582449028e-16
Endothelial	0.0025189538284077	0.9424670458998	0.957300062360693
Androgen	0.118469855346686	0.000665635502128042	0.00205319186134348
EGFR	0.198152032406145	1.06207617621602e-08	9.79210892137629e-08
Estrogen	0.19255608177931	2.75149996268014e-08	2.30850846868864e-07
Hypoxia	0.176380047175006	3.69954088111821e-07	2.44402740099069e-06
JAK-STAT	-0.0211041117926924	0.545380002153434	0.635519196953793
MAPK	0.147035980909217	2.33497771476214e-05	0.0001020336615982
NFkB	0.13832243366752	6.96191140624262e-05	0.00027294596588026
PI3K	0.0714187582173727	0.0405422791057251	0.0725265931123739
TGFb	0.315329280871769	1.54681913654525e-20	3.16703180200332e-18
TNFa	0.196120254848018	1.5053422205156e-08	1.31560637813812e-07
Trail	0.00633692956719735	0.855929392763097	0.88894319115755
VEGF	0.115023714512079	0.000953685873255763	0.00278795277930866
WNT	0.202422267712004	5.04253379552629e-09	5.09721187282717e-08
p53	0.217453499432937	3.22116585931079e-10	4.22274711869025e-09
ABL1	0.188268345067958	5.60145775090838e-08	4.27238459364739e-07
AEBP1	0.0782375038457885	0.0248215214266772	0.0475736035820951
AHR	0.110448054924362	0.00151503335090614	0.0041703027250077
AHRR	0.0344456506230371	0.32358742002262	0.408255406615005
AIP	0.108353160366347	0.00186231259803545	0.0050240523143143
AIRE	0.0497999371929881	0.153443539070742	0.218944097415565
AP1	0.130806128944845	0.000169929964419276	0.000591581909326856
APEX1	0.12058201451381	0.000531475412071178	0.00169543494879654
AR	0.0593530137248045	0.088822520704699	0.140079125697824
ARHGAP35	-0.0762685634372778	0.028701313347583	0.0535120042191603
ARID1A	0.0772068583465947	0.0267917716783496	0.0509005019747818
ARID1B	0.00236701665746318	0.945931828840034	0.957436185967858
ARID3A	0.063648306393511	0.0680054114679571	0.111875569061992
ARID3B	-0.101357678527467	0.00361821630932032	0.00911616661717643
ARID4A	0.0889747560416014	0.010678937830855	0.0232286970577042
ARID4B	-0.212301154541673	8.45999349175626e-10	9.8582424160882e-09
ARID5B	0.0179852881420207	0.606328253406484	0.689072811803171
ARNT	0.180172276688739	2.05291073614409e-07	1.42346455175611e-06
ARX	0.15646951832085	6.66577027642357e-06	3.4101105255606e-05
ASCL1	0.185797030366682	8.37707647386158e-08	6.26426768933539e-07
ASCL2	0.0875208908228313	0.0120324001882185	0.0255574272352287
ASH1L	0.260322169661079	4.05110772254172e-14	1.56384332418116e-12
ASXL1	0.0707839501649524	0.0423625774715928	0.0753012764802254
ATF1	0.132799889919819	0.000134716346156184	0.000480966018829951
ATF2	0.192967741529944	2.56780819732126e-08	2.17615260358842e-07
ATF3	0.207707498428748	1.96136381741003e-09	2.16524242474607e-08
ATF4	0.0991711222417849	0.00441816322770996	0.0106518360576111
ATF5	0.0179088674907238	0.607859146789026	0.689180843454044
ATF6	-0.00726928303996271	0.835016963651657	0.874630752189438
ATF6B	-0.0121037610757203	0.728749046928214	0.789948902290403
ATF7	0.0762948693628791	0.0286462238705519	0.0535120042191603
ATOH1	0.0245893025037644	0.481071481916118	0.570889636955619
ATOH7	0.173375789920448	5.84763817614893e-07	3.68884844345034e-06
ATOH8	-0.0451690179399524	0.195450144983903	0.26707275511644
BACH1	0.0514540460451	0.140230324208415	0.203200763403903
BACH2	-0.0147901730017162	0.67173685581704	0.739615776942909
BARX1	0.173779247905407	5.50139569113601e-07	3.49672044307811e-06
BARX2	0.152718555958817	1.10708738670632e-05	5.40026928748027e-05
BATF	-0.0460853984202495	0.186531515352899	0.256557280952594
BCL11A	0.107626884328755	0.00199882799780565	0.00530701484227512
BCL11B	-0.149635854520223	1.66512411373542e-05	7.51096307217216e-05
BCL3	0.119672350440049	0.000585832791416304	0.00183400638805328
BCL6	0.0783323730881167	0.0246466272465911	0.0474277987612155
BCLAF1	-0.0411338138089835	0.238442237795697	0.313562754718793
BCOR	-0.0738524222935443	0.0341651161378902	0.0620444425101513
BHLHA15	0.197669958021598	1.15408871827579e-08	1.05247873329716e-07
BHLHE40	0.116277659001668	0.000837637761617246	0.0024833147773741
BHLHE41	0.0584450287526781	0.0938212811244727	0.146312369634633
BMAL1	0.107706125009719	0.00198349982142929	0.00528303603231484
BMAL2	0.0528981165043377	0.12942538061361	0.191164212195881
BPTF	0.137526345750448	7.66873265949103e-05	0.000297873458394119
BRCA1	0.0278243931791275	0.425274463111341	0.517109093551327
BRD4	-0.0132244107278923	0.704761870025427	0.768914445970524
BTG2	-0.0157285755457532	0.652238294309624	0.722890262781736
CASZ1	0.0872842666540835	0.0122664983589679	0.0259234058518238
CBFB	0.221932072503092	1.36478263936147e-10	2.00603292165561e-09
CDX1	0.133355392710443	0.000126203487970768	0.000452498830801172
CDX2	0.0708646546781106	0.042127394794597	0.0750422170544945
CEBPA	0.0634985649708573	0.0686569042970115	0.112252225155582
CEBPB	0.141005315174696	5.00656164393517e-05	0.000202922957452251
CEBPD	0.125227679723504	0.000319893885592744	0.0010566573622532
CEBPE	0.0854631087163199	0.0142071420324165	0.0296512242915359
CEBPG	0.160965097676786	3.57305768969347e-06	1.89733886180558e-05
CEBPZ	0.258038548384777	6.83103572467991e-14	2.20432268192556e-12
CHD4	-0.133461778867826	0.000124632041356793	0.000450136493770585
CIITA	-0.0461548012877935	0.185868492264261	0.256065131378842
CITED2	-0.0991322230539277	0.0044337414855935	0.0106587653478881
CLOCK	0.087385680087396	0.0121656785624632	0.0257752634189561
CREB1	0.0813322388460938	0.0196398152528291	0.0398978329228175
CREB3	-0.0581544795891419	0.0954676120128324	0.148603574172108
CREB3L1	-0.0613339446411385	0.0786599286286311	0.125945954426377
CREB3L3	-0.0650714311362102	0.0620636171257924	0.103669203859807
CREB5	0.0498973035608235	0.152640463549395	0.218541551054509
CREBBP	0.113542617709115	0.001109844882481	0.0032220064235348
CREBZF	0.0114862606862979	0.742082475129392	0.801296263363654
CREM	0.0362485752392096	0.298895705457603	0.382860300578518
CRX	-0.0417171509382346	0.23184538932708	0.305846354788397
CTBP1	0.0635872990341377	0.0682702259317677	0.112086150646843
CTBP2	0.0278807507185909	0.424337117750107	0.516718202891639
CTCF	0.0654652235233012	0.0604974189533769	0.101718105214195
CTCFL	0.00369731721751677	0.915637463827136	0.936853453842643
CTNNB1	0.251747062196422	2.80628305031054e-13	7.59506928777595e-12
CUX1	0.134039540518574	0.00011641455449289	0.000424660048780587
CXXC1	0.176274091556504	3.76025585071705e-07	2.46473020214969e-06
DACH1	-0.0687599438336198	0.0486335873257878	0.0846226117011367
DAXX	0.0455886857137641	0.19132774251123	0.262294078377324
DBP	-0.044979322509184	0.197334719847534	0.268772451220911
DDIT3	0.12694499168328	0.000263993768545223	0.000882433353822478
DEAF1	0.149828542196212	1.6235550689726e-05	7.36304163712438e-05
DLX1	-0.0243550032449715	0.48526153121016	0.573428767162429
DLX2	-0.0566051854274989	0.104639952100321	0.161087926260861
DLX3	0.208994379142699	1.55266157133139e-09	1.76038251127978e-08
DLX4	0.0949733896834101	0.00641589124934185	0.0146275346690158
DLX5	0.330442982315271	0	0
DMAP1	0.095881676032753	0.00592520666636747	0.0137207450626583
DMBX1	-0.00632943819067585	0.856097852747676	0.88894319115755
DMRT1	-0.00578530162649839	0.868350984748783	0.899223961393185
DMTF1	0.131817680044686	0.000151104864375719	0.000537190598352662
DNMT1	0.0892773172399048	0.0104148927659626	0.0227554558089651
DNMT3A	-0.0541116979738754	0.120854125457341	0.181714357094461
DNMT3B	0.0386933472184993	0.267471236363675	0.346309208810375
DOT1L	-0.0363587716656852	0.297428373550191	0.38156331102234
DR1	-0.0110750530014889	0.751004870961833	0.806777319765657
E2F1	0.0650494305994143	0.0621520971888948	0.103669203859807
E2F2	0.0881541704622257	0.0114252235236076	0.0245160167168972
E2F3	0.0340369400637352	0.329364367251445	0.414297907232327
E2F4	-0.0157475623103853	0.651846161454863	0.722890262781736
E2F5	0.0518035359813828	0.137553832401864	0.200013284896298
E2F6	-0.0655767115664184	0.0600599959264894	0.1012370654943
E2F7	-0.0470485784768619	0.177484935274015	0.246948359361358
E4F1	0.0610127195823635	0.080240563652234	0.127988275483316
EBF1	0.0750402360110814	0.0313771072807552	0.0579429321671145
EBF3	0.0995869797465039	0.00425469049098416	0.0103170096009703
EGR1	0.21924856671454	2.28809994866954e-10	3.09631589828024e-09
EGR2	0.238013044122572	5.37622054000901e-12	1.15657667514553e-10
EGR3	0.0299087395345685	0.391417073953426	0.482230433255396
EGR4	0.245325876170302	1.1411067301076e-12	2.88568726090743e-11
EHF	0.0979605545444111	0.00492689958956079	0.0117768340616567
ELF1	-0.040927391942706	0.240808015779349	0.315191771043485
ELF2	0.0321065544119773	0.357544706410337	0.445735525524923
ELF3	0.176858784883229	3.43679367988673e-07	2.2884681725595e-06
ELF4	0.0520316354802958	0.135828309792463	0.198191220723264
ELF5	-0.062502341055163	0.0731227732674768	0.118436306508519
ELK1	0.126991575990155	0.000262613230421406	0.000881330001294238
ELK3	0.0657940045394297	0.0592149730525078	0.101021814661206
ELK4	-0.0580216798714376	0.0962277447552995	0.149509403425364
EMX2	0.0425722442088861	0.222410856814051	0.296665673874386
EN1	0.209097902216526	1.52365037188343e-09	1.75115433152082e-08
ENO1	0.075159107796	0.0311091379787542	0.0576171451747788
EOMES	0.0528678065671473	0.129645335803881	0.191164212195881
EP300	0.129406576205855	0.000199629853043198	0.000680851409362777
EPAS1	0.231020446894192	2.25899514414722e-11	4.30749301349891e-10
ERF	-0.0786617783856221	0.0240476109860782	0.0467035778178695
ERG	0.147916884985757	2.08354780332364e-05	9.15233825648448e-05
ESR1	0.195562900740208	1.65544249564636e-08	1.4318724266467e-07
ESR2	0.116554043436034	0.000813885029234013	0.00242145226782744
ESRRA	0.0317397352857525	0.363066224624183	0.451277870310652
ESRRB	0.179338516619619	2.33918880909009e-07	1.60867164821851e-06
ESRRG	-0.0409772913989612	0.240234616167438	0.314978579256573
ETS1	0.141608091134404	4.64531737789358e-05	0.000189195207769549
ETS2	0.0952527448360521	0.006261222240289	0.0143922341358972
ETV1	0.14531492326118	2.91170653258173e-05	0.000124006181768329
ETV2	0.092712156428897	0.00779970917527557	0.0174041382927027
ETV3	-0.0765246910173143	0.0281687904444641	0.0527536053189852
ETV4	0.217059125818358	3.47118479440798e-10	4.48049852693584e-09
ETV5	0.0635573335280517	0.0684006068309695	0.112086150646843
ETV6	0.272246288388892	2.42818479557911e-15	1.35816469566058e-13
ETV7	0.188270949828185	5.59906644153894e-08	4.27238459364739e-07
EWSR1	0.143991209945999	3.4447422136652e-05	0.000143787995883836
EZH2	0.088066835650307	0.0115073107908936	0.024626101396697
FEV	-0.0704638660342108	0.0433062923405068	0.0763318892304311
FEZF1	0.0740305792823141	0.033733929112772	0.0613942874742207
FEZF2	0.151928796963289	1.23004970104659e-05	5.86370283623915e-05
FGF2	0.12710876867344	0.000259170026500601	0.000873267679654636
FHL2	-0.0130646592762659	0.708164091010331	0.771622951113855
FIGLA	0.101048659245956	0.00372265198232507	0.00931642127971939
FLI1	0.100484244300505	0.00392048976010662	0.00968117344198661
FOS	0.224258769194392	8.67355222698621e-11	1.39944429200797e-09
FOSB	0.259890468325556	4.47344931827745e-14	1.56384332418116e-12
FOSL1	0.200977228540285	6.49985967494157e-09	6.26825547962756e-08
FOSL2	0.264030551727826	1.71497838246683e-14	7.99370479383151e-13
FOXA1	0.0111388373366417	0.749618661700558	0.806777319765657
FOXA2	-0.000840067463720426	0.980798224048748	0.984710755298235
FOXA3	0.0872201378878262	0.0123306325985039	0.0259934692214694
FOXC1	0.232334839042609	1.73071349778865e-11	3.37690377824344e-10
FOXC2	0.15929460682027	4.51366458050195e-06	2.36685286440071e-05
FOXD1	0.000720226966320579	0.98353708336105	0.984710755298235
FOXD2	-0.171747448820336	7.47052949719245e-07	4.47698160581748e-06
FOXD3	0.0682522523856805	0.0503233438054836	0.0868750729481497
FOXE1	0.190929290619169	3.6101260921498e-08	2.88466265839399e-07
FOXF1	0.0744595036420575	0.0327148416248599	0.0599295897887718
FOXF2	-0.102439665788166	0.00327318023976374	0.00832181279139933
FOXG1	-0.078364921827486	0.0245868688345062	0.0474277987612155
FOXH1	0.0423635835404297	0.224687359967682	0.299154280976766
FOXI1	0.0249402562722411	0.474832240056472	0.569016574795135
FOXJ1	-0.0329632622034308	0.344856112408042	0.431842206433353
FOXL2	0.0288163978137925	0.408952370428294	0.501624325715407
FOXM1	0.0695170679820031	0.0462021953156734	0.0810954850833682
FOXN1	0.245212106271117	1.16940842515915e-12	2.88568726090743e-11
FOXN4	0.0886778349026332	0.0109438229334391	0.0236037723423018
FOXO1	0.12566441836393	0.000304712969751218	0.00101049083644772
FOXO3	0.0256156210872088	0.462951463510465	0.55726869137056
FOXO4	0.0482961725179627	0.166257366301872	0.234043507260521
FOXO6	0.0445214013558358	0.201938707056034	0.273268669709697
FOXP1	0.133879380055011	0.000118639882003234	0.000430904160176247
FOXP2	0.0887672363011785	0.0108634604945835	0.0234908333890608
FOXP3	0.0156418865421554	0.654029897334389	0.723919635703895
FOXQ1	0.257394763596698	7.90771779404984e-14	2.45725008489179e-12
FUS	0.0279773636433853	0.422733049190007	0.515598895369163
GABPA	0.0482441849481369	0.166714312453193	0.234293648489495
GATA1	0.0800701356447186	0.0216265459502745	0.0430989834971029
GATA2	0.101131322711021	0.00369445034568909	0.00928037077854234
GATA3	0.107055042587614	0.00211270299691697	0.00557408117740042
GATA4	0.14561591299257	2.80194029370107e-05	0.000120555277252061
GATA5	0.0202202800517646	0.562340222674019	0.649867006643942
GATA6	0.0908280752337417	0.00915053824165495	0.0202567324135844
GBX2	-0.00737476506569636	0.832658061921916	0.87325014244061
GCM1	0.172447096028167	6.72616369364343e-07	4.11916156128966e-06
GFI1	-0.122240837766664	0.000444244723128886	0.00143354354886591
GFI1B	0.00375662394831191	0.914289413446844	0.936616383250186
GLI1	0.189516175905443	4.56215221115084e-08	3.54411639366255e-07
GLI2	-0.0175156563311216	0.615763188568791	0.696260532626976
GLI3	0.159030040678175	4.68284058541207e-06	2.4403125783607e-05
GLIS3	0.136793590102703	8.37873908407819e-05	0.000322466150988147
GRHL2	-0.150973797145407	1.39615132746279e-05	6.47166278310098e-05
GRHL3	0.178950514980471	2.48519631523865e-07	1.6815158939397e-06
GSC	0.154795432464681	8.37175988483782e-06	4.18089675201127e-05
GTF2I	0.111743524888979	0.00133119439351856	0.00372290698720689
GTF2IRD1	-0.0508059343412708	0.145299391011418	0.209101524971835
GTF3A	0.138836733887276	6.53850271919799e-05	0.000257549473305498
HAND1	0.0767977172484122	0.0276105176855786	0.0519399648838574
HAND2	0.0197443193193215	0.571577813208183	0.656922993536528
HBP1	0.103230221280624	0.00304030664279187	0.00777688193079993
HCFC1	-0.0848519157214975	0.0149165429222657	0.0309776720588636
HDAC1	-0.0941266273400972	0.00690590528079839	0.0157020447983465
HDAC3	-0.027973122835412	0.422803384998789	0.515598895369163
HDAC4	0.0209590417168926	0.548146337441516	0.637856833721819
HDAC5	0.0123562721291603	0.723319936441568	0.785078171635803
HDAC7	-0.0380837472175348	0.275086039491866	0.355072595590271
HDAC9	0.0575427699476628	0.0990092247418616	0.153546653527582
HDGF	0.0625239325800223	0.0730235258969626	0.118436306508519
HES1	0.208411235755944	1.72640167081358e-09	1.93126800241679e-08
HES5	-0.0809222797240384	0.0202669455444633	0.040973415209168
HES6	-0.0959221897414123	0.00590412854080793	0.0137207450626583
HESX1	0.183412641465389	1.22902047453623e-07	8.81323229175981e-07
HEY1	0.0591092856645277	0.09014280041574	0.141894577014645
HEY2	0.0208100752642239	0.550994158668127	0.640282685765316
HEYL	-0.183561866241386	1.2000616281706e-07	8.67975608650976e-07
HHEX	0.177071169713002	3.3260772334022e-07	2.23246303905955e-06
HIC1	-0.0244750805387557	0.483111688850153	0.571693521784596
HIF1A	0.167602887813709	1.37934307437933e-06	7.87257713880448e-06
HIF3A	-0.100444484034886	0.00393477967070016	0.00968117344198661
HINFP	0.0483852510123476	0.165476595874499	0.233335905779335
HIPK2	0.056834964028046	0.103237044157053	0.159220367734866
HIVEP1	-0.0626968154675054	0.0722328171354743	0.117448320885006
HIVEP2	-0.00600707220386739	0.863353060790734	0.89536862546777
HIVEP3	0.144381299698718	3.27873783656726e-05	0.000137543052243996
HLF	-0.0768387260767842	0.0275274931652872	0.0519001500352268
HLX	0.106674790648317	0.00219168194817364	0.00574631610786776
HMGA1	0.0823313473722877	0.018181853653379	0.0372062810126463
HMGA2	0.260016465528948	4.34591010097173e-14	1.56384332418116e-12
HMGB1	0.0814911722738472	0.0194012803101977	0.0396050466672892
HMGB2	0.143003187795979	3.90159047838582e-05	0.000159679727383693
HMGXB4	-0.290767468275527	2.22996100646962e-17	1.70085207675274e-15
HNF1A	0.0113814675227731	0.744353049914794	0.802714921437677
HNF1B	0.0734150163178541	0.0352437504366116	0.0637273849489593
HNF4A	0.108474292480389	0.00184039437520776	0.00498093832515906
HNF4G	0.0535402652446714	0.124833091591803	0.186209128210415
HOPX	0.0624279224096607	0.0734656900384007	0.118762454609284
HOXA1	0.181107665460612	1.77196472236685e-07	1.24930958156789e-06
HOXA10	-0.0495546161388533	0.155481163723345	0.221474866492168
HOXA11	-0.0457010348346425	0.190235054786054	0.261222931203763
HOXA13	0.0154266816827147	0.658486135214715	0.726934036112035
HOXA2	-0.118404693287115	0.00067023578034018	0.00205980886338978
HOXA4	0.0959635430008887	0.00588268324304004	0.0137099201136405
HOXA5	0.23373103357833	1.30190066009773e-11	2.60070155671904e-10
HOXA7	0.0484584426220403	0.164837138183777	0.232825520094593
HOXA9	0.0422399973547691	0.226043509094835	0.300079911598997
HOXB1	0.0907576390728845	0.00920485603102421	0.0202851904936095
HOXB13	-0.112562474420609	0.00122582443279465	0.00347454965917131
HOXB2	0.191197645503413	3.45250176007206e-08	2.78523940067352e-07
HOXB3	-0.0403201383786405	0.247863238256125	0.322914995181505
HOXB4	-0.100929787461037	0.00376354915444778	0.00936978558036109
HOXB5	0.0727255513545485	0.0370028458370946	0.0666210035564858
HOXB6	0.00232387666163252	0.946915784538064	0.957436185967858
HOXB7	0.262746426462711	2.31318954332769e-14	1.02145580360628e-12
HOXB9	0.140408050112659	5.39061670774741e-05	0.000215367972276194
HOXC11	-0.00868859751356908	0.80340928412755	0.851086350231078
HOXC13	0.172620474035363	6.55304818383794e-07	4.04265251929414e-06
HOXC6	0.116844614126515	0.000789587202185269	0.00237442172986896
HOXC8	0.122270824799694	0.000442798291487195	0.00143354354886591
HOXD1	-0.0247159670424209	0.478814517755485	0.569016574795135
HOXD10	0.0199271261280011	0.568021327475833	0.654628974934373
HOXD11	0.119744680971981	0.000581328408761532	0.00182672110468511
HOXD13	0.125023561240238	0.000327228821133574	0.00107664698404341
HOXD3	0.213565711814667	6.68964826154565e-10	7.95302365386708e-09
HOXD4	-0.0177995106150653	0.610052821998562	0.690734571736563
HOXD8	0.00267338812485938	0.938946432510185	0.956038903975783
HR	0.196576044833908	1.39248513752813e-08	1.22978424251168e-07
HSF1	0.0996079900438745	0.00424657864952062	0.0103170096009703
HSF2	0.150631045142604	1.46081533875071e-05	6.69739928531065e-05
HSF4	0.118034817334839	0.000696912232095329	0.00213397577637949
HTATIP2	0.130138686045279	0.000183534471227859	0.000633684861564499
ID1	0.225709491479334	6.52179040986378e-11	1.13995461539077e-09
ID2	0.173259673584364	5.95111407984079e-07	3.72610799476598e-06
ID3	0.235417669642867	9.20801420490161e-12	1.93138097947811e-10
ID4	0.0502143093385691	0.15004792845685	0.21556543146455
IKZF1	-0.0498341650339915	0.153160863740008	0.218913057372856
IKZF2	-0.0432111423806716	0.215543110454195	0.289345071473711
IKZF3	-0.0827124173354586	0.0176512278411554	0.0362975003890427
IKZF4	0.131072718619679	0.000164765552064719	0.000580833185639912
ING4	-0.0722732702605354	0.0381968989532087	0.0684769192772266
INSM1	-0.0253818384750726	0.467045247374573	0.56058792925217
IRF1	-0.0136023162302911	0.696737176884688	0.762141449030317
IRF2	-0.0559434471681004	0.108764746206343	0.166217890832645
IRF2BPL	-0.0978196176418645	0.0049894430852368	0.0118587613272342
IRF3	0.0521151384961776	0.1352008183599	0.197619314641038
IRF4	-0.0399996021820744	0.251645008388528	0.327333584555001
IRF5	0.0284891667376338	0.414294916601493	0.506695969429522
IRF6	0.106822379376568	0.00216071205932296	0.00568287591778045
IRF7	0.0562563412995368	0.106798659668161	0.163511086608735
IRF8	0.0347491374799337	0.319340684717717	0.403504268792416
IRF9	-0.0164864531371775	0.636661430898106	0.712211920698014
IRX1	-0.146925095620533	2.36859741235299e-05	0.000102966488547366
IRX4	0.168926299751674	1.13585090789861e-06	6.5722683567375e-06
ISL1	0.0467396453031265	0.180350306090758	0.249692915528293
JARID2	-0.0111000457835046	0.750461613071511	0.806777319765657
JDP2	0.111532646945288	0.00135964630821821	0.0037898446930069
JUN	0.206460980734849	2.45610494825569e-09	2.57584006448316e-08
JUNB	0.196680644254937	1.36776781911602e-08	1.22080553216844e-07
JUND	0.206754220766388	2.32980625879285e-09	2.49532854889259e-08
KAT2B	0.0454892958131902	0.192298229388556	0.263194477091352
KAT5	0.151425906023868	1.31501659221364e-05	6.16368112216336e-05
KAT6A	0.110338009186494	0.00153167978755195	0.00418987223252188
KAT6B	0.112367504888554	0.0012501880976662	0.00353167614121865
KAT7	0.113236052499222	0.00114498329568216	0.00329473151748626
KAT8	0.014991234658931	0.667539926746294	0.735960576268254
KCNIP3	0.114113447683886	0.00104705626969903	0.00305027850790793
KDM2A	0.099916148247625	0.0041292007678938	0.0100709286170433
KDM2B	-0.00231291944712264	0.947165714366296	0.957436185967858
KDM5A	0.0012365507188148	0.971738701871482	0.978738020252309
KDM5B	0.0806053815810128	0.0207636037063729	0.0418765949751127
KDM5C	-0.0596028984910732	0.0874850901428208	0.13822973753263
KDM5D	0.0448819561413487	0.198307172039275	0.269659185317588
KLF1	0.0476881439839123	0.171660758592629	0.24003896076536
KLF10	0.116785587245992	0.000794467995722025	0.00238056660146707
KLF11	0.0057470267200179	0.869214103325236	0.899223961393185
KLF12	-0.155942431096342	7.16340958906569e-06	3.59886266181205e-05
KLF13	-0.120511642933785	0.000535506867021553	0.00169543494879654
KLF14	0.221849581253579	1.38676888505394e-10	2.00603292165561e-09
KLF15	0.0586707602877481	0.092557984268501	0.144766713424671
KLF17	-0.230406175546373	2.55708781996467e-11	4.76754817988968e-10
KLF2	0.049050864121671	0.159729511244495	0.226756446589055
KLF3	0.0924148478049363	0.00800024896795329	0.017759252613402
KLF4	0.16642473969404	1.6376531916593e-06	9.22141629397418e-06
KLF5	0.191500938617813	3.28237639022541e-08	2.69991548176385e-07
KLF6	0.0309573815589692	0.375019429779103	0.464758200272773
KLF7	0.0441386953449189	0.2058460604756	0.278107640481527
KLF8	0.0728617523294091	0.0366495439891246	0.0661268116276894
KLF9	0.161135698708203	3.48833317353511e-06	1.86414747299105e-05
KMT2A	-0.0513635682993533	0.140929705174408	0.20386210800229
KMT2B	0.111435883331885	0.00137288835283247	0.00381408386763723
KMT2E	-0.0408250313238563	0.241987262860311	0.316241921401559
LEF1	0.160445351140192	3.84349184495367e-06	2.0281067030919e-05
LHX1	-0.0833863828990645	0.0167458813467138	0.0346054050489972
LHX2	0.131248292375165	0.000161445245587307	0.000571529793450425
LHX3	0.0470128222228326	0.177814833346953	0.246997756917373
LHX4	0.0761987515577973	0.0288479542441486	0.0536661499131722
LHX8	0.0823864348220535	0.0181042941547169	0.0371381486450061
LITAF	0.0169215987837449	0.62778914516741	0.70700012455766
LMO2	0.00689624262691404	0.843371049833057	0.881180959912746
LMO4	0.161177654722112	3.46779345497606e-06	1.86414747299105e-05
LMX1A	0.0351327045686117	0.314025716829709	0.399193297606251
LMX1B	0.11658700118734	0.000811094640880309	0.00242145226782744
LRRFIP1	-0.143480978318665	3.67392910527056e-05	0.000151843670902562
LYL1	0.0248242260439341	0.476890097818946	0.569016574795135
MAF	0.0569146352478909	0.10275411466535	0.158855771965487
MAFA	0.0990538434507243	0.00446528185117968	0.010703918494685
MAFB	0.243442203987083	1.70925279866639e-12	4.09732313737457e-11
MAFF	-0.0543325859465393	0.119342878485588	0.180087545052892
MAFG	-0.0393004070400684	0.260033233008135	0.337721180330998
MAFK	-0.0234802774013672	0.501077394731824	0.589626836157083
MAML1	0.0144751477028211	0.678333200867886	0.744923502000205
MAX	-0.103621947081088	0.00293059936323029	0.00753695327203632
MAZ	0.151565228405612	1.29093319210243e-05	6.08479184367381e-05
MBD1	0.134123194223064	0.000115267925679506	0.000422313491900023
MBD2	0.00237840441085361	0.945672105709849	0.957436185967858
MECOM	0.00520678653270937	0.881412925654255	0.908483347203833
MECP2	-0.138082472822448	7.16820808681829e-05	0.00027972681789956
MED1	0.0802025478774304	0.0214102139249286	0.0428715262124466
MEF2A	0.206889969675424	2.27350014636139e-09	2.47722938025611e-08
MEF2B	0.140461975107447	5.35482871240484e-05	0.000214961784196539
MEF2C	0.162944715449535	2.7005347575784e-06	1.48088147817534e-05
MEF2D	0.218133944606695	2.83045423041641e-10	3.76944618939582e-09
MEIS1	0.117091937186444	0.000769437296970183	0.00233053390670752
MEIS2	0.0791010356784987	0.02326847193807	0.0455064054919364
MEOX1	0.200463853979122	7.1101939918702e-09	6.77892358997625e-08
MEOX2	0.196896301180202	1.31814328127309e-08	1.1891636698797e-07
MESP2	-0.0465894948685362	0.181755288963311	0.250819540447425
MITF	0.12587775037924	0.000297545020087308	0.000990635999417663
MIXL1	0.0798395605472425	0.0220077912943683	0.0437548267677132
MKX	0.278727190157743	4.93366813810235e-16	3.18411351374452e-14
MLX	0.117355017969401	0.000748527576029665	0.00227541534887279
MLXIP	-0.0795046658790101	0.0225719179830138	0.0446647150654447
MLXIPL	0.0247235875806066	0.478678916085374	0.569016574795135
MNT	0.0530744221759211	0.128151686658696	0.189978293339137
MNX1	0.0348783421979854	0.317543808073871	0.402446004492414
MRTFA	0.260178735633025	4.18689875523252e-14	1.56384332418116e-12
MSC	0.0334101830883811	0.338352103640595	0.424966190051585
MSX1	0.0788213576216963	0.0237619807735978	0.0462559208098574
MSX2	0.0636811134562086	0.0678633550989805	0.111861208110107
MTA1	0.0791885211790256	0.0231159342641767	0.0454198333668483
MTA2	0.00747292793046074	0.830464189535815	0.872039367985668
MTA3	-0.0852632525679707	0.0144357697680712	0.0300536249017661
MTF1	0.056905184919463	0.102811304144529	0.158855771965487
MTF2	0.0247456096443465	0.47828716800577	0.569016574795135
MXD1	-0.0588442674566079	0.091596259832394	0.143912475654267
MXI1	-0.0603751776080517	0.0834539902672713	0.132609654989092
MYB	0.111968955046833	0.00130138649127498	0.00365171660929668
MYBL1	-0.00996241137249509	0.775311116007491	0.827590364287894
MYBL2	0.0196435947482179	0.573541906733328	0.657379316597353
MYC	0.0331326792529255	0.342381284267208	0.429384002242433
MYCN	0.0433297773692059	0.214284836691741	0.28811695189803
MYF5	0.148236452469842	1.99887089512307e-05	8.8732946085093e-05
MYF6	0.000810446388738894	0.981475170391581	0.984710755298235
MYOCD	0.223523107409204	1.00155221207801e-10	1.58547604893104e-09
MYOD1	0.175103865352237	4.49800155926547e-07	2.88078115131582e-06
MYOG	0.151096414618586	1.37368745057796e-05	6.40290983908282e-05
MYRF	0.201266313871627	6.17889835826496e-09	6.02801828207477e-08
MYT1	-0.0203431343213282	0.559967573982817	0.648912699684508
MZF1	-0.00538847394029958	0.877307072361888	0.90647861294535
NAB2	-0.136215290278355	8.98241712239579e-05	0.000339470629085138
NANOG	-0.0525505639930174	0.131964949473441	0.193563973091288
NANOGP8	-0.0642430743300406	0.0654676481985985	0.1087670432448
NCOA1	0.0978561273389348	0.00497317276158584	0.0118536703038935
NCOA2	0.15182376700338	1.24735112193153e-05	5.91258526158503e-05
NCOA3	0.167987574303476	1.30382668107741e-06	7.49253825632842e-06
NCOA6	0.0295645452265164	0.396892592563095	0.488259362405333
NCOR1	0.0702665500652568	0.0438968372007764	0.0772105794789338
NCOR2	0.150849715840033	1.41923929658998e-05	6.54253719691756e-05
NEUROD1	0.227331331442349	4.73090496770842e-11	8.44516865512205e-10
NEUROD2	0.064649825937436	0.0637774167698589	0.10616915212284
NEUROD4	-0.0369562304702182	0.289556656137351	0.37203374349041
NEUROD6	0.1504730158465	1.49158078162088e-05	6.80128410749957e-05
NEUROG1	0.0586811793286573	0.0925000054773501	0.144766713424671
NEUROG2	0.0686055525910562	0.0491423412916211	0.0851868271563432
NEUROG3	0.101813899052238	0.00346889190063934	0.00879275016506468
NFAT5	0.0683956648867902	0.0498411149757979	0.0862199906488545
NFATC1	0.0797345305873334	0.0221833802581387	0.0439996596609417
NFATC2	0.0620479072667472	0.0752373112291153	0.121243064290902
NFATC3	0.077113991110061	0.0269757515640297	0.0509744494644615
NFATC4	0.123518138990522	0.000386380325817545	0.00125648485798806
NFE2	0.0782292805531701	0.024836731732231	0.0475736035820951
NFE2L1	-0.0075687874122142	0.828323068862253	0.870881021021843
NFE2L2	0.0196881555223543	0.572672593385564	0.657280856156619
NFE2L3	0.100751630472268	0.00382560696200663	0.00949610722225906
NFIA	0.0104846335076528	0.763873885208248	0.817461976645052
NFIB	0.0371876666454555	0.286545400841437	0.36929583917967
NFIC	0.182469696736162	1.42824424505774e-07	1.01550586576563e-06
NFIL3	0.0596527333664963	0.087220314877676	0.13807140411768
NFIX	-0.185752986239202	8.43697555297853e-08	6.26426768933539e-07
NFKB	0.14599024502226	2.67090371935812e-05	0.000115509702089766
NFKB1	0.0530373527783061	0.128418677810997	0.190023405085409
NFKB2	0.171880205484153	7.32345210237512e-07	4.4287631104898e-06
NFKBIB	0.123895700061817	0.000370672878539908	0.00121482244177728
NFKBIZ	0.0479208071949591	0.169577841456781	0.23752221866818
NFX1	0.113178360289229	0.00115170968286803	0.00329789905776887
NFYA	0.140935890780208	5.04983502785212e-05	0.000203692864825381
NFYB	0.113018630364547	0.00117052347684909	0.00334037141862717
NFYC	0.0855292179614277	0.0141322209580065	0.0295684124283477
NHLH1	0.0783377332971795	0.024636777445539	0.0474277987612155
NHLH2	-0.0370704309082829	0.288068125295235	0.370688891292488
NKRF	0.00773430808483993	0.82462899916568	0.869175540577896
NKX2-1	0.0516038305216418	0.139078374538433	0.201880201103366
NKX2-2	0.144872006387819	3.08067957718765e-05	0.000130539907336386
NKX2-5	0.0724204715037939	0.037804736273982	0.067919001571458
NKX3-1	0.161831557173884	3.16225983770278e-06	1.72281558690431e-05
NKX3-2	0.144638460572067	3.17348352360303e-05	0.000133796616899645
NKX6-1	0.0513270370753391	0.141212844365037	0.203920097112335
NKX6-2	0.101589631349361	0.00354158198096459	0.0089499616928593
NKX6-3	-0.00833490982320093	0.811257960733643	0.858317060599655
NONO	-0.0418877304427068	0.229941024974897	0.303811842447147
NOTCH1	0.292508395292901	1.4013674853092e-17	1.17574732017442e-15
NOTO	-0.0465887844793833	0.181761955413628	0.250819540447425
NPAS1	0.0791133921443704	0.023246874707969	0.0455064054919364
NPAS2	-0.0750198930489756	0.0314231634517725	0.0579429321671145
NPM1	0.128278607392714	0.000227040980118043	0.000771203977000156
NR0B1	-0.078199164358476	0.0248925053307983	0.0475736035820951
NR0B2	-0.0802115891939219	0.0213955113047442	0.0428715262124466
NR1D1	-0.0448473623422968	0.198653520834544	0.269693048511622
NR1D2	-0.0634600317410484	0.0688253802307436	0.112252225155582
NR1H2	-0.0233289214579114	0.503841468620224	0.591220968073241
NR1H3	0.0758121276430674	0.0296717779415917	0.0550765966659192
NR1H4	-0.00125125362158543	0.971402807802191	0.978738020252309
NR1I2	0.0183325823300127	0.599392900489967	0.682348227287764
NR1I3	0.0179546122467818	0.606942560098383	0.689072811803171
NR2C1	0.00256517217723426	0.941413292918554	0.957300062360693
NR2C2	0.152375502578799	1.15898647743805e-05	5.55651231183158e-05
NR2E1	-0.0602102381629147	0.0843020720908221	0.133704042503213
NR2E3	0.134615020313255	0.000108738758097208	0.00040190228213021
NR2F1	0.199124189198417	8.97675653461096e-09	8.36833192504288e-08
NR2F2	0.139694001379274	5.88635766147663e-05	0.000234059434975303
NR2F6	0.0939572533444906	0.00700785824545361	0.0158907920755016
NR3C1	0.0348934110588045	0.317334674133231	0.402446004492414
NR3C2	0.190327978491655	3.98903530560238e-08	3.15735907679283e-07
NR4A1	0.194585125415545	1.9545412977526e-08	1.6733266824637e-07
NR4A2	0.0611760875605865	0.0794334969656063	0.126942293245988
NR4A3	-0.0220654405321185	0.52722514819547	0.616152784835781
NR5A1	0.00878981720438533	0.801166721272239	0.849783665167393
NR5A2	-0.0117023696773877	0.737407089191824	0.797273901845284
NR6A1	0.0419868404930083	0.228839667919803	0.302846524157068
NRF1	-0.0527528742129857	0.130482018659575	0.191724016909604
NRG1	0.171867612221897	7.33728334157428e-07	4.4287631104898e-06
NRL	-0.0814572027561721	0.0194520499146496	0.0396123055300753
NSD2	0.117405154222041	0.000744603011096419	0.00227171609567235
NUPR1	0.130908984683407	0.000167919670560572	0.000587019181668
OLIG1	0.175341286017914	4.33786358917313e-07	2.79959042408943e-06
OLIG2	0.0254884829557837	0.465175305948097	0.559143383510678
ONECUT1	-0.023973352054312	0.492128760509692	0.580725780685839
ONECUT2	0.013943948832004	0.689511747966055	0.756209616396759
OTX2	0.0247364176392468	0.478450662299371	0.569016574795135
OVOL1	0.074788973520395	0.0319500345937118	0.0587852610178163
PA2G4	0.0620062311031104	0.0754337062691905	0.121243064290902
PARK7	-0.00785681792329915	0.821897330726963	0.867385988025059
PATZ1	0.00984168827039013	0.777962125075551	0.829364959260975
PAWR	-0.0535232374319458	0.124953205223437	0.186209128210415
PAX1	0.302822664565522	7.97635024282717e-19	1.11535964228867e-16
PAX2	0.143592810792886	3.62249173947803e-05	0.0001504589390803
PAX3	0.0656172468020218	0.0599016066405851	0.1012370654943
PAX4	0.00758734363796571	0.827908742962935	0.870881021021843
PAX5	0.0924134700805185	0.00800118890091295	0.017759252613402
PAX6	0.221351469295732	1.52706330636006e-10	2.13534352339348e-09
PAX7	0.189991383194845	4.21766068475056e-08	3.30711898551937e-07
PAX8	0.0539848181657787	0.121728935549815	0.182702284304642
PAX9	0.161573190791669	3.27976564967689e-06	1.77530540650252e-05
PBRM1	0.143404148655431	3.70966738324577e-05	0.000152569163458
PBX1	0.13558788749468	9.68364835265816e-05	0.000361092487461342
PBX2	0.0273026231097944	0.434009772086003	0.526205489566701
PDX1	-0.0294579653266374	0.398597402101917	0.489638682816264
PEG3	0.0511361361357052	0.142699549668834	0.205712924694419
PGR	0.169524275202863	1.03991082363336e-06	6.05892486825269e-06
PHF20	0.0889657793059421	0.0106868618167745	0.0232286970577042
PHF5A	0.261723896621415	2.93205565517756e-14	1.22999734734699e-12
PHOX2A	0.0411565247349323	0.238182954258219	0.313562754718793
PHOX2B	0.0868614559464437	0.0126948435892857	0.0266941698531596
PIAS1	-0.0158061586520275	0.650636580104786	0.722890262781736
PIAS2	0.0830157535037469	0.0172385818463988	0.0355360446415935
PIAS3	-0.0247159455154769	0.478814900840722	0.569016574795135
PIN1	0.134795265415595	0.000106434420310716	0.000395126011684473
PITX1	-0.0189328611642133	0.587490954554434	0.672448718787408
PITX2	0.270712751950277	3.51641740178844e-15	1.84392137506281e-13
PITX3	0.093561394370773	0.00725142430316459	0.0163546908342879
PKNOX1	-0.00116286398940943	0.973422180769471	0.979258045162574
PLAG1	0.0524685893901615	0.132569521515601	0.194111393632791
PLAGL1	-0.0361646416844472	0.300016563245362	0.383710208175089
PLAGL2	0.0119127094474783	0.732865814469396	0.793386346244933
PML	0.0954813825085658	0.00613713695335525	0.0141457634721567
POU1F1	0.0658514384260945	0.0589932742878308	0.101010932913245
POU2AF1	0.0273256354129595	0.433622337754974	0.526205489566701
POU2F1	0.192322837340775	2.86116423354079e-08	2.37674929895121e-07
POU2F2	0.067245566375189	0.0538194006010184	0.0927196655118161
POU2F3	-0.0767654914132034	0.0276759118222238	0.0519465101092747
POU3F1	0.00671261779436137	0.847489786443843	0.884382998540279
POU3F2	0.0860317644697444	0.0135739824174477	0.0284714281205965
POU3F3	0.153087269456117	1.0537794006102e-05	5.17029776088864e-05
POU3F4	0.116053176029352	0.000857400860095856	0.00252841942403069
POU4F1	0.175636937067185	4.1461171167387e-07	2.69658314801842e-06
POU4F2	0.120923776277187	0.000512295062503456	0.00164051739481069
POU4F3	0.0427819166437118	0.220139974876284	0.29457326781691
POU5F1	0.0609655755749438	0.0804746963272008	0.128118159807441
POU6F2	-0.0616423181143293	0.0771664257726501	0.123790881880026
PPARA	-0.068734843416884	0.0487159969626329	0.0846226117011367
PPARD	0.00701186384328454	0.840779831601355	0.87956892607673
PPARG	-0.0184336728591648	0.59738091849387	0.680981780728745
PPARGC1A	0.0467836463767183	0.179940111023521	0.249536782064023
PPARGC1B	-0.0305040025908108	0.382056245216177	0.471389984906431
PRDM1	0.100318120873446	0.00398050899010673	0.00976504983245482
PRDM16	0.0740758289186594	0.0336251560211751	0.0613293606560128
PRDM2	-0.0228974999726608	0.511764006286044	0.599678772729038
PRDM4	0.0785787489625089	0.0241973974215586	0.0468859502002025
PREB	-0.00500632762992738	0.88594667710163	0.909803258369972
PROP1	-0.0405253332091085	0.245463250277651	0.320285640719983
PROX1	0.0713059570306698	0.0408608097616353	0.0729408923191744
PRRX1	0.220234048685164	1.89405000945085e-10	2.60509501299879e-09
PTF1A	0.074681618650531	0.0321975416609611	0.0591110228742809
PURA	0.171579904614972	7.66020643953674e-07	4.52599521321924e-06
RARA	0.154724479657167	8.45257017615177e-06	4.19627596319014e-05
RARB	0.214503748400656	5.6151774059403e-10	6.92813800527046e-09
RARG	0.215195990339741	4.93206386540101e-10	6.17612176577827e-09
RB1	-0.00300184623682756	0.931462673299081	0.949571303642684
RBPJ	0.228302261198811	3.8992248831603e-11	7.11184712385106e-10
RCOR2	0.00640398599784231	0.854421775117691	0.88894319115755
REL	0.0812516204407116	0.019761786118385	0.0400486438486112
RELA	0.102956936726198	0.00311904422354607	0.00795403678892144
RELB	0.0271961938985235	0.43580420711804	0.527618657679705
RERE	0.101024269218373	0.00373101019068619	0.00931642127971939
REST	-0.0641481620338244	0.0658673126203691	0.10921477329741
RFX1	-0.0158759059506759	0.649198011003967	0.722383463172849
RFX2	0.100464740889216	0.00392749342915161	0.00968117344198661
RFX3	0.0637875857213675	0.067404002572916	0.111322752280859
RFX4	0.0586528713972614	0.0926575984613213	0.144766713424671
RFX5	-0.0793837275074649	0.0227787000131415	0.0449678336730017
RFXANK	-0.0963070269197879	0.00570724874428858	0.0133462491146923
RFXAP	-0.0203503458475774	0.559828450620693	0.648912699684508
RLF	0.05472461312422	0.116697205442575	0.176412532191569
RORA	0.222855126336037	1.14082075470446e-10	1.7402702058128e-09
RORB	0.0343174146174666	0.325392839413948	0.409916805207661
RORC	0.0318770771886465	0.360992684209996	0.449366264172384
RREB1	0.0551846223911389	0.113651648288867	0.172118651469962
RUNX1	0.0554734709260969	0.1117714643527	0.170192846809283
RUNX2	0.325360470830431	0	0
RUNX3	-0.0790589505029254	0.0233421610207593	0.0455443560381793
RXRA	0.15362518473347	9.80379050069874e-06	4.83845895887426e-05
RXRB	0.137468804229063	7.72236429967209e-05	0.000298574361632483
RXRG	0.0485694140185009	0.163871154037818	0.232243071347516
SALL1	0.0528026445075768	0.130119189467047	0.191526315724303
SALL2	0.166456642625089	1.63008383691403e-06	9.22141629397418e-06
SALL3	0.0155352420614443	0.65623665341492	0.725405207134543
SALL4	0.0382584598952602	0.272888667292977	0.352779032139919
SATB1	0.157385403681435	5.87861774364167e-06	3.02586520669654e-05
SATB2	0.133436204858321	0.000125008108520318	0.000450136493770585
SCX	0.221988193246171	1.35001969764874e-10	2.00603292165561e-09
SETBP1	0.0127689221192191	0.714477725377811	0.776485507243502
SF1	0.0481741793261602	0.167331117365075	0.234767236570732
SFPQ	0.0553973516520164	0.112264548540169	0.170633978668843
SHOX2	0.112059174469251	0.0012896303771675	0.0036308721021595
SIM1	-0.0705317404887288	0.0431047073323841	0.0761365251618322
SIM2	-0.136176692467714	9.02413575191124e-05	0.000339517932549486
SIN3A	0.0306456929363983	0.379848456444678	0.469356192867577
SIRT1	0.0652393412996229	0.0613917519480893	0.103015359768894
SIX1	0.221634161124698	1.44582707144952e-10	2.05601510668838e-09
SIX3	0.105239137224194	0.00251484394852986	0.00649216637789708
SIX4	0.116036578755507	0.000858879065373953	0.00252841942403069
SKI	0.136636400357416	8.53892393740725e-05	0.000327130464999301
SKIL	-0.0963001167707552	0.00571073114681113	0.0133462491146923
SMAD1	0.298477838398609	2.73973380165939e-18	2.87329582449028e-16
SMAD2	0.252932378788452	2.15674808555201e-13	6.03170547926046e-12
SMAD3	0.319640460425167	2.80858734908098e-21	7.85468261959648e-19
SMAD4	0.238547816466097	4.80825956100886e-12	1.06161309781222e-10
SMAD5	0.120400972914541	0.00054190454412962	0.00170924027264944
SMAD6	-0.0542571340077237	0.119857425550075	0.180539281932698
SMAD7	-0.165999302699229	1.74187441887693e-06	9.67836183733605e-06
SMAD9	0.119328931101982	0.000607665380678522	0.00188826390514548
SMARCA1	0.119595585357648	0.000590648812839282	0.00184220949432029
SMARCA4	-0.0167458958665943	0.631365224117884	0.708232284288766
SMARCA5	0.00659187316531238	0.850200385236411	0.886109469830247
SMARCB1	-0.147945731090754	2.0757664996871e-05	9.15233825648448e-05
SMARCC1	0.0620347543039465	0.0752992482687581	0.121243064290902
SMARCE1	0.1305940024384	0.000174147530699136	0.000603759414283369
SNAI1	0.29043457561309	2.43580290023055e-17	1.70303219441119e-15
SNAI2	0.0358718967726203	0.303947789313642	0.3881464158815
SNW1	0.115350881007406	0.000922052685981504	0.00270490280957511
SOHLH1	0.0167434202680311	0.631415671809294	0.708232284288766
SON	0.0693304724311747	0.0467917230134124	0.0817880325171937
SOX10	0.0535836635638304	0.1245273678434	0.186209128210415
SOX11	0.120519672483907	0.00053504543535643	0.00169543494879654
SOX17	0.0470835382339622	0.177162826203693	0.246909653131061
SOX18	0.106122818276513	0.00231114277128411	0.0060218906369794
SOX2	0.00909390681571463	0.79443939915227	0.843714754289563
SOX3	0.0564079125124329	0.105856420063037	0.162662154638989
SOX4	0.10829400432416	0.00187310337548534	0.00503696708984679
SOX5	0.204116890272775	3.73534081237204e-09	3.8218913921709e-08
SOX6	0.241265550095653	2.71501477209662e-12	6.32749276052518e-11
SOX7	0.0907487269180572	0.00921174919912423	0.0202851904936095
SOX8	-0.0347805237643254	0.318903579394501	0.403504268792416
SOX9	0.254988826224433	1.36156261726032e-13	3.93914150303933e-12
SP1	0.224312500446684	8.58273020421674e-11	1.39944429200797e-09
SP2	-0.053415279807649	0.125716829662231	0.187014929231581
SP3	0.206707270501465	2.34959422362949e-09	2.49532854889259e-08
SP4	0.0904709217053852	0.00942893942016065	0.0207091104018712
SP6	0.049254487485225	0.158001834687429	0.22468396491992
SP7	0.314768374818194	1.88738486412594e-20	3.16703180200332e-18
SPDEF	-0.0694029321247705	0.0465620483214375	0.0815564896486138
SPI1	0.0423359859981867	0.224989691652371	0.299154280976766
SPIB	0.0974106487592343	0.00517501025423701	0.012230517192408
SPIC	0.113503094239881	0.00111431845730213	0.00322383857129822
SREBF1	0.0772618381616403	0.0266833615280647	0.0508803189137415
SREBF2	-0.00953684521601987	0.784667732746754	0.835222617880283
SRF	0.297477502836605	3.61837156700134e-18	3.3731263830157e-16
SRSF2	0.0651414367581869	0.0617827661673076	0.103464552523695
SRY	0.156396692669206	6.73250577070882e-06	3.42337717674224e-05
SSRP1	0.107844737002311	0.00195694579526615	0.00524561508699137
STAT1	0.0168529493592419	0.629185333389077	0.707622647068949
STAT2	0.00801579440494059	0.818355762463844	0.86473612683522
STAT3	0.166255473333154	1.67838137881174e-06	9.38774651215366e-06
STAT4	-0.0136607618833252	0.695499096747624	0.761780342260127
STAT5A	0.066588973055413	0.0562069924234999	0.0966345627936813
STAT5B	0.077175579696923	0.0268536168028771	0.0509005019747818
STAT6	0.108687581441811	0.00180237529745113	0.00489382807301455
STOX1	-0.0435819224645974	0.211628107622496	0.285459778609766
SUPT20H	-0.0433641343718735	0.213921427067289	0.288090011732673
TADA2A	-0.0934105120200858	0.00734623878740139	0.0165241135191147
TAF1	0.022061888586354	0.527291656152671	0.616152784835781
TAL1	0.106470930488378	0.00223512816886615	0.0058419705099025
TBP	0.0771642995782527	0.0268759503871613	0.0509005019747818
TBPL1	0.136444035585588	8.73888673362057e-05	0.000331761356086319
TBPL2	-0.0311005142098066	0.372814610664161	0.462709257910105
TBR1	-0.01606226470512	0.645360694839757	0.719067228380553
TBX1	0.00416979058502742	0.904905120444368	0.928136180993673
TBX10	0.136098076068126	9.10967457058896e-05	0.000341206114496613
TBX15	0.148473313434974	1.93823163827702e-05	8.64987417294902e-05
TBX18	0.2387838809343	4.5766374804578e-12	1.03778347192003e-10
TBX2	0.010252766793535	0.768945833403887	0.821841470351416
TBX20	-0.0245062084998191	0.482555223579448	0.571693521784596
TBX21	-0.0356236695810418	0.307307846338339	0.391840855741438
TBX3	-0.186882634153978	7.02413709257169e-08	5.30923515375464e-07
TBX4	-0.0801351039617929	0.021520165940777	0.0429890933912187
TBX5	0.274436805632275	1.42442130492689e-15	8.53635339166898e-14
TBX6	0.201566593213863	5.86182187272558e-09	5.78596300143148e-08
TBXT	0.247555400236263	7.04273882249033e-13	1.84651808502168e-11
TCF12	-0.00509452351960713	0.883951494455349	0.909803258369972
TCF15	0.017206593995722	0.62200718712264	0.701430147843944
TCF20	0.0706120790438386	0.0428671283174432	0.075876625861466
TCF21	0.11112518494874	0.00141621442877264	0.00392146503544635
TCF3	0.130055441352726	0.000185301224282219	0.000637162816281894
TCF4	0.201583599499645	5.84434528288918e-09	5.78596300143148e-08
TCF7	0.119107117470725	0.000622166386637408	0.00192619039995862
TCF7L1	0.0419859578883032	0.228849459255758	0.302846524157068
TCF7L2	0.223163478282284	1.07432985021731e-10	1.66919026728208e-09
TEAD1	0.0803630958259858	0.0211504404679311	0.0425544833395544
TEAD2	0.092959221165498	0.00763649424888112	0.01708538313283
TEAD4	0.10771441288317	0.00198190286937576	0.00528303603231484
TEF	0.0641169049110967	0.0659993713904032	0.109217894667748
TET1	0.109284415964967	0.00169978675934405	0.00463026328275862
TFAM	-0.0471375923904147	0.176665643152734	0.246626413652486
TFAP2A	0.20471008674239	3.36087220380514e-09	3.48119972715125e-08
TFAP2B	0.103596825137409	0.00293752529196171	0.00753695327203632
TFAP2C	0.134294441062801	0.000112953763289987	0.000415650032457451
TFAP2D	0.0202406445408144	0.561946594207959	0.649867006643942
TFAP4	0.165456134847533	1.88421306335074e-06	1.04003602641531e-05
TFCP2	0.105952238772041	0.00234924759975404	0.00610222518945399
TFDP1	-0.0145409986246005	0.676952284754668	0.744381345883573
TFDP2	0.0451117347418958	0.196017844680553	0.267412962092657
TFDP3	0.0970265434969556	0.00535494332435745	0.0126202175537525
TFE3	0.157651347547948	5.66723443415726e-06	2.93506771003577e-05
TFEB	0.0530730229245593	0.128161756889096	0.189978293339137
TFEC	0.152467142779523	1.14490004873371e-05	5.52052379820451e-05
TGFB1I1	0.213791206553353	6.41438961153309e-10	7.79952591895111e-09
TGIF1	-0.0950849207804154	0.00635373340493734	0.0145649790348154
THAP11	0.0172590982122045	0.620944508320006	0.701174215989885
THRA	0.0999797603672255	0.00410534001140617	0.0100419249841684
THRB	0.0551970219108986	0.113570429088464	0.172118651469962
TLE5	0.216342386216969	3.97487776105346e-10	5.05291279018766e-09
TLX1	0.13095518150529	0.000167024052802328	0.000586331298331186
TLX2	-0.009501433393095	0.785447730044748	0.835222617880283
TLX3	0.149183810222595	1.76665649787883e-05	7.92633583807667e-05
TOX	-0.0162670935775396	0.641153913904039	0.716282468396123
TOX3	0.0135243025851363	0.698391031776334	0.76295582768274
TP53	0.185333296938447	9.02891136634824e-08	6.64496196172471e-07
TP63	0.234119121325254	1.20245799147851e-11	2.46063964597676e-10
TP73	0.213533249183074	6.73021072019741e-10	7.95302365386708e-09
TRERF1	0.0201082323081026	0.56450838683794	0.651475291000043
TRIM28	-0.044692777357237	0.200206602972908	0.271362423092519
TRPS1	-0.0184770496513798	0.59651854109623	0.680923885686717
TSC22D1	0.17896713378126	2.47876623975271e-07	1.6815158939397e-06
TSHZ3	0.0656994366743179	0.0595815157957764	0.1012370654943
TTF1	0.0938272951833979	0.00708699825128974	0.0160269313553426
TWIST1	0.268931052900915	5.38977876905951e-15	2.66001434543584e-13
TWIST2	0.139296161926706	6.18095925664597e-05	0.000244614378128584
UBTF	-0.0426766714143624	0.221277760723324	0.295624269501383
USF1	0.0261249916367822	0.45410141017092	0.547400981513509
USF2	-0.0563255073706965	0.106367869998887	0.16314925581182
UTF1	0.0354648007341205	0.309471170113319	0.394000473027428
VAX2	0.169557685019994	1.03478688861059e-06	6.05892486825269e-06
VDR	0.0887903347121197	0.0108427827885502	0.0234908333890608
VENTX	0.152572194266376	1.1289528929631e-05	5.47509524390777e-05
VEZF1	0.199527797871984	8.36933769607575e-09	7.88974643483995e-08
VHL	0.0838765298876216	0.0161132829769199	0.0333803565867551
VSX1	-0.0742860180001417	0.0331238133632766	0.0605465782391919
VSX2	-0.0659119291388112	0.0587605204028175	0.100818152592973
WT1	0.11322150028506	0.00114667652336828	0.00329473151748626
WWTR1	0.0958602351965018	0.00593638910339092	0.0137207450626583
XBP1	0.136501125041149	8.67908600123063e-05	0.000330988779774204
XPC	-0.0484606383703311	0.164817983198921	0.232825520094593
YAP1	0.0656803853288538	0.0596555853691528	0.1012370654943
YBX1	0.0792106508774856	0.023077487133706	0.0454198333668483
YBX3	-0.110328515804178	0.00153312368937332	0.00418987223252188
YY1	0.0285414556846761	0.413438462859617	0.506386672028056
ZBED1	-0.0430486354802097	0.217275315081079	0.291204455835504
ZBTB14	-0.0883046222740323	0.0112850283765229	0.0242772789946223
ZBTB16	0.0325868420601699	0.350395488628834	0.438124910521001
ZBTB17	0.105555841624723	0.0024400251729173	0.00631846024715312
ZBTB18	-0.156063046563727	7.04649552737205e-06	3.56145165509949e-05
ZBTB2	-0.123811185279566	0.00037413621349789	0.00122140187986276
ZBTB32	0.0554870329008341	0.111683792157335	0.170192846809283
ZBTB33	-0.0893274534925443	0.0103717036448684	0.0227202594204819
ZBTB38	0.117042231472685	0.000773448236223675	0.00233425564817145
ZBTB4	-0.00074875016715672	0.982885189499203	0.984710755298235
ZBTB7A	0.0931208669881988	0.00753136962193527	0.0168952382695286
ZBTB7B	0.173118930424314	6.07889996426391e-07	3.77792375556846e-06
ZEB1	-0.0166308558777125	0.633711314642902	0.709858201582637
ZEB2	0.121666585007792	0.000472807934734708	0.00151986918483686
ZFHX3	0.095038788539365	0.00637937762272206	0.0145839177805553
ZFP42	0.256445963538696	9.80411983447193e-14	2.93773447897212e-12
ZFP64	0.0688410358317705	0.0483681447049489	0.0843677201818132
ZFPM1	-0.0657874172945574	0.0592404443543666	0.101021814661206
ZFPM2	0.0307719699900623	0.377887449583474	0.467621784956541
ZFX	0.0634422289583379	0.0689033324852497	0.112252225155582
ZGLP1	0.0390517923634974	0.263061915823509	0.341126657458925
ZGPAT	0.129441277639627	0.000198837962768142	0.000680851409362777
ZHX2	0.032374607919005	0.353543417778231	0.441403165946333
ZIC1	0.112770726077129	0.00120028523631605	0.00341369258735311
ZIC2	-0.0880372576292136	0.0115352298556638	0.024626101396697
ZIC3	-0.0975454504827331	0.00511316787530271	0.0121184967440084
ZKSCAN7	-0.0268017126492237	0.442492452460606	0.53494404555396
ZMYND8	-0.22502121049795	7.46827985326712e-11	1.2787524075288e-09
ZNF143	0.0219242883601317	0.529871419869482	0.618306149194013
ZNF148	-0.00358397785721316	0.91821435434146	0.938345728736279
ZNF160	0.0235145913501467	0.500451868275214	0.589626836157083
ZNF202	0.0014188624077818	0.967574086335308	0.976888878983542
ZNF217	-0.0501236163233822	0.150786184983768	0.216255742224584
ZNF219	0.0656582556303937	0.0597417189932802	0.1012370654943
ZNF236	-0.00532837071257543	0.878664952729634	0.90676493891779
ZNF24	-0.180590286887861	1.92241832122146e-07	1.34409080958734e-06
ZNF263	0.0198437307468394	0.569642463382131	0.655596744550903
ZNF274	0.0655688757587925	0.0600906538929216	0.1012370654943
ZNF300	0.0537622941453687	0.123275123647772	0.184692551322287
ZNF316	0.25815423418198	6.65342698101476e-14	2.20432268192556e-12
ZNF32	-0.0878590575865557	0.0117047088725005	0.0249244942741825
ZNF331	0.0734602229003114	0.0351309433822586	0.0636606079864254
ZNF335	0.110441489206433	0.00151602184878111	0.0041703027250077
ZNF350	0.0519010099839383	0.136814408947626	0.199283488033086
ZNF354C	0.184526833034353	1.0281045244295e-07	7.50069300866389e-07
ZNF362	0.191237255080423	3.42980820816735e-08	2.78523940067352e-07
ZNF382	-0.0995166942742548	0.00428192902624616	0.0103531367522205
ZNF384	0.224806694500718	7.78977995347752e-11	1.30712507619353e-09
ZNF395	-0.0161357576920292	0.643849980856501	0.718337944067293
ZNF410	0.107198734938997	0.00208354272035012	0.00551448688445977
ZNF423	-0.0107938465316606	0.757125779541551	0.812312696976165
ZNF436	-0.0106152805309543	0.761020493152117	0.815448523313699
ZNF699	0.0967824925325184	0.00547217992537889	0.0128603892363946
ZNF76	-0.0233323227150677	0.503779266457052	0.591220968073241
ZNF804A	0.070709488465562	0.0425805505916588	0.0755287144744222
ZNF91	0.171657250924862	7.57207395409765e-07	4.50565251594889e-06
ZXDC	0.0409742345729093	0.240269714808352	0.314978579256573
