# Supplementary material for: Multimodal analysis unveils tumor microenvironment heterogeneity linked to immune activity and evasion
Source: iScience. 2024 Jul 15;27(8):110529. doi: 10.1016/j.isci.2024.110529 (PMC11331718; doi:10.1016/j.isci.2024.110529)
Supplement: Supplementary Tables S1–S5 [file mmc2.zip › Supplementary_Tables/TableS3.csv]

feature	feature_type	iHet_weights	iHet_excl_weights	iHet_rev_weights
B	Immune cells quantification	0.274549125414578	0.274549125414578	0.274549125414578
CAFs	Immune cells quantification	0.499614210554073	0	-0.499614210554073
CD4 T	Immune cells quantification	0.324356612227526	0.324356612227526	0.324356612227526
CD8 T	Immune cells quantification	0.718347348781825	0.718347348781825	0.718347348781825
Endothelial	Immune cells quantification	0.18654905392224	0.18654905392224	0.18654905392224
M1	Immune cells quantification	0.653812545680967	0.653812545680967	0.653812545680967
M2	Immune cells quantification	0.363401028853211	0.363401028853211	0.363401028853211
NK	Immune cells quantification	-0.209668534933703	0	0.209668534933703
Neutrophil	Immune cells quantification	0.127721274884423	0.127721274884423	0.127721274884423
Treg	Immune cells quantification	0.407550189101104	0.407550189101104	0.407550189101104
Androgen	Pathway scores	0.466631260671281	0	-0.466631260671281
EGFR	Pathway scores	0.575450023393706	0	-0.575450023393706
Estrogen	Pathway scores	0.127547361690511	0	-0.127547361690511
Hypoxia	Pathway scores	0.105564809165008	0	-0.105564809165008
JAK-STAT	Pathway scores	0.593847853567328	0.593847853567328	0.593847853567328
MAPK	Pathway scores	0.468546603484823	0	-0.468546603484823
NFkB	Pathway scores	0.950962459192638	0	-0.950962459192638
PI3K	Pathway scores	-0.239892599209658	-0.239892599209658	-0.239892599209658
TGFb	Pathway scores	0.708743828565275	0	-0.708743828565275
TNFa	Pathway scores	0.971740097455753	0	-0.971740097455753
Trail	Pathway scores	0.818372174502716	0.818372174502716	0.818372174502716
VEGF	Pathway scores	-0.11129534226591	0	0.11129534226591
WNT	Pathway scores	0.504822066686517	0	-0.504822066686517
p53	Pathway scores	0.244873823761359	0	-0.244873823761359
ABL1	Transcription factors	0.158190260000195	0	-0.158190260000195
AEBP1	Transcription factors	0.0801421448149242	0	-0.0801421448149242
AHR	Transcription factors	0.196534165067459	0	-0.196534165067459
AHRR	Transcription factors	0.0115307438301262	0.0115307438301262	0.0115307438301262
AIP	Transcription factors	-0.0175948786258339	0	0.0175948786258339
AIRE	Transcription factors	0.277778615302525	0.277778615302525	0.277778615302525
AP1	Transcription factors	0.558480635754176	0	-0.558480635754176
APEX1	Transcription factors	0.133273215887676	0	-0.133273215887676
AR	Transcription factors	0.175764231144133	0.175764231144133	0.175764231144133
ARHGAP35	Transcription factors	0.241056938192755	0.241056938192755	0.241056938192755
ARID1A	Transcription factors	0.0578800272934937	0.0578800272934937	0.0578800272934937
ARID1B	Transcription factors	0.128775456219397	0.128775456219397	0.128775456219397
ARID3A	Transcription factors	0.0235660830209694	0.0235660830209694	0.0235660830209694
ARID3B	Transcription factors	-0.0807182176798288	-0.0807182176798288	-0.0807182176798288
ARID4A	Transcription factors	-0.0650322340329667	0	0.0650322340329667
ARID4B	Transcription factors	0.00377625937762331	0.00377625937762331	0.00377625937762331
ARID5B	Transcription factors	0.0204914823030599	0.0204914823030599	0.0204914823030599
ARNT	Transcription factors	0.141329494149739	0	-0.141329494149739
ARX	Transcription factors	0.0931477898811175	0	-0.0931477898811175
ASCL1	Transcription factors	0.136547337708337	0	-0.136547337708337
ASCL2	Transcription factors	0.10514872302295	0	-0.10514872302295
ASH1L	Transcription factors	0.179448504807016	0	-0.179448504807016
ASXL1	Transcription factors	0.0623760197991924	0.0623760197991924	0.0623760197991924
ATF1	Transcription factors	0.181994476686187	0	-0.181994476686187
ATF2	Transcription factors	0.248822087272092	0	-0.248822087272092
ATF3	Transcription factors	0.17929269089264	0	-0.17929269089264
ATF4	Transcription factors	0.166666664433415	0	-0.166666664433415
ATF5	Transcription factors	0.028063140851331	0.028063140851331	0.028063140851331
ATF6	Transcription factors	0.065009345328004	0.065009345328004	0.065009345328004
ATF6B	Transcription factors	0.0688161409391272	0.0688161409391272	0.0688161409391272
ATF7	Transcription factors	0.0890001586574695	0.0890001586574695	0.0890001586574695
ATOH1	Transcription factors	0.0199212571577176	0.0199212571577176	0.0199212571577176
ATOH7	Transcription factors	0.1162675800515	0	-0.1162675800515
ATOH8	Transcription factors	0.0654219680761201	0.0654219680761201	0.0654219680761201
BACH1	Transcription factors	0.0579295037566545	0.0579295037566545	0.0579295037566545
BACH2	Transcription factors	-0.0891948337266917	-0.0891948337266917	-0.0891948337266917
BARX1	Transcription factors	0.161694114804764	0	-0.161694114804764
BARX2	Transcription factors	0.0675614293850716	0	-0.0675614293850716
BATF	Transcription factors	0.283846497728584	0.283846497728584	0.283846497728584
BCL11A	Transcription factors	0.0616732398226954	0	-0.0616732398226954
BCL11B	Transcription factors	0.0361293559539631	0.0361293559539631	0.0361293559539631
BCL3	Transcription factors	0.216889169524925	0	-0.216889169524925
BCL6	Transcription factors	0.190096034559274	0	-0.190096034559274
BCLAF1	Transcription factors	-0.0251868974825894	-0.0251868974825894	-0.0251868974825894
BCOR	Transcription factors	0.0401114365610061	0.0401114365610061	0.0401114365610061
BHLHA15	Transcription factors	0.104027645755796	0	-0.104027645755796
BHLHE40	Transcription factors	0.0536635147563713	0	-0.0536635147563713
BHLHE41	Transcription factors	-0.0204904573826449	-0.0204904573826449	-0.0204904573826449
BMAL1	Transcription factors	0.101921631226996	0	-0.101921631226996
BMAL2	Transcription factors	0.229560131051224	0.229560131051224	0.229560131051224
BPTF	Transcription factors	-0.0894870978315487	0	0.0894870978315487
BRCA1	Transcription factors	0.0955964661412655	0.0955964661412655	0.0955964661412655
BRD4	Transcription factors	-0.0757721410987112	-0.0757721410987112	-0.0757721410987112
BTG2	Transcription factors	0.0655148711071367	0.0655148711071367	0.0655148711071367
CASZ1	Transcription factors	-0.00321297953105677	0	0.00321297953105677
CBFB	Transcription factors	0.164905622905025	0	-0.164905622905025
CDX1	Transcription factors	0.171848892663334	0	-0.171848892663334
CDX2	Transcription factors	0.139602010569414	0.139602010569414	0.139602010569414
CEBPA	Transcription factors	0.306783734692382	0.306783734692382	0.306783734692382
CEBPB	Transcription factors	0.315642872410729	0	-0.315642872410729
CEBPD	Transcription factors	0.312125176030682	0	-0.312125176030682
CEBPE	Transcription factors	0.146138743190388	0	-0.146138743190388
CEBPG	Transcription factors	0.420412853089531	0	-0.420412853089531
CEBPZ	Transcription factors	0.294980678681996	0	-0.294980678681996
CHD4	Transcription factors	-0.041429196843424	-0.041429196843424	-0.041429196843424
CIITA	Transcription factors	0.199421634760618	0.199421634760618	0.199421634760618
CITED2	Transcription factors	-0.0348894938322846	-0.0348894938322846	-0.0348894938322846
CLOCK	Transcription factors	0.156171373835962	0	-0.156171373835962
CREB1	Transcription factors	0.273992975533146	0	-0.273992975533146
CREB3	Transcription factors	0.322682626813831	0.322682626813831	0.322682626813831
CREB3L1	Transcription factors	0.0325387094905435	0.0325387094905435	0.0325387094905435
CREB3L3	Transcription factors	0.0458532924096674	0.0458532924096674	0.0458532924096674
CREB5	Transcription factors	-0.0472720744418811	-0.0472720744418811	-0.0472720744418811
CREBBP	Transcription factors	0.0383931921814402	0	-0.0383931921814402
CREBZF	Transcription factors	0.108288971068326	0.108288971068326	0.108288971068326
CREM	Transcription factors	0.154051433148216	0.154051433148216	0.154051433148216
CRX	Transcription factors	-0.0114326969804387	-0.0114326969804387	-0.0114326969804387
CTBP1	Transcription factors	-0.0285880278359873	-0.0285880278359873	-0.0285880278359873
CTBP2	Transcription factors	0.10127465091619	0.10127465091619	0.10127465091619
CTCF	Transcription factors	0.0850995603095957	0.0850995603095957	0.0850995603095957
CTCFL	Transcription factors	-0.059398844769731	-0.059398844769731	-0.059398844769731
CTNNB1	Transcription factors	0.288557811203645	0	-0.288557811203645
CUX1	Transcription factors	0.198391638322336	0	-0.198391638322336
CXXC1	Transcription factors	0.191470124896672	0	-0.191470124896672
DACH1	Transcription factors	-0.0701426680984877	-0.0701426680984877	-0.0701426680984877
DAXX	Transcription factors	-0.216876077150075	-0.216876077150075	-0.216876077150075
DBP	Transcription factors	0.116086449761817	0.116086449761817	0.116086449761817
DDIT3	Transcription factors	0.117937670206607	0	-0.117937670206607
DEAF1	Transcription factors	0.0712455905216135	0	-0.0712455905216135
DLX1	Transcription factors	0.011499577395276	0.011499577395276	0.011499577395276
DLX2	Transcription factors	-0.0421345175103554	-0.0421345175103554	-0.0421345175103554
DLX3	Transcription factors	0.0914464415003865	0	-0.0914464415003865
DLX4	Transcription factors	0.193514523277791	0	-0.193514523277791
DLX5	Transcription factors	0.127695175139253	0	-0.127695175139253
DMAP1	Transcription factors	0.0104720529218602	0	-0.0104720529218602
DMBX1	Transcription factors	0.110785907120983	0.110785907120983	0.110785907120983
DMRT1	Transcription factors	0.0187204977801641	0.0187204977801641	0.0187204977801641
DMTF1	Transcription factors	0.161933388289469	0	-0.161933388289469
DNMT1	Transcription factors	0.220305676289895	0	-0.220305676289895
DNMT3A	Transcription factors	-0.0150151810424787	-0.0150151810424787	-0.0150151810424787
DNMT3B	Transcription factors	0.0800357662961383	0.0800357662961383	0.0800357662961383
DOT1L	Transcription factors	0.153871111915113	0.153871111915113	0.153871111915113
DR1	Transcription factors	0.0675316975134215	0.0675316975134215	0.0675316975134215
E2F1	Transcription factors	-0.080222290351727	-0.080222290351727	-0.080222290351727
E2F2	Transcription factors	-0.0683456472519641	0	0.0683456472519641
E2F3	Transcription factors	-0.0396966467128111	-0.0396966467128111	-0.0396966467128111
E2F4	Transcription factors	-0.418465088679677	-0.418465088679677	-0.418465088679677
E2F5	Transcription factors	-0.0368166337880379	-0.0368166337880379	-0.0368166337880379
E2F6	Transcription factors	-0.0738695529647605	-0.0738695529647605	-0.0738695529647605
E2F7	Transcription factors	0.0389336131849404	0.0389336131849404	0.0389336131849404
E4F1	Transcription factors	0.0807166973665002	0.0807166973665002	0.0807166973665002
EBF1	Transcription factors	0.135949045915349	0.135949045915349	0.135949045915349
EBF3	Transcription factors	0.114552820521787	0	-0.114552820521787
EGR1	Transcription factors	0.365679672634256	0	-0.365679672634256
EGR2	Transcription factors	0.221048735005141	0	-0.221048735005141
EGR3	Transcription factors	0.276064299760347	0.276064299760347	0.276064299760347
EGR4	Transcription factors	0.072825684816891	0	-0.072825684816891
EHF	Transcription factors	0.129958657723558	0	-0.129958657723558
ELF1	Transcription factors	0.306116748066822	0.306116748066822	0.306116748066822
ELF2	Transcription factors	0.30168547646894	0.30168547646894	0.30168547646894
ELF3	Transcription factors	0.171365208411968	0	-0.171365208411968
ELF4	Transcription factors	0.259502733892907	0.259502733892907	0.259502733892907
ELF5	Transcription factors	0.107340675711648	0.107340675711648	0.107340675711648
ELK1	Transcription factors	0.0354044668424263	0	-0.0354044668424263
ELK3	Transcription factors	0.0591618890597261	0.0591618890597261	0.0591618890597261
ELK4	Transcription factors	0.0644139163362025	0.0644139163362025	0.0644139163362025
EMX2	Transcription factors	0.203236371936346	0.203236371936346	0.203236371936346
EN1	Transcription factors	0.0388751771171278	0	-0.0388751771171278
ENO1	Transcription factors	0.0628400346716675	0.0628400346716675	0.0628400346716675
EOMES	Transcription factors	0.210798336151694	0.210798336151694	0.210798336151694
EP300	Transcription factors	0.135878214639601	0	-0.135878214639601
EPAS1	Transcription factors	0.183972052779297	0	-0.183972052779297
ERF	Transcription factors	0.0238584216690632	0.0238584216690632	0.0238584216690632
ERG	Transcription factors	0.250408600346904	0	-0.250408600346904
ESR1	Transcription factors	0.234954659380783	0	-0.234954659380783
ESR2	Transcription factors	0.256754727718926	0	-0.256754727718926
ESRRA	Transcription factors	0.0316989094174597	0.0316989094174597	0.0316989094174597
ESRRB	Transcription factors	0.0267871849974718	0	-0.0267871849974718
ESRRG	Transcription factors	0.0217637540855922	0.0217637540855922	0.0217637540855922
ETS1	Transcription factors	0.543502409974876	0	-0.543502409974876
ETS2	Transcription factors	0.424911876835352	0	-0.424911876835352
ETV1	Transcription factors	0.164777176821324	0	-0.164777176821324
ETV2	Transcription factors	0.299446287648073	0	-0.299446287648073
ETV3	Transcription factors	-0.0401861907385272	-0.0401861907385272	-0.0401861907385272
ETV4	Transcription factors	0.30062274224957	0	-0.30062274224957
ETV5	Transcription factors	0.293946305618572	0.293946305618572	0.293946305618572
ETV6	Transcription factors	0.114799523325852	0	-0.114799523325852
ETV7	Transcription factors	0.237518262494866	0	-0.237518262494866
EWSR1	Transcription factors	0.0744219573335023	0	-0.0744219573335023
EZH2	Transcription factors	0.0647309724169348	0	-0.0647309724169348
FEV	Transcription factors	-0.00156526943725479	-0.00156526943725479	-0.00156526943725479
FEZF1	Transcription factors	-0.0395874453372185	-0.0395874453372185	-0.0395874453372185
FEZF2	Transcription factors	0.0208772404723483	0	-0.0208772404723483
FGF2	Transcription factors	0.0656243201531361	0	-0.0656243201531361
FHL2	Transcription factors	0.0990900741535615	0.0990900741535615	0.0990900741535615
FIGLA	Transcription factors	-0.0354874411331381	0	0.0354874411331381
FLI1	Transcription factors	0.267322613056222	0	-0.267322613056222
FOS	Transcription factors	0.479261053111166	0	-0.479261053111166
FOSB	Transcription factors	0.209111152910005	0	-0.209111152910005
FOSL1	Transcription factors	0.156457859577836	0	-0.156457859577836
FOSL2	Transcription factors	0.212101232439219	0	-0.212101232439219
FOXA1	Transcription factors	0.0574369010476775	0.0574369010476775	0.0574369010476775
FOXA2	Transcription factors	0.144724683400839	0.144724683400839	0.144724683400839
FOXA3	Transcription factors	0.0455157926687081	0	-0.0455157926687081
FOXC1	Transcription factors	0.287205648664247	0	-0.287205648664247
FOXC2	Transcription factors	0.171931667719517	0	-0.171931667719517
FOXD1	Transcription factors	-0.0224443647663035	-0.0224443647663035	-0.0224443647663035
FOXD2	Transcription factors	-0.0325791254288263	-0.0325791254288263	-0.0325791254288263
FOXD3	Transcription factors	0.0729529961433624	0.0729529961433624	0.0729529961433624
FOXE1	Transcription factors	0.0651311517026635	0	-0.0651311517026635
FOXF1	Transcription factors	0.13694229266774	0.13694229266774	0.13694229266774
FOXF2	Transcription factors	-0.0267299134323932	-0.0267299134323932	-0.0267299134323932
FOXG1	Transcription factors	-0.12487188332128	-0.12487188332128	-0.12487188332128
FOXH1	Transcription factors	0.0876185769733795	0.0876185769733795	0.0876185769733795
FOXI1	Transcription factors	-0.0108894809890125	-0.0108894809890125	-0.0108894809890125
FOXJ1	Transcription factors	0.0476486519107091	0.0476486519107091	0.0476486519107091
FOXL2	Transcription factors	0.0123170518481656	0.0123170518481656	0.0123170518481656
FOXM1	Transcription factors	0.142698789516105	0.142698789516105	0.142698789516105
FOXN1	Transcription factors	0.108623719337018	0	-0.108623719337018
FOXN4	Transcription factors	0.0554851307830141	0	-0.0554851307830141
FOXO1	Transcription factors	0.273513945222637	0	-0.273513945222637
FOXO3	Transcription factors	0.248755193928681	0.248755193928681	0.248755193928681
FOXO4	Transcription factors	0.0851580730211228	0.0851580730211228	0.0851580730211228
FOXO6	Transcription factors	0.0384140335376929	0.0384140335376929	0.0384140335376929
FOXP1	Transcription factors	0.103920985163305	0	-0.103920985163305
FOXP2	Transcription factors	0.0241002732267971	0	-0.0241002732267971
FOXP3	Transcription factors	0.186197192083594	0.186197192083594	0.186197192083594
FOXQ1	Transcription factors	0.14797431157945	0	-0.14797431157945
FUS	Transcription factors	-0.0138763466708032	-0.0138763466708032	-0.0138763466708032
GABPA	Transcription factors	0.190536269177261	0.190536269177261	0.190536269177261
GATA1	Transcription factors	0.269913871002283	0	-0.269913871002283
GATA2	Transcription factors	0.331640942044569	0	-0.331640942044569
GATA3	Transcription factors	0.222831493434819	0	-0.222831493434819
GATA4	Transcription factors	0.269722978624889	0	-0.269722978624889
GATA5	Transcription factors	0.0548819127567036	0.0548819127567036	0.0548819127567036
GATA6	Transcription factors	0.251722505640728	0	-0.251722505640728
GBX2	Transcription factors	0.0826410655451196	0.0826410655451196	0.0826410655451196
GCM1	Transcription factors	0.0933849370522717	0	-0.0933849370522717
GFI1	Transcription factors	-0.0641783650456686	-0.0641783650456686	-0.0641783650456686
GFI1B	Transcription factors	0.130379224134776	0.130379224134776	0.130379224134776
GLI1	Transcription factors	0.124101112356335	0	-0.124101112356335
GLI2	Transcription factors	-0.126731380485847	-0.126731380485847	-0.126731380485847
GLI3	Transcription factors	0.0796011693086317	0	-0.0796011693086317
GLIS3	Transcription factors	0.105036313951879	0	-0.105036313951879
GRHL2	Transcription factors	-0.0981933332523154	-0.0981933332523154	-0.0981933332523154
GRHL3	Transcription factors	0.146844369634333	0	-0.146844369634333
GSC	Transcription factors	0.083524783200773	0	-0.083524783200773
GTF2I	Transcription factors	0.127628341410358	0	-0.127628341410358
GTF2IRD1	Transcription factors	0.0788980171104005	0.0788980171104005	0.0788980171104005
GTF3A	Transcription factors	0.134958101563524	0	-0.134958101563524
HAND1	Transcription factors	0.153764111797085	0.153764111797085	0.153764111797085
HAND2	Transcription factors	0.164070943358274	0.164070943358274	0.164070943358274
HBP1	Transcription factors	0.145517447819086	0	-0.145517447819086
HCFC1	Transcription factors	-0.126182831621003	-0.126182831621003	-0.126182831621003
HDAC1	Transcription factors	-0.114770384586151	-0.114770384586151	-0.114770384586151
HDAC3	Transcription factors	0.055460405210269	0.055460405210269	0.055460405210269
HDAC4	Transcription factors	-0.0466729668034959	-0.0466729668034959	-0.0466729668034959
HDAC5	Transcription factors	-0.105219619202825	-0.105219619202825	-0.105219619202825
HDAC7	Transcription factors	-0.10447003280386	-0.10447003280386	-0.10447003280386
HDAC9	Transcription factors	-0.115073870604183	-0.115073870604183	-0.115073870604183
HDGF	Transcription factors	0.160616832361102	0.160616832361102	0.160616832361102
HES1	Transcription factors	0.119401172695208	0	-0.119401172695208
HES5	Transcription factors	-0.036062540823699	-0.036062540823699	-0.036062540823699
HES6	Transcription factors	-0.0354960831996487	-0.0354960831996487	-0.0354960831996487
HESX1	Transcription factors	0.0900163473981187	0	-0.0900163473981187
HEY1	Transcription factors	-0.0711410583344085	-0.0711410583344085	-0.0711410583344085
HEY2	Transcription factors	-0.048526997104974	-0.048526997104974	-0.048526997104974
HEYL	Transcription factors	0.0166509501195295	0.0166509501195295	0.0166509501195295
HHEX	Transcription factors	0.0684722794116128	0	-0.0684722794116128
HIC1	Transcription factors	0.0493222869004692	0.0493222869004692	0.0493222869004692
HIF1A	Transcription factors	0.304654384292205	0	-0.304654384292205
HIF3A	Transcription factors	-0.130101996858301	-0.130101996858301	-0.130101996858301
HINFP	Transcription factors	-0.0244828556862984	-0.0244828556862984	-0.0244828556862984
HIPK2	Transcription factors	-0.0732485647383042	-0.0732485647383042	-0.0732485647383042
HIVEP1	Transcription factors	0.0465571450249983	0.0465571450249983	0.0465571450249983
HIVEP2	Transcription factors	0.38399010910357	0.38399010910357	0.38399010910357
HIVEP3	Transcription factors	0.15590134571661	0	-0.15590134571661
HLF	Transcription factors	0.134974715982057	0.134974715982057	0.134974715982057
HLX	Transcription factors	0.150294825959688	0	-0.150294825959688
HMGA1	Transcription factors	0.295174717345589	0	-0.295174717345589
HMGA2	Transcription factors	0.137445432952619	0	-0.137445432952619
HMGB1	Transcription factors	0.222778499795623	0	-0.222778499795623
HMGB2	Transcription factors	0.0557260146773453	0	-0.0557260146773453
HMGXB4	Transcription factors	-0.133788132067859	-0.133788132067859	-0.133788132067859
HNF1A	Transcription factors	0.252519572989248	0.252519572989248	0.252519572989248
HNF1B	Transcription factors	0.184363668220257	0.184363668220257	0.184363668220257
HNF4A	Transcription factors	0.171710925088583	0	-0.171710925088583
HNF4G	Transcription factors	0.0459546266115192	0.0459546266115192	0.0459546266115192
HOPX	Transcription factors	-0.0918541166969387	-0.0918541166969387	-0.0918541166969387
HOXA1	Transcription factors	0.221873465486779	0	-0.221873465486779
HOXA10	Transcription factors	0.0393113069371473	0.0393113069371473	0.0393113069371473
HOXA11	Transcription factors	0.0258024079609167	0.0258024079609167	0.0258024079609167
HOXA13	Transcription factors	0.0912789340236488	0.0912789340236488	0.0912789340236488
HOXA2	Transcription factors	-0.00185971532752208	-0.00185971532752208	-0.00185971532752208
HOXA4	Transcription factors	0.0370316975741299	0	-0.0370316975741299
HOXA5	Transcription factors	0.149004725340499	0	-0.149004725340499
HOXA7	Transcription factors	0.0656161887196018	0.0656161887196018	0.0656161887196018
HOXA9	Transcription factors	0.0511725181615578	0.0511725181615578	0.0511725181615578
HOXB1	Transcription factors	0.040960987185497	0	-0.040960987185497
HOXB13	Transcription factors	-0.0329830654593084	-0.0329830654593084	-0.0329830654593084
HOXB2	Transcription factors	0.137488512827511	0	-0.137488512827511
HOXB3	Transcription factors	-0.0496893290708927	-0.0496893290708927	-0.0496893290708927
HOXB4	Transcription factors	-0.0763432434771845	-0.0763432434771845	-0.0763432434771845
HOXB5	Transcription factors	0.140954122030038	0.140954122030038	0.140954122030038
HOXB6	Transcription factors	-0.0178183782961422	-0.0178183782961422	-0.0178183782961422
HOXB7	Transcription factors	0.0414737278400636	0	-0.0414737278400636
HOXB9	Transcription factors	0.0614372348935686	0	-0.0614372348935686
HOXC11	Transcription factors	0.0776208777003113	0.0776208777003113	0.0776208777003113
HOXC13	Transcription factors	-0.0590526786229354	0	0.0590526786229354
HOXC6	Transcription factors	0.0168908551542616	0	-0.0168908551542616
HOXC8	Transcription factors	-0.00566272988245621	0	0.00566272988245621
HOXD1	Transcription factors	0.0540526579748488	0.0540526579748488	0.0540526579748488
HOXD10	Transcription factors	0.0851506007305281	0.0851506007305281	0.0851506007305281
HOXD11	Transcription factors	0.0200554029473775	0	-0.0200554029473775
HOXD13	Transcription factors	0.068392452790506	0	-0.068392452790506
HOXD3	Transcription factors	0.260511786508682	0	-0.260511786508682
HOXD4	Transcription factors	-0.0267811945159653	-0.0267811945159653	-0.0267811945159653
HOXD8	Transcription factors	-0.0855459379453565	-0.0855459379453565	-0.0855459379453565
HR	Transcription factors	0.290158867838745	0	-0.290158867838745
HSF1	Transcription factors	0.234984052778295	0	-0.234984052778295
HSF2	Transcription factors	0.0323948686208367	0	-0.0323948686208367
HSF4	Transcription factors	-0.025828818191374	0	0.025828818191374
HTATIP2	Transcription factors	0.0805092315843097	0	-0.0805092315843097
ID1	Transcription factors	0.171186366512945	0	-0.171186366512945
ID2	Transcription factors	0.198444637276588	0	-0.198444637276588
ID3	Transcription factors	0.143720449046285	0	-0.143720449046285
ID4	Transcription factors	0.0713076959482401	0.0713076959482401	0.0713076959482401
IKZF1	Transcription factors	0.213989231142657	0.213989231142657	0.213989231142657
IKZF2	Transcription factors	0.33026047912179	0.33026047912179	0.33026047912179
IKZF3	Transcription factors	0.0619982074157413	0.0619982074157413	0.0619982074157413
IKZF4	Transcription factors	0.0916033416743595	0	-0.0916033416743595
ING4	Transcription factors	0.0516117764212452	0.0516117764212452	0.0516117764212452
INSM1	Transcription factors	-0.017687535009759	-0.017687535009759	-0.017687535009759
IRF1	Transcription factors	0.615264996525117	0.615264996525117	0.615264996525117
IRF2	Transcription factors	0.312885833282726	0.312885833282726	0.312885833282726
IRF2BPL	Transcription factors	-0.0502928779321613	-0.0502928779321613	-0.0502928779321613
IRF3	Transcription factors	0.316037466581359	0.316037466581359	0.316037466581359
IRF4	Transcription factors	0.387375034447002	0.387375034447002	0.387375034447002
IRF5	Transcription factors	0.213081884793059	0.213081884793059	0.213081884793059
IRF6	Transcription factors	0.194450889311754	0	-0.194450889311754
IRF7	Transcription factors	0.234937567426814	0.234937567426814	0.234937567426814
IRF8	Transcription factors	0.331264985035345	0.331264985035345	0.331264985035345
IRF9	Transcription factors	0.311991070275846	0.311991070275846	0.311991070275846
IRX1	Transcription factors	-0.0939960718172426	-0.0939960718172426	-0.0939960718172426
IRX4	Transcription factors	0.0177245776373293	0	-0.0177245776373293
ISL1	Transcription factors	0.0511259437280273	0.0511259437280273	0.0511259437280273
JARID2	Transcription factors	-0.00826203103674069	-0.00826203103674069	-0.00826203103674069
JDP2	Transcription factors	0.18082970116828	0	-0.18082970116828
JUN	Transcription factors	0.499718585821326	0	-0.499718585821326
JUNB	Transcription factors	0.324426362150303	0	-0.324426362150303
JUND	Transcription factors	0.32348612485464	0	-0.32348612485464
KAT2B	Transcription factors	0.0422359682473903	0.0422359682473903	0.0422359682473903
KAT5	Transcription factors	0.00230458602970423	0	-0.00230458602970423
KAT6A	Transcription factors	0.12237929510993	0	-0.12237929510993
KAT6B	Transcription factors	0.126011985449775	0	-0.126011985449775
KAT7	Transcription factors	0.190047682799656	0	-0.190047682799656
KAT8	Transcription factors	0.0849423136984703	0.0849423136984703	0.0849423136984703
KCNIP3	Transcription factors	-0.0171959524042761	0	0.0171959524042761
KDM2A	Transcription factors	-0.0458171713812334	0	0.0458171713812334
KDM2B	Transcription factors	0.0228739802874592	0.0228739802874592	0.0228739802874592
KDM5A	Transcription factors	0.00787872008971202	0.00787872008971202	0.00787872008971202
KDM5B	Transcription factors	0.0202653395178795	0	-0.0202653395178795
KDM5C	Transcription factors	-0.102946006243031	-0.102946006243031	-0.102946006243031
KDM5D	Transcription factors	0.15764593459321	0.15764593459321	0.15764593459321
KLF1	Transcription factors	0.121800632568937	0.121800632568937	0.121800632568937
KLF10	Transcription factors	0.116744874690927	0	-0.116744874690927
KLF11	Transcription factors	0.109034676015689	0.109034676015689	0.109034676015689
KLF12	Transcription factors	0.0365871699029385	0.0365871699029385	0.0365871699029385
KLF13	Transcription factors	0.0272827699769446	0.0272827699769446	0.0272827699769446
KLF14	Transcription factors	0.0777389479650382	0	-0.0777389479650382
KLF15	Transcription factors	0.0841044210078498	0.0841044210078498	0.0841044210078498
KLF17	Transcription factors	-0.1522043199052	-0.1522043199052	-0.1522043199052
KLF2	Transcription factors	0.135359315324083	0.135359315324083	0.135359315324083
KLF3	Transcription factors	0.172534080544555	0	-0.172534080544555
KLF4	Transcription factors	0.106068385106967	0	-0.106068385106967
KLF5	Transcription factors	0.222599865518648	0	-0.222599865518648
KLF6	Transcription factors	0.231795772186063	0.231795772186063	0.231795772186063
KLF7	Transcription factors	0.0528507741470109	0.0528507741470109	0.0528507741470109
KLF8	Transcription factors	0.0308403241570049	0.0308403241570049	0.0308403241570049
KLF9	Transcription factors	0.0911978367255931	0	-0.0911978367255931
KMT2A	Transcription factors	0.00131751253332372	0.00131751253332372	0.00131751253332372
KMT2B	Transcription factors	-0.0565877647040514	0	0.0565877647040514
KMT2E	Transcription factors	-0.139648785026329	-0.139648785026329	-0.139648785026329
LEF1	Transcription factors	0.102143295612028	0	-0.102143295612028
LHX1	Transcription factors	0.0298143769838036	0.0298143769838036	0.0298143769838036
LHX2	Transcription factors	0.127823049093244	0	-0.127823049093244
LHX3	Transcription factors	0.042838889157471	0.042838889157471	0.042838889157471
LHX4	Transcription factors	0.0157948501657785	0.0157948501657785	0.0157948501657785
LHX8	Transcription factors	0.08952370497219	0	-0.08952370497219
LITAF	Transcription factors	0.0155867211823098	0.0155867211823098	0.0155867211823098
LMO2	Transcription factors	0.325579815085247	0.325579815085247	0.325579815085247
LMO4	Transcription factors	-0.022810967588175	0	0.022810967588175
LMX1A	Transcription factors	0.0467685435029283	0.0467685435029283	0.0467685435029283
LMX1B	Transcription factors	0.139788288436715	0	-0.139788288436715
LRRFIP1	Transcription factors	0.0591755228795399	0.0591755228795399	0.0591755228795399
LYL1	Transcription factors	-0.0773346420495508	-0.0773346420495508	-0.0773346420495508
MAF	Transcription factors	0.280992448513254	0.280992448513254	0.280992448513254
MAFA	Transcription factors	0.13096212171403	0	-0.13096212171403
MAFB	Transcription factors	0.170415344905607	0	-0.170415344905607
MAFF	Transcription factors	-0.0279070667727862	-0.0279070667727862	-0.0279070667727862
MAFG	Transcription factors	0.127358133135765	0.127358133135765	0.127358133135765
MAFK	Transcription factors	0.0843484906434853	0.0843484906434853	0.0843484906434853
MAML1	Transcription factors	-0.0260090827216123	-0.0260090827216123	-0.0260090827216123
MAX	Transcription factors	0.0833257764256662	0.0833257764256662	0.0833257764256662
MAZ	Transcription factors	0.18093140554488	0	-0.18093140554488
MBD1	Transcription factors	-0.0142080771395132	0	0.0142080771395132
MBD2	Transcription factors	0.00779583202848023	0.00779583202848023	0.00779583202848023
MECOM	Transcription factors	0.0499539692296082	0.0499539692296082	0.0499539692296082
MECP2	Transcription factors	-0.156687375757589	-0.156687375757589	-0.156687375757589
MED1	Transcription factors	0.0765366218856283	0	-0.0765366218856283
MEF2A	Transcription factors	0.169256544751086	0	-0.169256544751086
MEF2B	Transcription factors	0.117855240841154	0	-0.117855240841154
MEF2C	Transcription factors	0.0559228603987358	0	-0.0559228603987358
MEF2D	Transcription factors	0.133018775007635	0	-0.133018775007635
MEIS1	Transcription factors	-0.0596862647449307	0	0.0596862647449307
MEIS2	Transcription factors	-0.0449175904371863	0	0.0449175904371863
MEOX1	Transcription factors	0.0465038363723776	0	-0.0465038363723776
MEOX2	Transcription factors	0.0598944797643163	0	-0.0598944797643163
MESP2	Transcription factors	-0.0141462929052079	-0.0141462929052079	-0.0141462929052079
MITF	Transcription factors	0.346537916578433	0	-0.346537916578433
MIXL1	Transcription factors	0.0861073262160215	0	-0.0861073262160215
MKX	Transcription factors	0.128819682675783	0	-0.128819682675783
MLX	Transcription factors	0.112663051379948	0	-0.112663051379948
MLXIP	Transcription factors	0.10856846113739	0.10856846113739	0.10856846113739
MLXIPL	Transcription factors	0.105635782480157	0.105635782480157	0.105635782480157
MNT	Transcription factors	0.00866831052501022	0.00866831052501022	0.00866831052501022
MNX1	Transcription factors	0.0361870248586457	0.0361870248586457	0.0361870248586457
MRTFA	Transcription factors	0.061340414880007	0	-0.061340414880007
MSC	Transcription factors	0.281181962736863	0.281181962736863	0.281181962736863
MSX1	Transcription factors	-0.0103137167047329	0	0.0103137167047329
MSX2	Transcription factors	0.0773321835075225	0.0773321835075225	0.0773321835075225
MTA1	Transcription factors	0.132437368344933	0	-0.132437368344933
MTA2	Transcription factors	0.103114118002706	0.103114118002706	0.103114118002706
MTA3	Transcription factors	-0.153785349129758	-0.153785349129758	-0.153785349129758
MTF1	Transcription factors	0.108203397888716	0.108203397888716	0.108203397888716
MTF2	Transcription factors	-0.116659736814618	-0.116659736814618	-0.116659736814618
MXD1	Transcription factors	-0.0629885972246594	-0.0629885972246594	-0.0629885972246594
MXI1	Transcription factors	-0.0194910174633616	-0.0194910174633616	-0.0194910174633616
MYB	Transcription factors	0.401231128521092	0	-0.401231128521092
MYBL1	Transcription factors	-0.0461754992121108	-0.0461754992121108	-0.0461754992121108
MYBL2	Transcription factors	-0.039090040910645	-0.039090040910645	-0.039090040910645
MYC	Transcription factors	-0.153698778045711	-0.153698778045711	-0.153698778045711
MYCN	Transcription factors	0.0178618190435248	0.0178618190435248	0.0178618190435248
MYF5	Transcription factors	0.18278487522469	0	-0.18278487522469
MYF6	Transcription factors	-0.0361919531547036	-0.0361919531547036	-0.0361919531547036
MYOCD	Transcription factors	0.190656528914533	0	-0.190656528914533
MYOD1	Transcription factors	0.138658361840107	0	-0.138658361840107
MYOG	Transcription factors	0.112912398127155	0	-0.112912398127155
MYRF	Transcription factors	0.132180654212358	0	-0.132180654212358
MYT1	Transcription factors	0.0421926747355147	0.0421926747355147	0.0421926747355147
MZF1	Transcription factors	0.0748276917714212	0.0748276917714212	0.0748276917714212
NAB2	Transcription factors	-0.158687190053437	-0.158687190053437	-0.158687190053437
NANOG	Transcription factors	-0.0197617104970924	-0.0197617104970924	-0.0197617104970924
NANOGP8	Transcription factors	0.0157533490566017	0.0157533490566017	0.0157533490566017
NCOA1	Transcription factors	0.150163940190406	0	-0.150163940190406
NCOA2	Transcription factors	0.118115908193955	0	-0.118115908193955
NCOA3	Transcription factors	0.131943979829776	0	-0.131943979829776
NCOA6	Transcription factors	0.0321899581664647	0.0321899581664647	0.0321899581664647
NCOR1	Transcription factors	0.000533763900088992	0.000533763900088992	0.000533763900088992
NCOR2	Transcription factors	0.05753278637114	0	-0.05753278637114
NEUROD1	Transcription factors	0.167777154006042	0	-0.167777154006042
NEUROD2	Transcription factors	0.103879177211757	0.103879177211757	0.103879177211757
NEUROD4	Transcription factors	0.054466871247587	0.054466871247587	0.054466871247587
NEUROD6	Transcription factors	0.113207593836391	0	-0.113207593836391
NEUROG1	Transcription factors	0.0374784834097171	0.0374784834097171	0.0374784834097171
NEUROG2	Transcription factors	0.0103870024685771	0.0103870024685771	0.0103870024685771
NEUROG3	Transcription factors	0.0571115528461374	0	-0.0571115528461374
NFAT5	Transcription factors	0.169063128009722	0.169063128009722	0.169063128009722
NFATC1	Transcription factors	0.332903549104752	0	-0.332903549104752
NFATC2	Transcription factors	0.388271263855532	0.388271263855532	0.388271263855532
NFATC3	Transcription factors	0.219202984186134	0.219202984186134	0.219202984186134
NFATC4	Transcription factors	0.108383540031626	0	-0.108383540031626
NFE2	Transcription factors	0.0388142743270766	0	-0.0388142743270766
NFE2L1	Transcription factors	-0.0428024627678217	-0.0428024627678217	-0.0428024627678217
NFE2L2	Transcription factors	0.0100986337730897	0.0100986337730897	0.0100986337730897
NFE2L3	Transcription factors	0.286737791824306	0	-0.286737791824306
NFIA	Transcription factors	0.104078543350988	0.104078543350988	0.104078543350988
NFIB	Transcription factors	0.115656950982816	0.115656950982816	0.115656950982816
NFIC	Transcription factors	0.11297665781292	0	-0.11297665781292
NFIL3	Transcription factors	0.156698528468124	0.156698528468124	0.156698528468124
NFIX	Transcription factors	-0.00884598029264998	-0.00884598029264998	-0.00884598029264998
NFKB	Transcription factors	0.566811861481396	0	-0.566811861481396
NFKB1	Transcription factors	0.892599218988737	0.892599218988737	0.892599218988737
NFKB2	Transcription factors	0.354892473397082	0	-0.354892473397082
NFKBIB	Transcription factors	0.222581650710712	0	-0.222581650710712
NFKBIZ	Transcription factors	0.213952659206594	0.213952659206594	0.213952659206594
NFX1	Transcription factors	0.0425164819142393	0	-0.0425164819142393
NFYA	Transcription factors	0.024241624250971	0	-0.024241624250971
NFYB	Transcription factors	0.266234000994402	0	-0.266234000994402
NFYC	Transcription factors	0.0507687193166469	0	-0.0507687193166469
NHLH1	Transcription factors	0.0607988553779455	0	-0.0607988553779455
NHLH2	Transcription factors	0.0699413350998179	0.0699413350998179	0.0699413350998179
NKRF	Transcription factors	0.0293894864306037	0.0293894864306037	0.0293894864306037
NKX2-1	Transcription factors	0.155639757454956	0.155639757454956	0.155639757454956
NKX2-2	Transcription factors	0.141312295235195	0	-0.141312295235195
NKX2-5	Transcription factors	0.188877943437253	0.188877943437253	0.188877943437253
NKX3-1	Transcription factors	0.0539479187602663	0	-0.0539479187602663
NKX3-2	Transcription factors	0.0296955641828322	0	-0.0296955641828322
NKX6-1	Transcription factors	0.0585526822837845	0.0585526822837845	0.0585526822837845
NKX6-2	Transcription factors	0.0851056674759043	0	-0.0851056674759043
NKX6-3	Transcription factors	0.0301445137153531	0.0301445137153531	0.0301445137153531
NONO	Transcription factors	-0.008124404129333	-0.008124404129333	-0.008124404129333
NOTCH1	Transcription factors	0.18702988300914	0	-0.18702988300914
NOTO	Transcription factors	0.209170481407171	0.209170481407171	0.209170481407171
NPAS1	Transcription factors	0.00312891405082553	0	-0.00312891405082553
NPAS2	Transcription factors	0.0240275458623602	0.0240275458623602	0.0240275458623602
NPM1	Transcription factors	-0.0220376216795416	0	0.0220376216795416
NR0B1	Transcription factors	0.0032026195203784	0.0032026195203784	0.0032026195203784
NR0B2	Transcription factors	0.0463895185454249	0.0463895185454249	0.0463895185454249
NR1D1	Transcription factors	-0.160743235716416	-0.160743235716416	-0.160743235716416
NR1D2	Transcription factors	-0.056786047953263	-0.056786047953263	-0.056786047953263
NR1H2	Transcription factors	0.0348617189007697	0.0348617189007697	0.0348617189007697
NR1H3	Transcription factors	0.22161578254873	0.22161578254873	0.22161578254873
NR1H4	Transcription factors	0.141759095918527	0.141759095918527	0.141759095918527
NR1I2	Transcription factors	0.178533067584564	0.178533067584564	0.178533067584564
NR1I3	Transcription factors	0.151868057567816	0.151868057567816	0.151868057567816
NR2C1	Transcription factors	0.0309225433663339	0.0309225433663339	0.0309225433663339
NR2C2	Transcription factors	0.20968980937693	0	-0.20968980937693
NR2E1	Transcription factors	-0.018446936627601	-0.018446936627601	-0.018446936627601
NR2E3	Transcription factors	0.158728972184734	0	-0.158728972184734
NR2F1	Transcription factors	0.114954590354701	0	-0.114954590354701
NR2F2	Transcription factors	0.207743871442605	0	-0.207743871442605
NR2F6	Transcription factors	0.0372296586812755	0	-0.0372296586812755
NR3C1	Transcription factors	0.28141998905962	0.28141998905962	0.28141998905962
NR3C2	Transcription factors	0.214065381181313	0	-0.214065381181313
NR4A1	Transcription factors	0.104712332354111	0	-0.104712332354111
NR4A2	Transcription factors	0.128068958197179	0.128068958197179	0.128068958197179
NR4A3	Transcription factors	0.201959756667508	0.201959756667508	0.201959756667508
NR5A1	Transcription factors	0.192003361035241	0.192003361035241	0.192003361035241
NR5A2	Transcription factors	0.0910825220486318	0.0910825220486318	0.0910825220486318
NR6A1	Transcription factors	0.0293836636685532	0.0293836636685532	0.0293836636685532
NRF1	Transcription factors	0.0202654446080891	0.0202654446080891	0.0202654446080891
NRG1	Transcription factors	0.0510992939226337	0	-0.0510992939226337
NRL	Transcription factors	0.0102437230943605	0.0102437230943605	0.0102437230943605
NSD2	Transcription factors	0.0691056158115701	0	-0.0691056158115701
NUPR1	Transcription factors	0.0420686002117654	0	-0.0420686002117654
OLIG1	Transcription factors	0.0918766117774534	0	-0.0918766117774534
OLIG2	Transcription factors	0.0607758280459296	0.0607758280459296	0.0607758280459296
ONECUT1	Transcription factors	0.0449549332740894	0.0449549332740894	0.0449549332740894
ONECUT2	Transcription factors	0.103756166698151	0.103756166698151	0.103756166698151
OTX2	Transcription factors	0.084467942218405	0.084467942218405	0.084467942218405
OVOL1	Transcription factors	0.138547840237081	0.138547840237081	0.138547840237081
PA2G4	Transcription factors	0.0454152804366124	0.0454152804366124	0.0454152804366124
PARK7	Transcription factors	0.0404087538497184	0.0404087538497184	0.0404087538497184
PATZ1	Transcription factors	0.107216301004091	0.107216301004091	0.107216301004091
PAWR	Transcription factors	-0.194096718942094	-0.194096718942094	-0.194096718942094
PAX1	Transcription factors	0.117004483285559	0	-0.117004483285559
PAX2	Transcription factors	0.0855452950514305	0	-0.0855452950514305
PAX3	Transcription factors	0.27396779040599	0.27396779040599	0.27396779040599
PAX4	Transcription factors	0.00616756244693428	0.00616756244693428	0.00616756244693428
PAX5	Transcription factors	0.189431026394069	0	-0.189431026394069
PAX6	Transcription factors	0.195464776499409	0	-0.195464776499409
PAX7	Transcription factors	0.101832463136827	0	-0.101832463136827
PAX8	Transcription factors	0.0725465247388735	0.0725465247388735	0.0725465247388735
PAX9	Transcription factors	0.0265393243214344	0	-0.0265393243214344
PBRM1	Transcription factors	0.123037694201309	0	-0.123037694201309
PBX1	Transcription factors	0.153576892065473	0	-0.153576892065473
PBX2	Transcription factors	0.131361757480562	0.131361757480562	0.131361757480562
PDX1	Transcription factors	0.00277622721515371	0.00277622721515371	0.00277622721515371
PEG3	Transcription factors	-0.0163439152999405	-0.0163439152999405	-0.0163439152999405
PGR	Transcription factors	0.233315801976724	0	-0.233315801976724
PHF20	Transcription factors	0.187703361102458	0	-0.187703361102458
PHF5A	Transcription factors	0.128390610070495	0	-0.128390610070495
PHOX2A	Transcription factors	0.0368976046504981	0.0368976046504981	0.0368976046504981
PHOX2B	Transcription factors	0.0716282907472149	0	-0.0716282907472149
PIAS1	Transcription factors	0.0649881744699245	0.0649881744699245	0.0649881744699245
PIAS2	Transcription factors	-0.0442828062108949	0	0.0442828062108949
PIAS3	Transcription factors	-0.0288048362591627	-0.0288048362591627	-0.0288048362591627
PIN1	Transcription factors	0.0531030386612354	0	-0.0531030386612354
PITX1	Transcription factors	-0.0213217291954008	-0.0213217291954008	-0.0213217291954008
PITX2	Transcription factors	0.30851918483704	0	-0.30851918483704
PITX3	Transcription factors	0.248044374250498	0	-0.248044374250498
PKNOX1	Transcription factors	0.133267685609118	0.133267685609118	0.133267685609118
PLAG1	Transcription factors	0.0700835084192826	0.0700835084192826	0.0700835084192826
PLAGL1	Transcription factors	0.162668096609026	0.162668096609026	0.162668096609026
PLAGL2	Transcription factors	0.136254445627845	0.136254445627845	0.136254445627845
PML	Transcription factors	-0.0467222298584487	0	0.0467222298584487
POU1F1	Transcription factors	0.0514353018582367	0.0514353018582367	0.0514353018582367
POU2AF1	Transcription factors	0.116622086230235	0.116622086230235	0.116622086230235
POU2F1	Transcription factors	0.228484879601915	0	-0.228484879601915
POU2F2	Transcription factors	0.417901751547967	0.417901751547967	0.417901751547967
POU2F3	Transcription factors	-0.0168220076387771	-0.0168220076387771	-0.0168220076387771
POU3F1	Transcription factors	0.0282503410406812	0.0282503410406812	0.0282503410406812
POU3F2	Transcription factors	0.10587277350483	0	-0.10587277350483
POU3F3	Transcription factors	0.0864727484332904	0	-0.0864727484332904
POU3F4	Transcription factors	0.0383217744005484	0	-0.0383217744005484
POU4F1	Transcription factors	0.0537061953923615	0	-0.0537061953923615
POU4F2	Transcription factors	0.0945900953294933	0	-0.0945900953294933
POU4F3	Transcription factors	0.0077337484173013	0.0077337484173013	0.0077337484173013
POU5F1	Transcription factors	-0.0661735883669609	-0.0661735883669609	-0.0661735883669609
POU6F2	Transcription factors	-0.0299456622317283	-0.0299456622317283	-0.0299456622317283
PPARA	Transcription factors	0.128744192260968	0.128744192260968	0.128744192260968
PPARD	Transcription factors	0.165161693248516	0.165161693248516	0.165161693248516
PPARG	Transcription factors	0.0351653384790586	0.0351653384790586	0.0351653384790586
PPARGC1A	Transcription factors	-0.00640300963657824	-0.00640300963657824	-0.00640300963657824
PPARGC1B	Transcription factors	0.0364872345636669	0.0364872345636669	0.0364872345636669
PRDM1	Transcription factors	0.0569921543756714	0	-0.0569921543756714
PRDM16	Transcription factors	0.107169648081141	0.107169648081141	0.107169648081141
PRDM2	Transcription factors	0.118745934977931	0.118745934977931	0.118745934977931
PRDM4	Transcription factors	-0.0129555480334491	0	0.0129555480334491
PREB	Transcription factors	0.185554717080613	0.185554717080613	0.185554717080613
PROP1	Transcription factors	0.025156085245354	0.025156085245354	0.025156085245354
PROX1	Transcription factors	0.000899741008023214	0.000899741008023214	0.000899741008023214
PRRX1	Transcription factors	0.110262873462265	0	-0.110262873462265
PTF1A	Transcription factors	0.0828455088392346	0.0828455088392346	0.0828455088392346
PURA	Transcription factors	0.0829462470019598	0	-0.0829462470019598
RARA	Transcription factors	0.374475050377444	0	-0.374475050377444
RARB	Transcription factors	0.167030680665745	0	-0.167030680665745
RARG	Transcription factors	0.250292539362248	0	-0.250292539362248
RB1	Transcription factors	0.102530988335405	0.102530988335405	0.102530988335405
RBPJ	Transcription factors	0.189982634492562	0	-0.189982634492562
RCOR2	Transcription factors	0.0124227459387543	0.0124227459387543	0.0124227459387543
REL	Transcription factors	0.591317195655305	0	-0.591317195655305
RELA	Transcription factors	0.720451452065993	0	-0.720451452065993
RELB	Transcription factors	0.327237725780337	0.327237725780337	0.327237725780337
RERE	Transcription factors	0.0949410796600633	0	-0.0949410796600633
REST	Transcription factors	-0.152317527910177	-0.152317527910177	-0.152317527910177
RFX1	Transcription factors	0.354953203704024	0.354953203704024	0.354953203704024
RFX2	Transcription factors	0.0254657545482387	0	-0.0254657545482387
RFX3	Transcription factors	-0.0501093466307758	-0.0501093466307758	-0.0501093466307758
RFX4	Transcription factors	0.0205269923396746	0.0205269923396746	0.0205269923396746
RFX5	Transcription factors	0.0396246687322466	0.0396246687322466	0.0396246687322466
RFXANK	Transcription factors	0.293284173711225	0.293284173711225	0.293284173711225
RFXAP	Transcription factors	0.708547692319536	0.708547692319536	0.708547692319536
RLF	Transcription factors	-0.00942393793966919	-0.00942393793966919	-0.00942393793966919
RORA	Transcription factors	0.134430296875047	0	-0.134430296875047
RORB	Transcription factors	0.0251757143816099	0.0251757143816099	0.0251757143816099
RORC	Transcription factors	0.172049056606108	0.172049056606108	0.172049056606108
RREB1	Transcription factors	-0.0523864424341646	-0.0523864424341646	-0.0523864424341646
RUNX1	Transcription factors	0.44832125738954	0.44832125738954	0.44832125738954
RUNX2	Transcription factors	0.208916695254785	0	-0.208916695254785
RUNX3	Transcription factors	0.137915162637137	0.137915162637137	0.137915162637137
RXRA	Transcription factors	0.220363491361458	0	-0.220363491361458
RXRB	Transcription factors	0.135838990435367	0	-0.135838990435367
RXRG	Transcription factors	0.0361830358686057	0.0361830358686057	0.0361830358686057
SALL1	Transcription factors	0.0662764120485878	0.0662764120485878	0.0662764120485878
SALL2	Transcription factors	0.0637867401111666	0	-0.0637867401111666
SALL3	Transcription factors	-0.0797629438200663	-0.0797629438200663	-0.0797629438200663
SALL4	Transcription factors	-0.011348573714439	-0.011348573714439	-0.011348573714439
SATB1	Transcription factors	0.148961768485648	0	-0.148961768485648
SATB2	Transcription factors	0.105990268661487	0	-0.105990268661487
SCX	Transcription factors	0.181555740145299	0	-0.181555740145299
SETBP1	Transcription factors	-0.0954167762691	-0.0954167762691	-0.0954167762691
SF1	Transcription factors	0.0217619398943591	0.0217619398943591	0.0217619398943591
SFPQ	Transcription factors	-0.0458375082955914	-0.0458375082955914	-0.0458375082955914
SHOX2	Transcription factors	0.00601931594356681	0	-0.00601931594356681
SIM1	Transcription factors	-0.0223913661246089	-0.0223913661246089	-0.0223913661246089
SIM2	Transcription factors	-0.0356887548776657	-0.0356887548776657	-0.0356887548776657
SIN3A	Transcription factors	-0.00612716700667914	-0.00612716700667914	-0.00612716700667914
SIRT1	Transcription factors	0.106900660876477	0.106900660876477	0.106900660876477
SIX1	Transcription factors	0.139940543913808	0	-0.139940543913808
SIX3	Transcription factors	-0.0169180640955922	0	0.0169180640955922
SIX4	Transcription factors	0.011345119504746	0	-0.011345119504746
SKI	Transcription factors	0.153769116209476	0	-0.153769116209476
SKIL	Transcription factors	0.0353326169307177	0.0353326169307177	0.0353326169307177
SMAD1	Transcription factors	0.226924266498445	0	-0.226924266498445
SMAD2	Transcription factors	0.240000873237565	0	-0.240000873237565
SMAD3	Transcription factors	0.415433681554211	0	-0.415433681554211
SMAD4	Transcription factors	0.307243200012929	0	-0.307243200012929
SMAD5	Transcription factors	0.112274612797878	0	-0.112274612797878
SMAD6	Transcription factors	-0.0175187202403839	-0.0175187202403839	-0.0175187202403839
SMAD7	Transcription factors	-0.0264693860966716	-0.0264693860966716	-0.0264693860966716
SMAD9	Transcription factors	0.0777361404771636	0	-0.0777361404771636
SMARCA1	Transcription factors	-0.0229734650220635	0	0.0229734650220635
SMARCA4	Transcription factors	-0.0364938490001577	-0.0364938490001577	-0.0364938490001577
SMARCA5	Transcription factors	-0.0622031977475358	-0.0622031977475358	-0.0622031977475358
SMARCB1	Transcription factors	0.00396696293190421	0.00396696293190421	0.00396696293190421
SMARCC1	Transcription factors	-0.0541706238180564	-0.0541706238180564	-0.0541706238180564
SMARCE1	Transcription factors	-0.0777682437773483	0	0.0777682437773483
SNAI1	Transcription factors	0.174706556108144	0	-0.174706556108144
SNAI2	Transcription factors	0.0149197090248703	0.0149197090248703	0.0149197090248703
SNW1	Transcription factors	0.107924216684893	0	-0.107924216684893
SOHLH1	Transcription factors	-0.0172919317675602	-0.0172919317675602	-0.0172919317675602
SON	Transcription factors	0.0654250369811935	0.0654250369811935	0.0654250369811935
SOX10	Transcription factors	0.139974094291965	0.139974094291965	0.139974094291965
SOX11	Transcription factors	0.017324466629205	0	-0.017324466629205
SOX17	Transcription factors	0.0752234176839783	0.0752234176839783	0.0752234176839783
SOX18	Transcription factors	0.160024955134127	0	-0.160024955134127
SOX2	Transcription factors	0.0625462934570743	0.0625462934570743	0.0625462934570743
SOX3	Transcription factors	-0.0748562495826982	-0.0748562495826982	-0.0748562495826982
SOX4	Transcription factors	-0.00831370308958134	0	0.00831370308958134
SOX5	Transcription factors	0.135026301648531	0	-0.135026301648531
SOX6	Transcription factors	0.0857530272359673	0	-0.0857530272359673
SOX7	Transcription factors	0.122926719179277	0	-0.122926719179277
SOX8	Transcription factors	0.0261235101269952	0.0261235101269952	0.0261235101269952
SOX9	Transcription factors	0.112508680003618	0	-0.112508680003618
SP1	Transcription factors	0.457515985493685	0	-0.457515985493685
SP2	Transcription factors	0.0325035137643	0.0325035137643	0.0325035137643
SP3	Transcription factors	0.433552249953123	0	-0.433552249953123
SP4	Transcription factors	0.0404295406499456	0	-0.0404295406499456
SP6	Transcription factors	-0.103496967101654	-0.103496967101654	-0.103496967101654
SP7	Transcription factors	0.228740542872656	0	-0.228740542872656
SPDEF	Transcription factors	-0.00780594823977051	-0.00780594823977051	-0.00780594823977051
SPI1	Transcription factors	1	1	1
SPIB	Transcription factors	0.301318440385953	0	-0.301318440385953
SPIC	Transcription factors	0.265694323506636	0	-0.265694323506636
SREBF1	Transcription factors	0.0398108958400126	0.0398108958400126	0.0398108958400126
SREBF2	Transcription factors	-0.0474645546661133	-0.0474645546661133	-0.0474645546661133
SRF	Transcription factors	0.357394417498026	0	-0.357394417498026
SRSF2	Transcription factors	-0.0856877778070651	-0.0856877778070651	-0.0856877778070651
SRY	Transcription factors	0.112794714001354	0	-0.112794714001354
SSRP1	Transcription factors	0.305507267361826	0	-0.305507267361826
STAT1	Transcription factors	0.637080871594739	0.637080871594739	0.637080871594739
STAT2	Transcription factors	0.353742864056884	0.353742864056884	0.353742864056884
STAT3	Transcription factors	0.400503311999512	0	-0.400503311999512
STAT4	Transcription factors	0.367281939030423	0.367281939030423	0.367281939030423
STAT5A	Transcription factors	0.471924627066478	0.471924627066478	0.471924627066478
STAT5B	Transcription factors	0.292332723665507	0.292332723665507	0.292332723665507
STAT6	Transcription factors	0.523987179443214	0	-0.523987179443214
STOX1	Transcription factors	-0.0395933235625944	-0.0395933235625944	-0.0395933235625944
SUPT20H	Transcription factors	0.0223413270889546	0.0223413270889546	0.0223413270889546
TADA2A	Transcription factors	-0.0471040692722202	-0.0471040692722202	-0.0471040692722202
TAF1	Transcription factors	0.0418025139394766	0.0418025139394766	0.0418025139394766
TAL1	Transcription factors	0.126205153654255	0	-0.126205153654255
TBP	Transcription factors	0.10095024358723	0.10095024358723	0.10095024358723
TBPL1	Transcription factors	0.0788661146497228	0	-0.0788661146497228
TBPL2	Transcription factors	0.0476493340721807	0.0476493340721807	0.0476493340721807
TBR1	Transcription factors	-0.0098526198798003	-0.0098526198798003	-0.0098526198798003
TBX1	Transcription factors	0.14306972810679	0.14306972810679	0.14306972810679
TBX10	Transcription factors	0.151463426104726	0	-0.151463426104726
TBX15	Transcription factors	-0.00163561795045998	0	0.00163561795045998
TBX18	Transcription factors	0.108390184598803	0	-0.108390184598803
TBX2	Transcription factors	-0.0264009551247107	-0.0264009551247107	-0.0264009551247107
TBX20	Transcription factors	0.0505398411667192	0.0505398411667192	0.0505398411667192
TBX21	Transcription factors	0.529618100388711	0.529618100388711	0.529618100388711
TBX3	Transcription factors	-0.162355943885924	-0.162355943885924	-0.162355943885924
TBX4	Transcription factors	-0.0299229268959916	-0.0299229268959916	-0.0299229268959916
TBX5	Transcription factors	0.18859819351849	0	-0.18859819351849
TBX6	Transcription factors	0.0714012109032359	0	-0.0714012109032359
TBXT	Transcription factors	0.158673542101189	0	-0.158673542101189
TCF12	Transcription factors	0.120748621956827	0.120748621956827	0.120748621956827
TCF15	Transcription factors	0.0330536837673602	0.0330536837673602	0.0330536837673602
TCF20	Transcription factors	0.0591480782824762	0.0591480782824762	0.0591480782824762
TCF21	Transcription factors	0.0626944418335197	0	-0.0626944418335197
TCF3	Transcription factors	0.260542689477628	0	-0.260542689477628
TCF4	Transcription factors	0.0352865390866042	0	-0.0352865390866042
TCF7	Transcription factors	0.20836732751612	0	-0.20836732751612
TCF7L1	Transcription factors	-0.0649180254962407	-0.0649180254962407	-0.0649180254962407
TCF7L2	Transcription factors	0.142376820832221	0	-0.142376820832221
TEAD1	Transcription factors	0.0767169465578064	0	-0.0767169465578064
TEAD2	Transcription factors	-0.0120254184552867	0	0.0120254184552867
TEAD4	Transcription factors	0.0883362254608845	0	-0.0883362254608845
TEF	Transcription factors	0.031874505674198	0.031874505674198	0.031874505674198
TET1	Transcription factors	0.0571864206774795	0	-0.0571864206774795
TFAM	Transcription factors	-0.0720781533776707	-0.0720781533776707	-0.0720781533776707
TFAP2A	Transcription factors	0.289794431654891	0	-0.289794431654891
TFAP2B	Transcription factors	0.210295307763398	0	-0.210295307763398
TFAP2C	Transcription factors	0.0854260772143398	0	-0.0854260772143398
TFAP2D	Transcription factors	0.0611226085308956	0.0611226085308956	0.0611226085308956
TFAP4	Transcription factors	0.0793817576965646	0	-0.0793817576965646
TFCP2	Transcription factors	0.146810837819719	0	-0.146810837819719
TFDP1	Transcription factors	-0.0493781363548936	-0.0493781363548936	-0.0493781363548936
TFDP2	Transcription factors	-0.0305042913440914	-0.0305042913440914	-0.0305042913440914
TFDP3	Transcription factors	0.0991375787004107	0	-0.0991375787004107
TFE3	Transcription factors	0.20176997703391	0	-0.20176997703391
TFEB	Transcription factors	0.132664391775935	0.132664391775935	0.132664391775935
TFEC	Transcription factors	0.253655720089009	0	-0.253655720089009
TGFB1I1	Transcription factors	0.217912686557524	0	-0.217912686557524
TGIF1	Transcription factors	-0.115888447889058	-0.115888447889058	-0.115888447889058
THAP11	Transcription factors	0.0259507520483029	0.0259507520483029	0.0259507520483029
THRA	Transcription factors	0.125438317268179	0	-0.125438317268179
THRB	Transcription factors	0.128577740607818	0.128577740607818	0.128577740607818
TLE5	Transcription factors	0.0656598544350597	0	-0.0656598544350597
TLX1	Transcription factors	0.142815608702479	0	-0.142815608702479
TLX2	Transcription factors	0.106046875291582	0.106046875291582	0.106046875291582
TLX3	Transcription factors	0.129093515801294	0	-0.129093515801294
TOX	Transcription factors	0.0389565844693122	0.0389565844693122	0.0389565844693122
TOX3	Transcription factors	0.11134423570959	0.11134423570959	0.11134423570959
TP53	Transcription factors	0.220485924476008	0	-0.220485924476008
TP63	Transcription factors	0.235454937895988	0	-0.235454937895988
TP73	Transcription factors	0.19291356897895	0	-0.19291356897895
TRERF1	Transcription factors	-0.284736879644054	-0.284736879644054	-0.284736879644054
TRIM28	Transcription factors	0.105602220516304	0.105602220516304	0.105602220516304
TRPS1	Transcription factors	-0.0348816709475876	-0.0348816709475876	-0.0348816709475876
TSC22D1	Transcription factors	0.102763627283251	0	-0.102763627283251
TSHZ3	Transcription factors	-0.0248765334367648	-0.0248765334367648	-0.0248765334367648
TTF1	Transcription factors	0.138544909495593	0	-0.138544909495593
TWIST1	Transcription factors	0.137797210194052	0	-0.137797210194052
TWIST2	Transcription factors	0.130821617084405	0	-0.130821617084405
UBTF	Transcription factors	-0.147456215936759	-0.147456215936759	-0.147456215936759
USF1	Transcription factors	0.30094355217213	0.30094355217213	0.30094355217213
USF2	Transcription factors	0.24680586849018	0.24680586849018	0.24680586849018
UTF1	Transcription factors	-0.017857931681991	-0.017857931681991	-0.017857931681991
VAX2	Transcription factors	0.144596105727344	0	-0.144596105727344
VDR	Transcription factors	0.272472212408439	0	-0.272472212408439
VENTX	Transcription factors	0.12253666358458	0	-0.12253666358458
VEZF1	Transcription factors	0.0059968477794776	0	-0.0059968477794776
VHL	Transcription factors	-0.0107261780580414	0	0.0107261780580414
VSX1	Transcription factors	0.0597306475779716	0.0597306475779716	0.0597306475779716
VSX2	Transcription factors	0.0727315091668102	0.0727315091668102	0.0727315091668102
WT1	Transcription factors	0.180128358920192	0	-0.180128358920192
WWTR1	Transcription factors	0.0718461505036493	0	-0.0718461505036493
XBP1	Transcription factors	0.271130771913117	0	-0.271130771913117
XPC	Transcription factors	0.025740483939376	0.025740483939376	0.025740483939376
YAP1	Transcription factors	0.0857294771016782	0.0857294771016782	0.0857294771016782
YBX1	Transcription factors	0.159842900817007	0	-0.159842900817007
YBX3	Transcription factors	-0.0463859765916151	-0.0463859765916151	-0.0463859765916151
YY1	Transcription factors	-0.0866072261972845	-0.0866072261972845	-0.0866072261972845
ZBED1	Transcription factors	-0.0326908568026495	-0.0326908568026495	-0.0326908568026495
ZBTB14	Transcription factors	0.0187777722821469	0.0187777722821469	0.0187777722821469
ZBTB16	Transcription factors	0.181530846530606	0.181530846530606	0.181530846530606
ZBTB17	Transcription factors	0.0479477437927272	0	-0.0479477437927272
ZBTB18	Transcription factors	-0.133463833598439	-0.133463833598439	-0.133463833598439
ZBTB2	Transcription factors	-0.0337524159368004	-0.0337524159368004	-0.0337524159368004
ZBTB32	Transcription factors	0.0628571224450212	0.0628571224450212	0.0628571224450212
ZBTB33	Transcription factors	0.024305853916822	0.024305853916822	0.024305853916822
ZBTB38	Transcription factors	0.0773598173378566	0	-0.0773598173378566
ZBTB4	Transcription factors	0.0497169736306733	0.0497169736306733	0.0497169736306733
ZBTB7A	Transcription factors	0.0508545748358085	0	-0.0508545748358085
ZBTB7B	Transcription factors	0.231220218353422	0	-0.231220218353422
ZEB1	Transcription factors	-0.00601425530304709	-0.00601425530304709	-0.00601425530304709
ZEB2	Transcription factors	0.0995972924463856	0	-0.0995972924463856
ZFHX3	Transcription factors	0.0537222685090807	0	-0.0537222685090807
ZFP42	Transcription factors	0.12105536027176	0	-0.12105536027176
ZFP64	Transcription factors	0.000550266271222208	0.000550266271222208	0.000550266271222208
ZFPM1	Transcription factors	0.041447133365667	0.041447133365667	0.041447133365667
ZFPM2	Transcription factors	0.131572190455839	0.131572190455839	0.131572190455839
ZFX	Transcription factors	0.0812045384785127	0.0812045384785127	0.0812045384785127
ZGLP1	Transcription factors	0.113850660849259	0.113850660849259	0.113850660849259
ZGPAT	Transcription factors	0.14034054794346	0	-0.14034054794346
ZHX2	Transcription factors	0.0916915303972861	0.0916915303972861	0.0916915303972861
ZIC1	Transcription factors	0.0705827536321999	0	-0.0705827536321999
ZIC2	Transcription factors	0.0152801306946073	0.0152801306946073	0.0152801306946073
ZIC3	Transcription factors	0.0177771834952778	0.0177771834952778	0.0177771834952778
ZKSCAN7	Transcription factors	-0.0835864083330463	-0.0835864083330463	-0.0835864083330463
ZMYND8	Transcription factors	-0.112033490970131	-0.112033490970131	-0.112033490970131
ZNF143	Transcription factors	-0.132199767787714	-0.132199767787714	-0.132199767787714
ZNF148	Transcription factors	0.123591923081959	0.123591923081959	0.123591923081959
ZNF160	Transcription factors	-0.0575776490013147	-0.0575776490013147	-0.0575776490013147
ZNF202	Transcription factors	-0.0866370099833239	-0.0866370099833239	-0.0866370099833239
ZNF217	Transcription factors	0.049220051248868	0.049220051248868	0.049220051248868
ZNF219	Transcription factors	-0.00276737853786481	-0.00276737853786481	-0.00276737853786481
ZNF236	Transcription factors	0.066380039805653	0.066380039805653	0.066380039805653
ZNF24	Transcription factors	-0.0300160558566473	-0.0300160558566473	-0.0300160558566473
ZNF263	Transcription factors	0.0844784532524785	0.0844784532524785	0.0844784532524785
ZNF274	Transcription factors	-0.0546747283659806	-0.0546747283659806	-0.0546747283659806
ZNF300	Transcription factors	0.136658600332934	0.136658600332934	0.136658600332934
ZNF316	Transcription factors	0.107697884651178	0	-0.107697884651178
ZNF32	Transcription factors	-0.0465463163496037	-0.0465463163496037	-0.0465463163496037
ZNF331	Transcription factors	0.0902106254541233	0.0902106254541233	0.0902106254541233
ZNF335	Transcription factors	0.0368120402947248	0	-0.0368120402947248
ZNF350	Transcription factors	0.00500058445200804	0.00500058445200804	0.00500058445200804
ZNF354C	Transcription factors	0.253718881115014	0	-0.253718881115014
ZNF362	Transcription factors	0.136341655149146	0	-0.136341655149146
ZNF382	Transcription factors	-0.143743805303773	-0.143743805303773	-0.143743805303773
ZNF384	Transcription factors	0.222333282233882	0	-0.222333282233882
ZNF395	Transcription factors	0.110362778415085	0.110362778415085	0.110362778415085
ZNF410	Transcription factors	0.0230344427343373	0	-0.0230344427343373
ZNF423	Transcription factors	0.0112294609350195	0.0112294609350195	0.0112294609350195
ZNF436	Transcription factors	-0.0615652330261899	-0.0615652330261899	-0.0615652330261899
ZNF699	Transcription factors	0.142649160619412	0	-0.142649160619412
ZNF76	Transcription factors	-0.0670082826794867	-0.0670082826794867	-0.0670082826794867
ZNF804A	Transcription factors	-0.00102264063787638	-0.00102264063787638	-0.00102264063787638
ZNF91	Transcription factors	0.251334153490029	0	-0.251334153490029
ZXDC	Transcription factors	0.262436505893354	0.262436505893354	0.262436505893354
