# Supplementary material for: Multimodal analysis unveils tumor microenvironment heterogeneity linked to immune activity and evasion
Source: iScience. 2024 Jul 15;27(8):110529. doi: 10.1016/j.isci.2024.110529 (PMC11331718; doi:10.1016/j.isci.2024.110529)
Supplement: Supplementary Tables S1–S5 [file mmc2.zip › Supplementary_Tables/TableS2.csv]

dataset	cor(immune_response)	feature
JiaSharma	0.391384577483929	B
JiaSharma	0.450681076514461	M1
JiaSharma	0.442656959831889	M2
JiaSharma	0.12225715262451	Neutrophil
JiaSharma	0.242704944476805	NK
JiaSharma	0.543156630864626	CD4 T
JiaSharma	0.804322305614912	CD8 T
JiaSharma	0.550471051892444	Treg
JiaSharma	0.481369599057763	CAFs
JiaSharma	0.316713263686783	Endothelial
JiaSharma	-0.370576330396845	Androgen
JiaSharma	-0.0310518382683128	EGFR
JiaSharma	0.214323532195638	Estrogen
JiaSharma	-0.260617572263711	Hypoxia
JiaSharma	0.759928687018323	JAK-STAT
JiaSharma	-0.158051982053837	MAPK
JiaSharma	0.57413242149368	NFkB
JiaSharma	-0.418578194406341	PI3K
JiaSharma	0.516631750713055	TGFb
JiaSharma	0.517010710359096	TNFa
JiaSharma	0.744460016302401	Trail
JiaSharma	-0.31191069967673	VEGF
JiaSharma	0.578124292737763	WNT
JiaSharma	-0.653264006589692	p53
JiaSharma	0.386483887225477	ABL1
JiaSharma	0.480989021449097	AEBP1
JiaSharma	0.215535618435746	AHR
JiaSharma	-0.105685633923236	AHRR
JiaSharma	-0.237196047923065	AIP
JiaSharma	0.640774024434084	AIRE
JiaSharma	0.471475061464009	AP1
JiaSharma	0.363703532546659	APEX1
JiaSharma	0.123761231633457	AR
JiaSharma	0.510351321173	ARHGAP35
JiaSharma	-0.37460945140736	ARID1A
JiaSharma	0.299006673249044	ARID1B
JiaSharma	0.0460281252084423	ARID3A
JiaSharma	0.0863417472566248	ARID3B
JiaSharma	-0.0330794278424245	ARID4A
JiaSharma	-0.115587599048573	ARID4B
JiaSharma	-0.228556409110625	ARID5B
JiaSharma	-0.240211017236722	ARNT
JiaSharma	-0.131108405494102	ARX
JiaSharma	0.510918233787759	ASCL1
JiaSharma	0.418507821894613	ASCL2
JiaSharma	0.408898751605557	ASH1L
JiaSharma	0.109002742068047	ASXL1
JiaSharma	0.503221273664682	ATF1
JiaSharma	0.425634480937109	ATF2
JiaSharma	0.43379047533473	ATF3
JiaSharma	0.199973778576669	ATF4
JiaSharma	0.196097219711861	ATF5
JiaSharma	0.180103354330888	ATF6
JiaSharma	0.337135654308168	ATF6B
JiaSharma	0.379841103508185	ATF7
JiaSharma	0.138019158093015	ATOH1
JiaSharma	0.519204693020267	ATOH7
JiaSharma	0.601722346465704	ATOH8
JiaSharma	0.244156056820866	BACH1
JiaSharma	-0.284347406170902	BACH2
JiaSharma	0.537059692886743	BARX1
JiaSharma	0.156320884340386	BARX2
JiaSharma	0.764857387842831	BATF
JiaSharma	0.492720799206361	BCL11A
JiaSharma	0.232749482021876	BCL11B
JiaSharma	0.718301960259648	BCL3
JiaSharma	0.639815828351553	BCL6
JiaSharma	0.0254534258804939	BCLAF1
JiaSharma	0.0360155164509686	BCOR
JiaSharma	-0.506446881285102	BHLHA15
JiaSharma	-0.216475319775755	BHLHE40
JiaSharma	-0.149637825832381	BHLHE41
JiaSharma	-0.218704276060278	BMAL1
JiaSharma	0.326545403003963	BMAL2
JiaSharma	-0.350252430792283	BPTF
JiaSharma	0.30455196808949	BRCA1
JiaSharma	0.317399986978733	BRD4
JiaSharma	0.608714106447265	BTG2
JiaSharma	0.510746966633878	CASZ1
JiaSharma	0.432827995793505	CBFB
JiaSharma	0.356367540580048	CDX1
JiaSharma	-0.266934765716547	CDX2
JiaSharma	0.529304884030767	CEBPA
JiaSharma	0.445384088975703	CEBPB
JiaSharma	0.439839762118522	CEBPD
JiaSharma	0.62496387996482	CEBPE
JiaSharma	0.529669651977225	CEBPG
JiaSharma	0.652597339302807	CEBPZ
JiaSharma	0.212675044156678	CHD4
JiaSharma	0.710084094727525	CIITA
JiaSharma	0.177432691348035	CITED2
JiaSharma	0.244938391068042	CLOCK
JiaSharma	0.477915022568435	CREB1
JiaSharma	0.706749317702299	CREB3
JiaSharma	0.566356477296271	CREB3L1
JiaSharma	0.0907499362909159	CREB3L3
JiaSharma	-0.535625107923251	CREB5
JiaSharma	-0.3856976294407	CREBBP
JiaSharma	0.28395031372767	CREBZF
JiaSharma	0.460172654339445	CREM
JiaSharma	-0.0501818918685897	CRX
JiaSharma	0.176452059599185	CTBP1
JiaSharma	0.560510707623964	CTBP2
JiaSharma	0.267988745780279	CTCF
JiaSharma	-0.598237385589208	CTCFL
JiaSharma	-0.0451781341421642	CTNNB1
JiaSharma	0.642738380956257	CUX1
JiaSharma	0.344779361350181	CXXC1
JiaSharma	0.177348863930734	DACH1
JiaSharma	-0.596136167167674	DAXX
JiaSharma	-0.0229781097941718	DBP
JiaSharma	0.493884777727141	DDIT3
JiaSharma	0.11677446671249	DEAF1
JiaSharma	-0.00677494561687881	DLX1
JiaSharma	0.0315557321585816	DLX2
JiaSharma	-0.0940208054492475	DLX3
JiaSharma	0.504357182541026	DLX4
JiaSharma	-0.120545375468214	DLX5
JiaSharma	-0.191634422745854	DMAP1
JiaSharma	0.635081187751654	DMBX1
JiaSharma	-0.622320585260423	DMRT1
JiaSharma	0.127903292481852	DMTF1
JiaSharma	0.433975921114013	DNMT1
JiaSharma	0.337906530818667	DNMT3A
JiaSharma	0.426744543829855	DNMT3B
JiaSharma	0.811235924159508	DOT1L
JiaSharma	-0.105841051190395	DR1
JiaSharma	-0.0877602297568493	E2F1
JiaSharma	-0.485374928076068	E2F2
JiaSharma	-0.474011475979681	E2F3
JiaSharma	-0.248220864035876	E2F4
JiaSharma	-0.180046059894902	E2F5
JiaSharma	0.102089419095538	E2F6
JiaSharma	0.136673103258606	E2F7
JiaSharma	0.225699832575836	E4F1
JiaSharma	0.560900245625719	EBF1
JiaSharma	0.382688145771683	EBF3
JiaSharma	0.385008593130852	EGR1
JiaSharma	0.502526748995521	EGR2
JiaSharma	0.507258891244859	EGR3
JiaSharma	-0.0420688211129018	EGR4
JiaSharma	0.404020527316819	EHF
JiaSharma	0.630599595061312	ELF1
JiaSharma	0.640957175468004	ELF2
JiaSharma	0.0704054271896072	ELF3
JiaSharma	0.586034194402139	ELF4
JiaSharma	0.518927518125482	ELF5
JiaSharma	0.102622769748169	ELK1
JiaSharma	-0.0885541857745148	ELK3
JiaSharma	0.372107161214792	ELK4
JiaSharma	0.771950076791432	EMX2
JiaSharma	0.167489293551238	EN1
JiaSharma	-0.00890797717119928	ENO1
JiaSharma	0.669071370426148	EOMES
JiaSharma	0.525783854826638	EP300
JiaSharma	0.411040435849533	EPAS1
JiaSharma	0.223752460376814	ERF
JiaSharma	0.491982098386256	ERG
JiaSharma	0.459002890621664	ESR1
JiaSharma	0.358512218812224	ESR2
JiaSharma	-0.27748320619399	ESRRA
JiaSharma	-0.561674506232425	ESRRB
JiaSharma	0.237583185534503	ESRRG
JiaSharma	0.623389399234941	ETS1
JiaSharma	0.688675957125907	ETS2
JiaSharma	0.134601313292548	ETV1
JiaSharma	0.633983575993937	ETV2
JiaSharma	-0.0305828682759065	ETV3
JiaSharma	0.554424660684785	ETV4
JiaSharma	0.704174907889234	ETV5
JiaSharma	0.314335712459998	ETV6
JiaSharma	0.702931775125786	ETV7
JiaSharma	0.198312118806965	EWSR1
JiaSharma	0.523037793476444	EZH2
JiaSharma	0.171155877278887	FEV
JiaSharma	-0.411809489208218	FEZF1
JiaSharma	0.378162415833194	FEZF2
JiaSharma	0.356362496755595	FGF2
JiaSharma	0.52687743160782	FHL2
JiaSharma	-0.240297707457437	FIGLA
JiaSharma	0.574171631400608	FLI1
JiaSharma	0.432380303370681	FOS
JiaSharma	0.348825295641458	FOSB
JiaSharma	0.339214028729799	FOSL1
JiaSharma	0.439425854887469	FOSL2
JiaSharma	0.0889532001479973	FOXA1
JiaSharma	-0.0256319136402729	FOXA2
JiaSharma	0.0965177029503496	FOXA3
JiaSharma	0.597644895322251	FOXC1
JiaSharma	0.340564271497103	FOXC2
JiaSharma	-0.2128914350877	FOXD1
JiaSharma	-0.202857602510569	FOXD2
JiaSharma	0.227917895450112	FOXD3
JiaSharma	0.383445695620539	FOXE1
JiaSharma	0.133158200711136	FOXF1
JiaSharma	-0.475999569365879	FOXF2
JiaSharma	-0.31720824766822	FOXG1
JiaSharma	0.363295095105421	FOXH1
JiaSharma	-0.496665580657326	FOXI1
JiaSharma	0.060347609077756	FOXJ1
JiaSharma	0.195679816857883	FOXL2
JiaSharma	0.0130396780689596	FOXM1
JiaSharma	0.0746077496898309	FOXN1
JiaSharma	0.223548931937609	FOXN4
JiaSharma	0.565179388985744	FOXO1
JiaSharma	0.473910374312225	FOXO3
JiaSharma	0.37848624073078	FOXO4
JiaSharma	-0.33579145410269	FOXO6
JiaSharma	0.14797287011092	FOXP1
JiaSharma	0.202608959980185	FOXP2
JiaSharma	0.647753568360681	FOXP3
JiaSharma	-0.0544055929710053	FOXQ1
JiaSharma	0.124634814446738	FUS
JiaSharma	0.725154984401314	GABPA
JiaSharma	0.537227962685695	GATA1
JiaSharma	0.551894233285679	GATA2
JiaSharma	0.69860929489878	GATA3
JiaSharma	0.48883636291414	GATA4
JiaSharma	0.180199954217439	GATA5
JiaSharma	0.239537935945245	GATA6
JiaSharma	0.149181777413851	GBX2
JiaSharma	-0.141249762492314	GCM1
JiaSharma	-0.250736681990633	GFI1
JiaSharma	0.42290940105676	GFI1B
JiaSharma	0.0524166243050273	GLI1
JiaSharma	-0.498133139636785	GLI2
JiaSharma	0.111723607177508	GLI3
JiaSharma	0.227652672743435	GLIS3
JiaSharma	-0.529253951299529	GRHL2
JiaSharma	-0.0250232168704522	GRHL3
JiaSharma	0.585499804922902	GSC
JiaSharma	0.392348052410882	GTF2I
JiaSharma	0.43612428100554	GTF2IRD1
JiaSharma	0.369364639672708	GTF3A
JiaSharma	0.617761816280174	HAND1
JiaSharma	0.619649112323686	HAND2
JiaSharma	0.220862609094285	HBP1
JiaSharma	-0.279404695441692	HCFC1
JiaSharma	-0.434856961800059	HDAC1
JiaSharma	0.654598352909282	HDAC3
JiaSharma	-0.227128084700379	HDAC4
JiaSharma	-0.48428016691209	HDAC5
JiaSharma	-0.487455487307136	HDAC7
JiaSharma	-0.431646081719583	HDAC9
JiaSharma	0.66629963644679	HDGF
JiaSharma	0.242182516690265	HES1
JiaSharma	-0.0020237138119839	HES5
JiaSharma	-0.483202550817796	HES6
JiaSharma	-0.0666745687926972	HESX1
JiaSharma	-0.551107710180471	HEY1
JiaSharma	-0.418826727737472	HEY2
JiaSharma	0.299586571054229	HEYL
JiaSharma	0.161826845566397	HHEX
JiaSharma	0.151254184696862	HIC1
JiaSharma	0.382315745355343	HIF1A
JiaSharma	-0.233391091089696	HIF3A
JiaSharma	-0.207187619853766	HINFP
JiaSharma	-0.43352818383563	HIPK2
JiaSharma	0.275337589761405	HIVEP1
JiaSharma	0.775253600339424	HIVEP2
JiaSharma	0.65244906188809	HIVEP3
JiaSharma	0.453639633930978	HLF
JiaSharma	0.640473349014992	HLX
JiaSharma	0.650295628785388	HMGA1
JiaSharma	-0.0269151176532086	HMGA2
JiaSharma	0.587037613239311	HMGB1
JiaSharma	0.253123337507783	HMGB2
JiaSharma	-0.337939754464773	HMGXB4
JiaSharma	0.0706465725087054	HNF1A
JiaSharma	-0.0996324316061936	HNF1B
JiaSharma	-0.0272118109778649	HNF4A
JiaSharma	-0.276360895406834	HNF4G
JiaSharma	-0.545314957927245	HOPX
JiaSharma	0.548515975300343	HOXA1
JiaSharma	0.0356340781219398	HOXA10
JiaSharma	0.176601942366849	HOXA11
JiaSharma	0.366821000815016	HOXA13
JiaSharma	-0.076501036990602	HOXA2
JiaSharma	0.560910656103129	HOXA4
JiaSharma	0.170887475565799	HOXA5
JiaSharma	0.127488778676104	HOXA7
JiaSharma	0.248305403280178	HOXA9
JiaSharma	0.224021067906176	HOXB1
JiaSharma	0.150749504693441	HOXB13
JiaSharma	0.420742567760471	HOXB2
JiaSharma	0.0390497842234403	HOXB3
JiaSharma	-0.428759727326315	HOXB4
JiaSharma	0.552311671234961	HOXB5
JiaSharma	0.204821875695331	HOXB6
JiaSharma	-0.597851760601409	HOXB7
JiaSharma	-0.229435884740245	HOXB9
JiaSharma	0.355443023768173	HOXC11
JiaSharma	-0.285958584275684	HOXC13
JiaSharma	-0.215396275115059	HOXC6
JiaSharma	-0.384153584947573	HOXC8
JiaSharma	0.401454091367744	HOXD1
JiaSharma	0.51214064230367	HOXD10
JiaSharma	0.449755698064442	HOXD11
JiaSharma	0.313695118499697	HOXD13
JiaSharma	0.534809872814606	HOXD3
JiaSharma	0.519082078686941	HOXD4
JiaSharma	-0.227857772511612	HOXD8
JiaSharma	0.600992298359035	HR
JiaSharma	0.372431624049011	HSF1
JiaSharma	-0.191471705663595	HSF2
JiaSharma	-0.25702470327911	HSF4
JiaSharma	0.277746986367645	HTATIP2
JiaSharma	0.711630130040634	ID1
JiaSharma	0.631248013379788	ID2
JiaSharma	0.358745019828351	ID3
JiaSharma	-0.214815002677452	ID4
JiaSharma	0.693339878478821	IKZF1
JiaSharma	0.742867283638629	IKZF2
JiaSharma	0.259322034055745	IKZF3
JiaSharma	0.00647518118185565	IKZF4
JiaSharma	0.483031050318105	ING4
JiaSharma	-0.453447467936564	INSM1
JiaSharma	0.918586362208593	IRF1
JiaSharma	0.878957038170642	IRF2
JiaSharma	0.301571576646854	IRF2BPL
JiaSharma	0.685542147675084	IRF3
JiaSharma	0.914495845845448	IRF4
JiaSharma	0.684668595130248	IRF5
JiaSharma	0.3113224241173	IRF6
JiaSharma	0.665903847664554	IRF7
JiaSharma	0.820464922546075	IRF8
JiaSharma	0.83766302718904	IRF9
JiaSharma	-0.498782983620955	IRX1
JiaSharma	-0.300610623618495	IRX4
JiaSharma	-0.0902257496681703	ISL1
JiaSharma	-0.281164547933431	JARID2
JiaSharma	0.410420651319722	JDP2
JiaSharma	0.45615527974734	JUN
JiaSharma	0.313392907475061	JUNB
JiaSharma	0.256901552411817	JUND
JiaSharma	-0.13016978573969	KAT2B
JiaSharma	-0.414201657650069	KAT5
JiaSharma	0.515073016711336	KAT6A
JiaSharma	0.668275068358272	KAT6B
JiaSharma	0.384779717497213	KAT7
JiaSharma	0.449957592903016	KAT8
JiaSharma	0.0230194282006296	KCNIP3
JiaSharma	-0.187557014061353	KDM2A
JiaSharma	0.276621944199753	KDM2B
JiaSharma	0.154026198323995	KDM5A
JiaSharma	-0.511958682325225	KDM5B
JiaSharma	0.274723529621176	KDM5C
JiaSharma	0.28882647177566	KDM5D
JiaSharma	0.421140893397148	KLF1
JiaSharma	0.352019414045121	KLF10
JiaSharma	0.404811613228379	KLF11
JiaSharma	0.0508536469029264	KLF12
JiaSharma	0.517847642975019	KLF13
JiaSharma	0.259410094963785	KLF14
JiaSharma	0.292558106674131	KLF15
JiaSharma	-0.354162110938412	KLF17
JiaSharma	0.49611487432857	KLF2
JiaSharma	0.607316086681695	KLF3
JiaSharma	-0.360333540179487	KLF4
JiaSharma	0.462703491908501	KLF5
JiaSharma	0.478807515149497	KLF6
JiaSharma	0.339761046869642	KLF7
JiaSharma	-0.346701612976848	KLF8
JiaSharma	0.275871706618968	KLF9
JiaSharma	0.313084315131936	KMT2A
JiaSharma	-0.261266210205516	KMT2B
JiaSharma	-0.23393449016268	KMT2E
JiaSharma	0.0697982738832657	LEF1
JiaSharma	0.505060059336917	LHX1
JiaSharma	-0.215341823308748	LHX2
JiaSharma	0.396048819792975	LHX3
JiaSharma	-0.241859296478835	LHX4
JiaSharma	0.16627718400273	LHX8
JiaSharma	-0.129182528180855	LITAF
JiaSharma	0.621788768184626	LMO2
JiaSharma	-0.55118371812045	LMO4
JiaSharma	0.193874349444792	LMX1A
JiaSharma	0.633151920102794	LMX1B
JiaSharma	0.386638888440143	LRRFIP1
JiaSharma	-0.411666786742875	LYL1
JiaSharma	0.554836122804245	MAF
JiaSharma	0.186570281231936	MAFA
JiaSharma	0.351660369591223	MAFB
JiaSharma	-0.466337619218558	MAFF
JiaSharma	0.487913097503806	MAFG
JiaSharma	0.386725924453926	MAFK
JiaSharma	-0.189777366143463	MAML1
JiaSharma	0.451059666798801	MAX
JiaSharma	0.166240336497462	MAZ
JiaSharma	-0.317027298996893	MBD1
JiaSharma	0.356078472678265	MBD2
JiaSharma	0.220647820140384	MECOM
JiaSharma	-0.516808856608051	MECP2
JiaSharma	0.100069642478604	MED1
JiaSharma	0.439253647810212	MEF2A
JiaSharma	0.172591487341584	MEF2B
JiaSharma	0.0916251787630948	MEF2C
JiaSharma	0.409347951665673	MEF2D
JiaSharma	-0.678536419398864	MEIS1
JiaSharma	-0.633757029771542	MEIS2
JiaSharma	-0.393144745560504	MEOX1
JiaSharma	0.284333655016399	MEOX2
JiaSharma	-0.35222185469888	MESP2
JiaSharma	0.558189235511661	MITF
JiaSharma	0.49746233615993	MIXL1
JiaSharma	-0.125851448081685	MKX
JiaSharma	0.220111879056986	MLX
JiaSharma	0.422302446207395	MLXIP
JiaSharma	0.118956964754242	MLXIPL
JiaSharma	-0.0280491705392638	MNT
JiaSharma	0.395731276445273	MNX1
JiaSharma	0.0207214827601054	MRTFA
JiaSharma	0.625398603419639	MSC
JiaSharma	-0.097426320296087	MSX1
JiaSharma	0.250668439586146	MSX2
JiaSharma	0.370230274679215	MTA1
JiaSharma	0.758815752707364	MTA2
JiaSharma	-0.57720444223383	MTA3
JiaSharma	8.3967138107306e-05	MTF1
JiaSharma	-0.321199669698914	MTF2
JiaSharma	-0.601943355933698	MXD1
JiaSharma	0.471133084920195	MXI1
JiaSharma	0.667297894606505	MYB
JiaSharma	-0.433884787758563	MYBL1
JiaSharma	-0.221498027556579	MYBL2
JiaSharma	-0.0428665572935365	MYC
JiaSharma	0.281230566105688	MYCN
JiaSharma	0.266153704132776	MYF5
JiaSharma	-0.402146486208406	MYF6
JiaSharma	0.375549111677485	MYOCD
JiaSharma	0.355453061573342	MYOD1
JiaSharma	0.19847671644885	MYOG
JiaSharma	0.534935794874954	MYRF
JiaSharma	0.0582982051853688	MYT1
JiaSharma	0.337920366448019	MZF1
JiaSharma	-0.432290404351766	NAB2
JiaSharma	-0.132635260559597	NANOG
JiaSharma	0.410047921066121	NANOGP8
JiaSharma	0.193942807622969	NCOA1
JiaSharma	0.0810198015659204	NCOA2
JiaSharma	0.175612630835101	NCOA3
JiaSharma	0.180262292845322	NCOA6
JiaSharma	0.154908210284561	NCOR1
JiaSharma	0.0055881611560977	NCOR2
JiaSharma	0.242342017564247	NEUROD1
JiaSharma	0.534226785618152	NEUROD2
JiaSharma	0.399500105507863	NEUROD4
JiaSharma	0.275146037535679	NEUROD6
JiaSharma	0.207099955076459	NEUROG1
JiaSharma	0.39151844302508	NEUROG2
JiaSharma	0.0957218582158549	NEUROG3
JiaSharma	0.382346152572865	NFAT5
JiaSharma	0.61380870887619	NFATC1
JiaSharma	0.844018563265647	NFATC2
JiaSharma	0.394612935408077	NFATC3
JiaSharma	0.30738602688436	NFATC4
JiaSharma	-0.0993692938800534	NFE2
JiaSharma	-0.407002678110284	NFE2L1
JiaSharma	-0.333617062836438	NFE2L2
JiaSharma	0.753146987300125	NFE2L3
JiaSharma	0.105200608958709	NFIA
JiaSharma	0.293095584575261	NFIB
JiaSharma	0.374070736000267	NFIC
JiaSharma	0.764651573459392	NFIL3
JiaSharma	-0.0457685219474613	NFIX
JiaSharma	0.606023421649074	NFKB
JiaSharma	0.726303962355169	NFKB1
JiaSharma	0.613385102728029	NFKB2
JiaSharma	0.520217495124075	NFKBIB
JiaSharma	0.609934979233084	NFKBIZ
JiaSharma	0.277971614665772	NFX1
JiaSharma	0.137255893442486	NFYA
JiaSharma	0.668639613888079	NFYB
JiaSharma	0.305642419972108	NFYC
JiaSharma	0.32606746406548	NHLH1
JiaSharma	0.0157321982327135	NHLH2
JiaSharma	-0.215129236535513	NKRF
JiaSharma	0.335782791599422	NKX2-1
JiaSharma	0.263695270012913	NKX2-2
JiaSharma	0.580749973574784	NKX2-5
JiaSharma	0.122001748564741	NKX3-1
JiaSharma	-0.242968125189214	NKX3-2
JiaSharma	0.103904018009382	NKX6-1
JiaSharma	0.493906289251446	NKX6-2
JiaSharma	0.189354768938747	NKX6-3
JiaSharma	0.336360744453609	NONO
JiaSharma	0.577369800713699	NOTCH1
JiaSharma	0.707572322292444	NOTO
JiaSharma	-0.108139662462494	NPAS1
JiaSharma	-0.105937845813392	NPAS2
JiaSharma	-0.227417235347325	NPM1
JiaSharma	0.537689551360853	NR0B1
JiaSharma	0.415602734973621	NR0B2
JiaSharma	-0.655775826452577	NR1D1
JiaSharma	0.13504171841447	NR1D2
JiaSharma	0.0904991733249096	NR1H2
JiaSharma	0.154476885530885	NR1H3
JiaSharma	0.238554907891099	NR1H4
JiaSharma	0.39596618764997	NR1I2
JiaSharma	0.0442318602805588	NR1I3
JiaSharma	0.0217282217396706	NR2C1
JiaSharma	0.545420271901081	NR2C2
JiaSharma	-0.0938517870562034	NR2E1
JiaSharma	0.397945063969229	NR2E3
JiaSharma	0.479931230766471	NR2F1
JiaSharma	0.438372757460089	NR2F2
JiaSharma	-0.0615500535059627	NR2F6
JiaSharma	0.292270838352226	NR3C1
JiaSharma	0.333318406438128	NR3C2
JiaSharma	0.413807052219261	NR4A1
JiaSharma	0.461716784550007	NR4A2
JiaSharma	0.562521126900312	NR4A3
JiaSharma	0.543710511283174	NR5A1
JiaSharma	0.367779991936393	NR5A2
JiaSharma	-0.121816472453298	NR6A1
JiaSharma	0.135739084443134	NRF1
JiaSharma	0.117582591906266	NRG1
JiaSharma	0.213852323171799	NRL
JiaSharma	0.0435663771173517	NSD2
JiaSharma	-0.196785806888799	NUPR1
JiaSharma	0.0625326138619704	OLIG1
JiaSharma	0.323211321339521	OLIG2
JiaSharma	-0.381064860017155	ONECUT1
JiaSharma	0.65628351522024	ONECUT2
JiaSharma	0.563973139609579	OTX2
JiaSharma	0.325617488193451	OVOL1
JiaSharma	0.0981493900264243	PA2G4
JiaSharma	-0.240934607053634	PARK7
JiaSharma	0.574026538847025	PATZ1
JiaSharma	-0.27196881100109	PAWR
JiaSharma	0.39316774199692	PAX1
JiaSharma	0.39965729195104	PAX2
JiaSharma	0.464169453473947	PAX3
JiaSharma	-0.326621442697553	PAX4
JiaSharma	0.326043149568934	PAX5
JiaSharma	0.361947270300672	PAX6
JiaSharma	0.342003312625365	PAX7
JiaSharma	0.00940184630785338	PAX8
JiaSharma	0.152694332337034	PAX9
JiaSharma	0.266018180710714	PBRM1
JiaSharma	0.150635992773844	PBX1
JiaSharma	0.422754050015605	PBX2
JiaSharma	-0.0860058723204632	PDX1
JiaSharma	0.0976551684795508	PEG3
JiaSharma	0.12808095111827	PGR
JiaSharma	0.621279617717622	PHF20
JiaSharma	0.268988734607277	PHF5A
JiaSharma	0.256631535137609	PHOX2A
JiaSharma	0.347357661008043	PHOX2B
JiaSharma	0.284599254682659	PIAS1
JiaSharma	-0.216363154236942	PIAS2
JiaSharma	-0.0368803083887001	PIAS3
JiaSharma	-0.3751829299232	PIN1
JiaSharma	-0.425901934641967	PITX1
JiaSharma	0.431586517847259	PITX2
JiaSharma	0.531436734103951	PITX3
JiaSharma	0.550465738012481	PKNOX1
JiaSharma	-0.0453441055454338	PLAG1
JiaSharma	0.385152179409608	PLAGL1
JiaSharma	0.220530716061041	PLAGL2
JiaSharma	-0.478597190310178	PML
JiaSharma	0.04942841443041	POU1F1
JiaSharma	0.490223016711809	POU2AF1
JiaSharma	0.364772877546169	POU2F1
JiaSharma	0.782321627737745	POU2F2
JiaSharma	0.113214108236352	POU2F3
JiaSharma	-0.111616588028547	POU3F1
JiaSharma	0.0725704059958528	POU3F2
JiaSharma	0.615859418949726	POU3F3
JiaSharma	-0.0135794168788791	POU3F4
JiaSharma	-0.164711892949653	POU4F1
JiaSharma	-0.19890942994188	POU4F2
JiaSharma	-0.28357954692981	POU4F3
JiaSharma	-0.362995349323763	POU5F1
JiaSharma	-0.424223157054858	POU6F2
JiaSharma	0.204590718030542	PPARA
JiaSharma	0.494063440308123	PPARD
JiaSharma	-0.184719024660946	PPARG
JiaSharma	-0.0224729303375575	PPARGC1A
JiaSharma	0.351082677312549	PPARGC1B
JiaSharma	0.458589317860009	PRDM1
JiaSharma	0.49621041257389	PRDM16
JiaSharma	0.321467635528298	PRDM2
JiaSharma	-0.756294351173228	PRDM4
JiaSharma	0.540805608356787	PREB
JiaSharma	0.530552998022444	PROP1
JiaSharma	-0.0872778579034354	PROX1
JiaSharma	0.131670970403217	PRRX1
JiaSharma	0.139868529439595	PTF1A
JiaSharma	0.149046431479966	PURA
JiaSharma	0.566157838252824	RARA
JiaSharma	-0.019514431113436	RARB
JiaSharma	0.475794542317728	RARG
JiaSharma	0.0678950109500675	RB1
JiaSharma	0.363861527639809	RBPJ
JiaSharma	-0.265479785401733	RCOR2
JiaSharma	0.73113680186019	REL
JiaSharma	0.657260355211608	RELA
JiaSharma	0.609999421058435	RELB
JiaSharma	0.432800965877867	RERE
JiaSharma	-0.143547299035147	REST
JiaSharma	0.703648154671013	RFX1
JiaSharma	0.110902016864869	RFX2
JiaSharma	0.172631536853354	RFX3
JiaSharma	-0.194929965753349	RFX4
JiaSharma	0.450108289068809	RFX5
JiaSharma	0.541593994876285	RFXANK
JiaSharma	0.587199811815441	RFXAP
JiaSharma	0.293942402873176	RLF
JiaSharma	-0.000677661938228338	RORA
JiaSharma	-0.257239259178494	RORB
JiaSharma	0.0774486958072042	RORC
JiaSharma	-0.199687762212971	RREB1
JiaSharma	0.596191859403634	RUNX1
JiaSharma	0.026924047530721	RUNX2
JiaSharma	0.771355226070399	RUNX3
JiaSharma	0.221232352837909	RXRA
JiaSharma	0.692938016548163	RXRB
JiaSharma	-0.176841763702684	RXRG
JiaSharma	0.0494146739449097	SALL1
JiaSharma	0.117751893958156	SALL2
JiaSharma	-0.399505611678439	SALL3
JiaSharma	-0.087271677754466	SALL4
JiaSharma	0.558372937189083	SATB1
JiaSharma	0.651396768315062	SATB2
JiaSharma	0.525168191420723	SCX
JiaSharma	-0.302439979688824	SETBP1
JiaSharma	-0.324058361530237	SF1
JiaSharma	-0.475752236209716	SFPQ
JiaSharma	-0.00145621421899784	SHOX2
JiaSharma	0.199669708672576	SIM1
JiaSharma	0.257069114761422	SIM2
JiaSharma	-0.139053201640006	SIN3A
JiaSharma	0.662252398672269	SIRT1
JiaSharma	0.441349868967111	SIX1
JiaSharma	-0.416434472839855	SIX3
JiaSharma	-0.694892545604429	SIX4
JiaSharma	0.439764519979388	SKI
JiaSharma	0.526145227672293	SKIL
JiaSharma	0.406311026089413	SMAD1
JiaSharma	0.379184740659287	SMAD2
JiaSharma	0.431412318074152	SMAD3
JiaSharma	0.390214221178901	SMAD4
JiaSharma	0.432625650346175	SMAD5
JiaSharma	0.101747495100836	SMAD6
JiaSharma	-0.180296857878396	SMAD7
JiaSharma	0.321181210961862	SMAD9
JiaSharma	-0.236688047170905	SMARCA1
JiaSharma	-0.477679857252663	SMARCA4
JiaSharma	-0.430168547370583	SMARCA5
JiaSharma	0.522195763871222	SMARCB1
JiaSharma	-0.447902712610421	SMARCC1
JiaSharma	-0.500450313539963	SMARCE1
JiaSharma	0.266433597049366	SNAI1
JiaSharma	0.368814417762767	SNAI2
JiaSharma	0.132816628177648	SNW1
JiaSharma	-0.270138404902694	SOHLH1
JiaSharma	-0.113064755056971	SON
JiaSharma	0.373110857856527	SOX10
JiaSharma	-0.241242169159245	SOX11
JiaSharma	0.325267191963534	SOX17
JiaSharma	0.599091940586344	SOX18
JiaSharma	-0.326056701299268	SOX2
JiaSharma	-0.479217036936984	SOX3
JiaSharma	-0.78067643938232	SOX4
JiaSharma	0.200065266361685	SOX5
JiaSharma	0.210704316176133	SOX6
JiaSharma	0.351652809149613	SOX7
JiaSharma	0.22434690458581	SOX8
JiaSharma	0.0769452243760514	SOX9
JiaSharma	0.388374834192636	SP1
JiaSharma	0.327279125430782	SP2
JiaSharma	0.533708274327655	SP3
JiaSharma	-0.222703152082098	SP4
JiaSharma	-0.409990482138435	SP6
JiaSharma	0.270688906891715	SP7
JiaSharma	-0.391103648021572	SPDEF
JiaSharma	0.773260174419384	SPI1
JiaSharma	0.719419659285703	SPIB
JiaSharma	0.57364563563697	SPIC
JiaSharma	-0.266310136423156	SREBF1
JiaSharma	-0.390189628353462	SREBF2
JiaSharma	0.534990287018893	SRF
JiaSharma	0.0680656033918372	SRSF2
JiaSharma	0.0185881762908873	SRY
JiaSharma	0.4958112923621	SSRP1
JiaSharma	0.820172937992723	STAT1
JiaSharma	0.764025038716117	STAT2
JiaSharma	0.477016653811059	STAT3
JiaSharma	0.838745706565948	STAT4
JiaSharma	0.708812118083386	STAT5A
JiaSharma	0.440889557501532	STAT5B
JiaSharma	0.619951987173917	STAT6
JiaSharma	0.0582614119568981	STOX1
JiaSharma	-0.0725588743565642	SUPT20H
JiaSharma	0.328585998531026	TADA2A
JiaSharma	0.421754784209096	TAF1
JiaSharma	0.391938306948979	TAL1
JiaSharma	0.19938235535076	TBP
JiaSharma	-0.292949712973903	TBPL1
JiaSharma	0.206404308768534	TBPL2
JiaSharma	0.0908183686828484	TBR1
JiaSharma	0.633740149038113	TBX1
JiaSharma	0.293901195399396	TBX10
JiaSharma	-0.351817279055473	TBX15
JiaSharma	-0.0187186673252007	TBX18
JiaSharma	0.161690693656159	TBX2
JiaSharma	-0.14529699658012	TBX20
JiaSharma	0.853274465055239	TBX21
JiaSharma	-0.10335655768893	TBX3
JiaSharma	-0.0661988630859843	TBX4
JiaSharma	0.57436114180113	TBX5
JiaSharma	0.00158309860030427	TBX6
JiaSharma	0.345085402974537	TBXT
JiaSharma	0.70369469143857	TCF12
JiaSharma	-0.0995306590556744	TCF15
JiaSharma	-0.0487344937628963	TCF20
JiaSharma	0.431035964020327	TCF21
JiaSharma	0.580315528026131	TCF3
JiaSharma	-0.447686180054743	TCF4
JiaSharma	0.571543174414718	TCF7
JiaSharma	-0.157384716616634	TCF7L1
JiaSharma	-0.158127033386456	TCF7L2
JiaSharma	0.294204113749875	TEAD1
JiaSharma	-0.427466724616855	TEAD2
JiaSharma	-0.012896046187048	TEAD4
JiaSharma	0.112187807299847	TEF
JiaSharma	0.284137708145512	TET1
JiaSharma	-0.449794954430074	TFAM
JiaSharma	0.188543281963084	TFAP2A
JiaSharma	0.565870638917615	TFAP2B
JiaSharma	0.0986531902069243	TFAP2C
JiaSharma	-0.167838521818836	TFAP2D
JiaSharma	0.218366327589814	TFAP4
JiaSharma	0.47036004897413	TFCP2
JiaSharma	-0.0855508646025606	TFDP1
JiaSharma	-0.179260499492592	TFDP2
JiaSharma	0.00569552788206395	TFDP3
JiaSharma	0.478754242459894	TFE3
JiaSharma	0.0622293981991228	TFEB
JiaSharma	0.583287505281379	TFEC
JiaSharma	0.411048446423825	TGFB1I1
JiaSharma	-0.242340404148324	TGIF1
JiaSharma	0.173281216990933	THAP11
JiaSharma	0.24460185294689	THRA
JiaSharma	0.0351631132149311	THRB
JiaSharma	0.0964784620404115	TLE5
JiaSharma	0.00433333599503381	TLX1
JiaSharma	0.418090953115728	TLX2
JiaSharma	0.430793496620654	TLX3
JiaSharma	-0.0884082271462505	TOX
JiaSharma	0.305367153451001	TOX3
JiaSharma	0.119836353252938	TP53
JiaSharma	0.0413050319911415	TP63
JiaSharma	0.201409523390325	TP73
JiaSharma	-0.722385998342093	TRERF1
JiaSharma	0.526672875105883	TRIM28
JiaSharma	-0.346719248085481	TRPS1
JiaSharma	0.234519905561979	TSC22D1
JiaSharma	-0.480613571980081	TSHZ3
JiaSharma	0.109989767899599	TTF1
JiaSharma	0.10415360212742	TWIST1
JiaSharma	0.353203215559663	TWIST2
JiaSharma	-0.646182344523788	UBTF
JiaSharma	0.533156066071635	USF1
JiaSharma	0.590166014729451	USF2
JiaSharma	0.13337044476154	UTF1
JiaSharma	0.462228713448101	VAX2
JiaSharma	0.514821881274423	VDR
JiaSharma	-0.0278270579969435	VENTX
JiaSharma	-0.328385131734109	VEZF1
JiaSharma	0.175805441413059	VHL
JiaSharma	0.134104854122212	VSX1
JiaSharma	-0.139476001229812	VSX2
JiaSharma	0.415888778823591	WT1
JiaSharma	0.421428598640969	WWTR1
JiaSharma	0.618116880328846	XBP1
JiaSharma	0.446101242807116	XPC
JiaSharma	0.338709239362186	YAP1
JiaSharma	0.365436506991709	YBX1
JiaSharma	-0.552357311285506	YBX3
JiaSharma	-0.0294004911509058	YY1
JiaSharma	0.157274963267546	ZBED1
JiaSharma	0.0385641652120945	ZBTB14
JiaSharma	0.661087852002088	ZBTB16
JiaSharma	-0.108136667889922	ZBTB17
JiaSharma	-0.498910249923115	ZBTB18
JiaSharma	-0.143046012453102	ZBTB2
JiaSharma	0.47736995409678	ZBTB32
JiaSharma	-0.0651752308086993	ZBTB33
JiaSharma	0.318366143686108	ZBTB38
JiaSharma	-0.0544880247173694	ZBTB4
JiaSharma	0.319824216767355	ZBTB7A
JiaSharma	0.722874730783209	ZBTB7B
JiaSharma	0.446236309177152	ZEB1
JiaSharma	0.772953815186543	ZEB2
JiaSharma	0.267288181014067	ZFHX3
JiaSharma	-0.00445587116622927	ZFP42
JiaSharma	0.0927154681312177	ZFP64
JiaSharma	0.399363847248137	ZFPM1
JiaSharma	0.524856981270014	ZFPM2
JiaSharma	0.419769967534891	ZFX
JiaSharma	0.228447980394391	ZGLP1
JiaSharma	0.515476008487261	ZGPAT
JiaSharma	0.365702615377316	ZHX2
JiaSharma	-0.0207404683554844	ZIC1
JiaSharma	0.158438980407808	ZIC2
JiaSharma	0.614169293806388	ZIC3
JiaSharma	-0.368172338939957	ZKSCAN7
JiaSharma	0.212877980718524	ZMYND8
JiaSharma	-0.316351959678672	ZNF143
JiaSharma	0.692838443670589	ZNF148
JiaSharma	-0.259332584232025	ZNF160
JiaSharma	-0.135085564495544	ZNF202
JiaSharma	0.22280988939125	ZNF217
JiaSharma	0.0265583031155759	ZNF219
JiaSharma	0.344194511509733	ZNF236
JiaSharma	-0.386686626852877	ZNF24
JiaSharma	0.783440474209291	ZNF263
JiaSharma	-0.570330502861349	ZNF274
JiaSharma	0.240114421203038	ZNF300
JiaSharma	0.350448049548897	ZNF316
JiaSharma	0.0265613355702109	ZNF32
JiaSharma	0.220524334514701	ZNF331
JiaSharma	-0.457804315785869	ZNF335
JiaSharma	0.029669766047264	ZNF350
JiaSharma	0.336151448962748	ZNF354C
JiaSharma	0.27628214512572	ZNF362
JiaSharma	-0.065193278772032	ZNF382
JiaSharma	0.523116939383766	ZNF384
JiaSharma	0.254756429321673	ZNF395
JiaSharma	-0.251761129629379	ZNF410
JiaSharma	-0.0224690116332083	ZNF423
JiaSharma	-0.214688174158114	ZNF436
JiaSharma	0.164740465695683	ZNF699
JiaSharma	-0.483774177537269	ZNF76
JiaSharma	-0.0966741977526188	ZNF804A
JiaSharma	0.578116938913955	ZNF91
JiaSharma	0.725636981809603	ZXDC
NSCLC	0.376007122894365	B
NSCLC	0.383630439518822	M1
NSCLC	0.45040323431418	M2
NSCLC	0.0591122425193313	Neutrophil
NSCLC	-0.126549584168604	NK
NSCLC	0.358645308969132	CD4 T
NSCLC	0.539027383746705	CD8 T
NSCLC	0.644530366003663	Treg
NSCLC	0.193413403171031	CAFs
NSCLC	0.253353107953633	Endothelial
NSCLC	0.0893040465893406	Androgen
NSCLC	0.0778435212902494	EGFR
NSCLC	-0.0471419023156577	Estrogen
NSCLC	-0.120451527066241	Hypoxia
NSCLC	0.650218014124384	JAK-STAT
NSCLC	0.0703918039961156	MAPK
NSCLC	0.546066591519085	NFkB
NSCLC	-0.118406792824313	PI3K
NSCLC	0.272460472904632	TGFb
NSCLC	0.469779333160412	TNFa
NSCLC	0.695432879910282	Trail
NSCLC	-0.208582183787773	VEGF
NSCLC	0.266087363619036	WNT
NSCLC	-0.126565585498615	p53
NSCLC	0.23235587181004	ABL1
NSCLC	0.22783122652405	AEBP1
NSCLC	0.190767464487862	AHR
NSCLC	-0.177490507952388	AHRR
NSCLC	-0.0820988655948624	AIP
NSCLC	0.513155571683803	AIRE
NSCLC	0.418605698512355	AP1
NSCLC	0.234774353575136	APEX1
NSCLC	0.0269512586148916	AR
NSCLC	0.397039267337578	ARHGAP35
NSCLC	-0.0756099710372078	ARID1A
NSCLC	0.379587788791673	ARID1B
NSCLC	0.0921369911414837	ARID3A
NSCLC	0.0721369018455937	ARID3B
NSCLC	-0.136760575797718	ARID4A
NSCLC	0.215748500130468	ARID4B
NSCLC	-0.0194729915267004	ARID5B
NSCLC	0.0150872637708301	ARNT
NSCLC	-0.116584707703683	ARX
NSCLC	0.00258768358449009	ASCL1
NSCLC	0.155977989735321	ASCL2
NSCLC	0.230605347996845	ASH1L
NSCLC	0.0554910805598509	ASXL1
NSCLC	0.374178136600764	ATF1
NSCLC	0.288329346911756	ATF2
NSCLC	0.244973814198431	ATF3
NSCLC	0.168079771057314	ATF4
NSCLC	0.118960506437441	ATF5
NSCLC	0.107206389199133	ATF6
NSCLC	0.0840960675584749	ATF6B
NSCLC	0.0730467301303742	ATF7
NSCLC	-0.148430217010956	ATOH1
NSCLC	0.288052136934178	ATOH7
NSCLC	0.16340409784402	ATOH8
NSCLC	0.153164486265677	BACH1
NSCLC	-0.148422191263849	BACH2
NSCLC	0.165210771635422	BARX1
NSCLC	0.00271864406498652	BARX2
NSCLC	0.743551713306255	BATF
NSCLC	0.201942517981212	BCL11A
NSCLC	0.367030400258074	BCL11B
NSCLC	0.367977505115885	BCL3
NSCLC	0.437301866511471	BCL6
NSCLC	0.0188967522622839	BCLAF1
NSCLC	0.297762809779561	BCOR
NSCLC	-0.156525470303805	BHLHA15
NSCLC	0.17127626839118	BHLHE40
NSCLC	-0.143623773036305	BHLHE41
NSCLC	-0.0672012245191229	BMAL1
NSCLC	0.264393215759668	BMAL2
NSCLC	-0.311059664664648	BPTF
NSCLC	0.295635757684923	BRCA1
NSCLC	-0.0500829112300739	BRD4
NSCLC	0.216651952591882	BTG2
NSCLC	-0.0945799081794141	CASZ1
NSCLC	0.413924200581192	CBFB
NSCLC	0.19166040662913	CDX1
NSCLC	-0.041246561033299	CDX2
NSCLC	0.270431663707004	CEBPA
NSCLC	0.271687939371978	CEBPB
NSCLC	0.367372446926361	CEBPD
NSCLC	0.248017929493818	CEBPE
NSCLC	0.288289849880418	CEBPG
NSCLC	0.400945611514344	CEBPZ
NSCLC	-0.00318831736973242	CHD4
NSCLC	0.71456146819824	CIITA
NSCLC	0.0685830519464973	CITED2
NSCLC	0.109887988742826	CLOCK
NSCLC	0.217058852327108	CREB1
NSCLC	0.651508615078023	CREB3
NSCLC	0.137464123584669	CREB3L1
NSCLC	0.0956762960094184	CREB3L3
NSCLC	-0.410907255949304	CREB5
NSCLC	-0.0513301292854508	CREBBP
NSCLC	0.379585286262173	CREBZF
NSCLC	0.515160152188002	CREM
NSCLC	-0.0905355753100361	CRX
NSCLC	-0.0687371841262651	CTBP1
NSCLC	0.302672454834969	CTBP2
NSCLC	0.27548255377295	CTCF
NSCLC	-0.265221280696937	CTCFL
NSCLC	-0.0504130555309977	CTNNB1
NSCLC	0.471630921234095	CUX1
NSCLC	0.228148079571205	CXXC1
NSCLC	-0.0303214603779206	DACH1
NSCLC	-0.5831921074481	DAXX
NSCLC	0.0249643105969959	DBP
NSCLC	0.268971432598894	DDIT3
NSCLC	0.0615915723721385	DEAF1
NSCLC	-0.18037119782352	DLX1
NSCLC	-0.239502331180289	DLX2
NSCLC	-0.196360899128424	DLX3
NSCLC	0.367200891435501	DLX4
NSCLC	-0.187104209545833	DLX5
NSCLC	0.0703752607899912	DMAP1
NSCLC	0.567103968903704	DMBX1
NSCLC	-0.170563461035641	DMRT1
NSCLC	0.0258704406428667	DMTF1
NSCLC	0.308986269631255	DNMT1
NSCLC	0.18054574090033	DNMT3A
NSCLC	0.255539715752212	DNMT3B
NSCLC	0.665643616419598	DOT1L
NSCLC	0.0281844899556526	DR1
NSCLC	0.0242403538167701	E2F1
NSCLC	-0.0407527896768085	E2F2
NSCLC	-0.00144290498510292	E2F3
NSCLC	-0.128348298251574	E2F4
NSCLC	-0.0634033786289306	E2F5
NSCLC	-0.163031983201763	E2F6
NSCLC	0.0338286274719214	E2F7
NSCLC	0.0794347826437818	E4F1
NSCLC	0.371557247959674	EBF1
NSCLC	0.0984444016703613	EBF3
NSCLC	0.301659048050027	EGR1
NSCLC	0.379582691105471	EGR2
NSCLC	0.512651644498233	EGR3
NSCLC	-0.0980671381110685	EGR4
NSCLC	0.361537503523585	EHF
NSCLC	0.740285687071754	ELF1
NSCLC	0.618378200446637	ELF2
NSCLC	-0.0104158394976751	ELF3
NSCLC	0.500220185603643	ELF4
NSCLC	0.284834153191829	ELF5
NSCLC	-0.183866119458322	ELK1
NSCLC	-0.0760376875391694	ELK3
NSCLC	0.186174899114328	ELK4
NSCLC	0.397976959541615	EMX2
NSCLC	-0.119387292599462	EN1
NSCLC	-0.0149900448397676	ENO1
NSCLC	0.622545909669738	EOMES
NSCLC	0.297263898246313	EP300
NSCLC	0.0816699207780586	EPAS1
NSCLC	0.0919526257236914	ERF
NSCLC	0.343638596820206	ERG
NSCLC	0.237079194653485	ESR1
NSCLC	0.284078727847264	ESR2
NSCLC	-0.279528883079061	ESRRA
NSCLC	-0.35256266241877	ESRRB
NSCLC	-0.097781295658044	ESRRG
NSCLC	0.610786967170577	ETS1
NSCLC	0.63886942439257	ETS2
NSCLC	0.140820973180502	ETV1
NSCLC	0.564420725939662	ETV2
NSCLC	-0.0308257977708393	ETV3
NSCLC	0.285170203504304	ETV4
NSCLC	0.580878358426958	ETV5
NSCLC	0.0173370628255426	ETV6
NSCLC	0.360302085638204	ETV7
NSCLC	0.0124260629493815	EWSR1
NSCLC	0.247620778946511	EZH2
NSCLC	-0.131348427293005	FEV
NSCLC	-0.22066573224473	FEZF1
NSCLC	0.0308114646918326	FEZF2
NSCLC	0.207574794099914	FGF2
NSCLC	0.292812499640959	FHL2
NSCLC	-0.207968066926394	FIGLA
NSCLC	0.522601923209471	FLI1
NSCLC	0.41289125253038	FOS
NSCLC	0.206686931765234	FOSB
NSCLC	0.212555143824957	FOSL1
NSCLC	0.194302906281527	FOSL2
NSCLC	-0.101785072240628	FOXA1
NSCLC	-0.0266494646108072	FOXA2
NSCLC	0.219628655120643	FOXA3
NSCLC	0.41113372149259	FOXC1
NSCLC	0.136776069305654	FOXC2
NSCLC	-0.116117160316762	FOXD1
NSCLC	0.00281641354259413	FOXD2
NSCLC	-0.029116419400646	FOXD3
NSCLC	0.0337283820578631	FOXE1
NSCLC	0.197459899223831	FOXF1
NSCLC	0.041440986464786	FOXF2
NSCLC	-0.192107898288936	FOXG1
NSCLC	0.36652285064015	FOXH1
NSCLC	-0.325329445933485	FOXI1
NSCLC	-0.0729288603864187	FOXJ1
NSCLC	0.0800687036549841	FOXL2
NSCLC	0.0909707480190441	FOXM1
NSCLC	0.0399436895833072	FOXN1
NSCLC	0.0313537895702099	FOXN4
NSCLC	0.423209401691219	FOXO1
NSCLC	0.402330149760285	FOXO3
NSCLC	0.167126237427772	FOXO4
NSCLC	-0.0560997304384854	FOXO6
NSCLC	0.0459502786714261	FOXP1
NSCLC	-0.00366110193568825	FOXP2
NSCLC	0.429250422102882	FOXP3
NSCLC	0.179297691185804	FOXQ1
NSCLC	-0.235219219238094	FUS
NSCLC	0.542252499914288	GABPA
NSCLC	0.288281897369612	GATA1
NSCLC	0.363928702950474	GATA2
NSCLC	0.538648726484452	GATA3
NSCLC	0.211783767054487	GATA4
NSCLC	-0.0938654866955303	GATA5
NSCLC	0.195413458227439	GATA6
NSCLC	0.0618764692996728	GBX2
NSCLC	0.0340490534762095	GCM1
NSCLC	-0.178639862354025	GFI1
NSCLC	0.522700910902105	GFI1B
NSCLC	-0.0645113151117358	GLI1
NSCLC	-0.202749686352715	GLI2
NSCLC	0.217812800565287	GLI3
NSCLC	0.0761184684700087	GLIS3
NSCLC	-0.194247899048433	GRHL2
NSCLC	0.0888497369713716	GRHL3
NSCLC	0.133236004725487	GSC
NSCLC	0.225958000286882	GTF2I
NSCLC	0.101977590810685	GTF2IRD1
NSCLC	0.160092764622535	GTF3A
NSCLC	0.300560557403177	HAND1
NSCLC	0.350845412583201	HAND2
NSCLC	0.33610702752783	HBP1
NSCLC	-0.182654308271843	HCFC1
NSCLC	-0.165747707973857	HDAC1
NSCLC	0.358823355512432	HDAC3
NSCLC	-0.103260878681738	HDAC4
NSCLC	-0.241366492192481	HDAC5
NSCLC	-0.193810789633725	HDAC7
NSCLC	-0.272920276278456	HDAC9
NSCLC	0.427349769817987	HDGF
NSCLC	0.214694483300422	HES1
NSCLC	0.0355142504602335	HES5
NSCLC	-0.148688957104729	HES6
NSCLC	0.107655534784017	HESX1
NSCLC	-0.113380509166849	HEY1
NSCLC	-0.304483765120399	HEY2
NSCLC	0.40815879040212	HEYL
NSCLC	-0.000437729867729341	HHEX
NSCLC	0.357581263430617	HIC1
NSCLC	0.112844252055582	HIF1A
NSCLC	-0.0529780607644966	HIF3A
NSCLC	-0.0935240603297795	HINFP
NSCLC	-0.224960691607697	HIPK2
NSCLC	0.397446039873389	HIVEP1
NSCLC	0.707089258382274	HIVEP2
NSCLC	0.464709044514596	HIVEP3
NSCLC	0.313345241589289	HLF
NSCLC	0.48638538858433	HLX
NSCLC	0.571951075717158	HMGA1
NSCLC	-0.0234570755743844	HMGA2
NSCLC	0.568430183522678	HMGB1
NSCLC	0.0128932471545426	HMGB2
NSCLC	-0.11688395717411	HMGXB4
NSCLC	0.0118779580055693	HNF1A
NSCLC	-0.104540206998532	HNF1B
NSCLC	-0.172357667706384	HNF4A
NSCLC	-0.188268608332188	HNF4G
NSCLC	-0.280925203489753	HOPX
NSCLC	0.296639666672283	HOXA1
NSCLC	0.0124809485945583	HOXA10
NSCLC	0.0538877329964455	HOXA11
NSCLC	0.248175518467789	HOXA13
NSCLC	0.207319511736431	HOXA2
NSCLC	0.120583666661377	HOXA4
NSCLC	0.182073580086155	HOXA5
NSCLC	0.160406681426718	HOXA7
NSCLC	0.171488448938751	HOXA9
NSCLC	-0.0742937207298618	HOXB1
NSCLC	-0.0333055892376404	HOXB13
NSCLC	0.0616516636565285	HOXB2
NSCLC	-0.165733984817857	HOXB3
NSCLC	-0.086353288579101	HOXB4
NSCLC	0.288151634965659	HOXB5
NSCLC	0.129262308513099	HOXB6
NSCLC	-0.294126380536812	HOXB7
NSCLC	-0.0310054983812746	HOXB9
NSCLC	0.0704141593255946	HOXC11
NSCLC	-0.425942433392355	HOXC13
NSCLC	0.00706168913084871	HOXC6
NSCLC	-0.0565647921827834	HOXC8
NSCLC	0.318838657931303	HOXD1
NSCLC	0.424072421139593	HOXD10
NSCLC	-0.170586343920904	HOXD11
NSCLC	0.0841388275834263	HOXD13
NSCLC	0.246517414321373	HOXD3
NSCLC	0.015452995351232	HOXD4
NSCLC	-0.109865417373158	HOXD8
NSCLC	0.426140014229953	HR
NSCLC	0.300872577577895	HSF1
NSCLC	-0.20492537785013	HSF2
NSCLC	-0.207692042744088	HSF4
NSCLC	0.108826516997127	HTATIP2
NSCLC	0.327609908604747	ID1
NSCLC	0.351223530759068	ID2
NSCLC	0.18380011679775	ID3
NSCLC	-0.101923520965079	ID4
NSCLC	0.645013915942746	IKZF1
NSCLC	0.809171222451099	IKZF2
NSCLC	0.434221502886917	IKZF3
NSCLC	0.0742367839437004	IKZF4
NSCLC	0.339474686887421	ING4
NSCLC	-0.182479796319632	INSM1
NSCLC	0.863567491668127	IRF1
NSCLC	0.808303434548981	IRF2
NSCLC	0.0822405440890594	IRF2BPL
NSCLC	0.665685688870577	IRF3
NSCLC	0.824817678105216	IRF4
NSCLC	0.566818948540245	IRF5
NSCLC	0.339270217091512	IRF6
NSCLC	0.499214401965377	IRF7
NSCLC	0.75030416326619	IRF8
NSCLC	0.69033816288872	IRF9
NSCLC	-0.182738765501573	IRX1
NSCLC	-0.235830926513764	IRX4
NSCLC	-0.246541125531307	ISL1
NSCLC	-0.0495058820207475	JARID2
NSCLC	0.355719307745439	JDP2
NSCLC	0.31909948940915	JUN
NSCLC	0.362451481439106	JUNB
NSCLC	0.240509672447274	JUND
NSCLC	0.0727168279485719	KAT2B
NSCLC	-0.0225835313974286	KAT5
NSCLC	0.336682795962765	KAT6A
NSCLC	0.399381821259559	KAT6B
NSCLC	0.450443732260688	KAT7
NSCLC	0.274869826811721	KAT8
NSCLC	-0.103301376323299	KCNIP3
NSCLC	-0.0643076067036592	KDM2A
NSCLC	0.0766515940833554	KDM2B
NSCLC	-0.179899751255281	KDM5A
NSCLC	-0.264953788999081	KDM5B
NSCLC	0.0244058781120031	KDM5C
NSCLC	0.498955863852656	KDM5D
NSCLC	0.252636066988001	KLF1
NSCLC	0.162962279939997	KLF10
NSCLC	0.0428996493442904	KLF11
NSCLC	0.0647913293306526	KLF12
NSCLC	0.381092510710751	KLF13
NSCLC	0.175041734829643	KLF14
NSCLC	0.100733367032404	KLF15
NSCLC	-0.0808618937267314	KLF17
NSCLC	0.343679802165365	KLF2
NSCLC	0.345237058660632	KLF3
NSCLC	-0.106563698382809	KLF4
NSCLC	0.298655328204066	KLF5
NSCLC	0.292380203170599	KLF6
NSCLC	0.0781897839459905	KLF7
NSCLC	0.0803464957722003	KLF8
NSCLC	-0.0636868178896282	KLF9
NSCLC	0.161895406690605	KMT2A
NSCLC	-0.242936742428336	KMT2B
NSCLC	-0.0936803506994021	KMT2E
NSCLC	-0.131689030587425	LEF1
NSCLC	0.0510115551202414	LHX1
NSCLC	-0.0129247856125463	LHX2
NSCLC	-0.149220085591902	LHX3
NSCLC	-0.128422375626685	LHX4
NSCLC	0.0521830222012074	LHX8
NSCLC	-0.145111957134532	LITAF
NSCLC	0.660203793636815	LMO2
NSCLC	-0.337576465132855	LMO4
NSCLC	-0.132252526581956	LMX1A
NSCLC	0.292724980124735	LMX1B
NSCLC	0.230489210356993	LRRFIP1
NSCLC	-0.359935742465696	LYL1
NSCLC	0.572423897645407	MAF
NSCLC	-0.0697638023765746	MAFA
NSCLC	0.232131667232924	MAFB
NSCLC	-0.192673196423575	MAFF
NSCLC	0.2744129500811	MAFG
NSCLC	0.143178364266785	MAFK
NSCLC	-0.0825958079211741	MAML1
NSCLC	0.321643803858979	MAX
NSCLC	0.204427721267789	MAZ
NSCLC	-0.124994729563467	MBD1
NSCLC	0.239969111504654	MBD2
NSCLC	0.0443882659658191	MECOM
NSCLC	-0.270486129446272	MECP2
NSCLC	0.0128602587441805	MED1
NSCLC	-0.0132907009741781	MEF2A
NSCLC	0.120172640078347	MEF2B
NSCLC	-0.246831047097088	MEF2C
NSCLC	0.159232764156305	MEF2D
NSCLC	-0.513906212273464	MEIS1
NSCLC	-0.300555892054994	MEIS2
NSCLC	-0.15335401453766	MEOX1
NSCLC	-0.0466515968825418	MEOX2
NSCLC	-0.19050083665728	MESP2
NSCLC	0.521665556710815	MITF
NSCLC	0.155080678308733	MIXL1
NSCLC	0.154929509027543	MKX
NSCLC	0.0663709004235472	MLX
NSCLC	0.266371388621575	MLXIP
NSCLC	0.147169776666329	MLXIPL
NSCLC	0.0158071010391149	MNT
NSCLC	0.0755795747361975	MNX1
NSCLC	0.0901265625720084	MRTFA
NSCLC	0.528614920603804	MSC
NSCLC	-0.183392988988926	MSX1
NSCLC	0.112487118526193	MSX2
NSCLC	0.330876307118131	MTA1
NSCLC	0.501160604780531	MTA2
NSCLC	-0.237319909112815	MTA3
NSCLC	0.0793906145137992	MTF1
NSCLC	-0.286178193939111	MTF2
NSCLC	-0.233186665442432	MXD1
NSCLC	0.105068978313855	MXI1
NSCLC	0.563541133485694	MYB
NSCLC	-0.150131917286531	MYBL1
NSCLC	-0.222133111932583	MYBL2
NSCLC	-0.155805685499073	MYC
NSCLC	0.229832610955158	MYCN
NSCLC	0.143954123035288	MYF5
NSCLC	-0.214577335419364	MYF6
NSCLC	0.194841043525094	MYOCD
NSCLC	0.169540676928201	MYOD1
NSCLC	-0.0699621335735643	MYOG
NSCLC	0.279873212669242	MYRF
NSCLC	0.0248546012581561	MYT1
NSCLC	0.078442430685912	MZF1
NSCLC	-0.325288590206127	NAB2
NSCLC	0.0445167636079393	NANOG
NSCLC	0.146867408951277	NANOGP8
NSCLC	0.0666571118538211	NCOA1
NSCLC	0.0409158183167665	NCOA2
NSCLC	0.134005317294094	NCOA3
NSCLC	-0.256205244617094	NCOA6
NSCLC	0.0687934846974642	NCOR1
NSCLC	0.0545430074586302	NCOR2
NSCLC	0.000713159650296621	NEUROD1
NSCLC	0.102741369284526	NEUROD2
NSCLC	0.0738797607062975	NEUROD4
NSCLC	0.00230316382778362	NEUROD6
NSCLC	-0.150612896148929	NEUROG1
NSCLC	-0.103983326018391	NEUROG2
NSCLC	-0.236445387897774	NEUROG3
NSCLC	0.401321190220638	NFAT5
NSCLC	0.613285349296852	NFATC1
NSCLC	0.774807007024054	NFATC2
NSCLC	0.369113902646943	NFATC3
NSCLC	0.0858798180569188	NFATC4
NSCLC	-0.146909983086384	NFE2
NSCLC	-0.128108300222462	NFE2L1
NSCLC	-0.207965435690225	NFE2L2
NSCLC	0.514992896105346	NFE2L3
NSCLC	0.00904588870717572	NFIA
NSCLC	0.152740193260142	NFIB
NSCLC	0.0153857241658058	NFIC
NSCLC	0.6559198939744	NFIL3
NSCLC	0.00509452582343909	NFIX
NSCLC	0.546508724913661	NFKB
NSCLC	0.715806268526371	NFKB1
NSCLC	0.599429823350229	NFKB2
NSCLC	0.363399528451959	NFKBIB
NSCLC	0.566865678811646	NFKBIZ
NSCLC	0.143460053820501	NFX1
NSCLC	-0.0509411122015428	NFYA
NSCLC	0.609607383776332	NFYB
NSCLC	0.13136786301873	NFYC
NSCLC	0.0235371966251663	NHLH1
NSCLC	0.0761061361802869	NHLH2
NSCLC	-0.177947136117997	NKRF
NSCLC	0.235524753786135	NKX2-1
NSCLC	0.00238175321799481	NKX2-2
NSCLC	0.180284372423599	NKX2-5
NSCLC	0.0911333915370059	NKX3-1
NSCLC	-0.078094329675813	NKX3-2
NSCLC	-0.0818299958249447	NKX6-1
NSCLC	0.117211342043596	NKX6-2
NSCLC	-0.0638203733717413	NKX6-3
NSCLC	-0.162941976124809	NONO
NSCLC	0.213505001719024	NOTCH1
NSCLC	0.777879444647422	NOTO
NSCLC	0.00297907648113267	NPAS1
NSCLC	-0.0923147010877105	NPAS2
NSCLC	-0.0456175469838795	NPM1
NSCLC	0.333345671097253	NR0B1
NSCLC	0.312975145895293	NR0B2
NSCLC	-0.28909698721023	NR1D1
NSCLC	0.0475548585380864	NR1D2
NSCLC	-0.0146784838218807	NR1H2
NSCLC	0.137766695411693	NR1H3
NSCLC	0.173328801524314	NR1H4
NSCLC	0.15096513605577	NR1I2
NSCLC	-0.0124014360315881	NR1I3
NSCLC	-0.058478515511318	NR2C1
NSCLC	0.478075922458478	NR2C2
NSCLC	-0.0547393832022585	NR2E1
NSCLC	0.291643251366906	NR2E3
NSCLC	0.21842971435468	NR2F1
NSCLC	0.359343607716053	NR2F2
NSCLC	0.201101338005544	NR2F6
NSCLC	0.149630718539582	NR3C1
NSCLC	0.300535854393737	NR3C2
NSCLC	-0.0687988195903962	NR4A1
NSCLC	0.116430593723631	NR4A2
NSCLC	0.569859973230579	NR4A3
NSCLC	0.283114759642158	NR5A1
NSCLC	-0.0650967445982927	NR5A2
NSCLC	0.0235621728089617	NR6A1
NSCLC	-0.0549509554546829	NRF1
NSCLC	-0.0336825447072623	NRG1
NSCLC	0.0318772617747386	NRL
NSCLC	0.0848332193160286	NSD2
NSCLC	-0.0842542744023181	NUPR1
NSCLC	0.0146134594420296	OLIG1
NSCLC	0.171078221331872	OLIG2
NSCLC	-0.264356828213458	ONECUT1
NSCLC	0.457154061761447	ONECUT2
NSCLC	0.0357481419504826	OTX2
NSCLC	0.293796403361949	OVOL1
NSCLC	0.105642636717228	PA2G4
NSCLC	-0.0571044810860007	PARK7
NSCLC	0.430027627787665	PATZ1
NSCLC	-0.327576606468872	PAWR
NSCLC	0.121620292825673	PAX1
NSCLC	0.13749463393505	PAX2
NSCLC	0.386548626343343	PAX3
NSCLC	-0.0856438214277114	PAX4
NSCLC	0.343962039586059	PAX5
NSCLC	0.0751736427094508	PAX6
NSCLC	-0.0325206767497087	PAX7
NSCLC	-0.0132513299679847	PAX8
NSCLC	-0.141956870473968	PAX9
NSCLC	0.185958524248062	PBRM1
NSCLC	0.0901304116216911	PBX1
NSCLC	0.350543455078333	PBX2
NSCLC	-0.299335006676272	PDX1
NSCLC	-0.103527357162015	PEG3
NSCLC	0.143616071365634	PGR
NSCLC	0.548951405216335	PHF20
NSCLC	0.225135427974831	PHF5A
NSCLC	-0.0805439626809426	PHOX2A
NSCLC	-0.043592760119951	PHOX2B
NSCLC	0.47369243209372	PIAS1
NSCLC	-0.124927824051506	PIAS2
NSCLC	-0.0017565236157322	PIAS3
NSCLC	-0.0398980833667084	PIN1
NSCLC	-0.300003653462295	PITX1
NSCLC	0.247836643723932	PITX2
NSCLC	0.362502670825618	PITX3
NSCLC	0.371848960536126	PKNOX1
NSCLC	-0.00552666389452661	PLAG1
NSCLC	0.239042567433431	PLAGL1
NSCLC	0.260187421149289	PLAGL2
NSCLC	-0.131736462270252	PML
NSCLC	-0.174731008504387	POU1F1
NSCLC	0.415792620563815	POU2AF1
NSCLC	0.219320737116927	POU2F1
NSCLC	0.715540070984445	POU2F2
NSCLC	0.154041873462552	POU2F3
NSCLC	-0.0337305428268043	POU3F1
NSCLC	0.25575975516372	POU3F2
NSCLC	0.159486550218078	POU3F3
NSCLC	0.0444203926127091	POU3F4
NSCLC	-0.203736939091428	POU4F1
NSCLC	-0.00870402925326633	POU4F2
NSCLC	-0.194933194237519	POU4F3
NSCLC	-0.0998381795897239	POU5F1
NSCLC	-0.13653165982898	POU6F2
NSCLC	-0.00583191953630777	PPARA
NSCLC	0.211786248590195	PPARD
NSCLC	-0.259294729987305	PPARG
NSCLC	-0.267314748128034	PPARGC1A
NSCLC	0.0396458622701439	PPARGC1B
NSCLC	0.235809252925584	PRDM1
NSCLC	0.0647305170231039	PRDM16
NSCLC	0.292927020668716	PRDM2
NSCLC	-0.282065523976989	PRDM4
NSCLC	0.343452670116728	PREB
NSCLC	0.100662250816974	PROP1
NSCLC	-0.0704118821228426	PROX1
NSCLC	0.0740912996907792	PRRX1
NSCLC	-0.131276615879403	PTF1A
NSCLC	0.112002044117316	PURA
NSCLC	0.391527738873796	RARA
NSCLC	-0.000607286766469336	RARB
NSCLC	0.241299903995965	RARG
NSCLC	0.109852665450251	RB1
NSCLC	0.303535538324007	RBPJ
NSCLC	0.0320685969124288	RCOR2
NSCLC	0.742509919803331	REL
NSCLC	0.684204662202355	RELA
NSCLC	0.659065548176666	RELB
NSCLC	0.101018066831525	RERE
NSCLC	0.0664755482242542	REST
NSCLC	0.624457992731496	RFX1
NSCLC	-0.0287020538399191	RFX2
NSCLC	-0.136369184189983	RFX3
NSCLC	-0.0458482922928778	RFX4
NSCLC	0.363826288730671	RFX5
NSCLC	0.689014264104125	RFXANK
NSCLC	0.692479542970382	RFXAP
NSCLC	-0.081742442137897	RLF
NSCLC	-0.0811086780383031	RORA
NSCLC	-0.0797205882458243	RORB
NSCLC	0.357360717137844	RORC
NSCLC	-0.250006776030206	RREB1
NSCLC	0.691330062873596	RUNX1
NSCLC	-0.0638092293830863	RUNX2
NSCLC	0.675475443757601	RUNX3
NSCLC	0.102273349709778	RXRA
NSCLC	0.292784783329294	RXRB
NSCLC	-0.160360477736181	RXRG
NSCLC	-0.0959959394761058	SALL1
NSCLC	0.0257164881393122	SALL2
NSCLC	-0.382961221938669	SALL3
NSCLC	-0.270204358447302	SALL4
NSCLC	0.502599109939288	SATB1
NSCLC	0.261039807089658	SATB2
NSCLC	0.261799933046809	SCX
NSCLC	-0.226746360702757	SETBP1
NSCLC	-0.18032038790441	SF1
NSCLC	-0.275237746324016	SFPQ
NSCLC	-0.233710061293942	SHOX2
NSCLC	-0.117485985002641	SIM1
NSCLC	-0.00395338588597989	SIM2
NSCLC	-0.102927002936386	SIN3A
NSCLC	0.305484229350574	SIRT1
NSCLC	0.0665727450960185	SIX1
NSCLC	-0.205791665737873	SIX3
NSCLC	-0.323751702417345	SIX4
NSCLC	0.225250154676454	SKI
NSCLC	0.236103872227605	SKIL
NSCLC	0.0367825750742958	SMAD1
NSCLC	0.190922284776788	SMAD2
NSCLC	0.220491608916707	SMAD3
NSCLC	0.159557149257897	SMAD4
NSCLC	0.0706965521628362	SMAD5
NSCLC	0.0270190440010091	SMAD6
NSCLC	0.104729337713851	SMAD7
NSCLC	-0.11771557023888	SMAD9
NSCLC	-0.183807554607115	SMARCA1
NSCLC	-0.106665393657553	SMARCA4
NSCLC	-0.225937968702558	SMARCA5
NSCLC	0.23239751074671	SMARCB1
NSCLC	-0.280321801559179	SMARCC1
NSCLC	-0.264537526378271	SMARCE1
NSCLC	0.0651302368388646	SNAI1
NSCLC	0.291108431357822	SNAI2
NSCLC	0.0274935542137023	SNW1
NSCLC	-0.236575818775775	SOHLH1
NSCLC	-0.0535761300333157	SON
NSCLC	0.153337609977183	SOX10
NSCLC	-0.0725639927189342	SOX11
NSCLC	-0.00440045527825024	SOX17
NSCLC	0.287477690630834	SOX18
NSCLC	-0.188558375547024	SOX2
NSCLC	-0.154149917548561	SOX3
NSCLC	-0.341187975051207	SOX4
NSCLC	0.0891897337085711	SOX5
NSCLC	0.0841381212698856	SOX6
NSCLC	0.152588864620801	SOX7
NSCLC	0.121314869509235	SOX8
NSCLC	-0.135067095608272	SOX9
NSCLC	0.280791558126095	SP1
NSCLC	0.294285508067665	SP2
NSCLC	0.394821583572152	SP3
NSCLC	-0.192976375316231	SP4
NSCLC	-0.275201222411853	SP6
NSCLC	0.0891799211729344	SP7
NSCLC	-0.146808877686447	SPDEF
NSCLC	0.743176570023703	SPI1
NSCLC	0.676894066685153	SPIB
NSCLC	0.592692349178309	SPIC
NSCLC	-0.209695533446432	SREBF1
NSCLC	-0.264629875609437	SREBF2
NSCLC	0.151679169818338	SRF
NSCLC	-0.0344271226099579	SRSF2
NSCLC	-0.0507405997117174	SRY
NSCLC	0.331166545158633	SSRP1
NSCLC	0.785797705098244	STAT1
NSCLC	0.712692300876044	STAT2
NSCLC	0.460310016620695	STAT3
NSCLC	0.825187948935034	STAT4
NSCLC	0.63571498742873	STAT5A
NSCLC	0.452460392339704	STAT5B
NSCLC	0.541479100786972	STAT6
NSCLC	-0.0287047547945058	STOX1
NSCLC	0.00556011990308468	SUPT20H
NSCLC	-0.0245916157163914	TADA2A
NSCLC	0.128543713348955	TAF1
NSCLC	0.363075243985562	TAL1
NSCLC	0.0981153386979566	TBP
NSCLC	0.16344735590126	TBPL1
NSCLC	0.0397751380621455	TBPL2
NSCLC	0.115956448213341	TBR1
NSCLC	0.382861516357475	TBX1
NSCLC	0.234711350690568	TBX10
NSCLC	-0.221231389227558	TBX15
NSCLC	-0.07366312949706	TBX18
NSCLC	0.175814367552946	TBX2
NSCLC	0.105937319050388	TBX20
NSCLC	0.881696898073867	TBX21
NSCLC	-0.0945598304861753	TBX3
NSCLC	-0.20214454715399	TBX4
NSCLC	0.16266127497202	TBX5
NSCLC	-0.128765417283754	TBX6
NSCLC	0.134652977049177	TBXT
NSCLC	0.383993277958608	TCF12
NSCLC	-0.213265386570604	TCF15
NSCLC	-0.0345183600581189	TCF20
NSCLC	0.208326432376583	TCF21
NSCLC	0.422841371466375	TCF3
NSCLC	-0.229261617772916	TCF4
NSCLC	0.488593931464918	TCF7
NSCLC	-0.127666955224854	TCF7L1
NSCLC	0.0558035658878266	TCF7L2
NSCLC	0.188183718999993	TEAD1
NSCLC	-0.195277388522602	TEAD2
NSCLC	-0.0334673145156493	TEAD4
NSCLC	-0.0477690687423525	TEF
NSCLC	0.225508550382701	TET1
NSCLC	-0.215952989633134	TFAM
NSCLC	0.145101014990881	TFAP2A
NSCLC	0.361937242660584	TFAP2B
NSCLC	-0.180985434914562	TFAP2C
NSCLC	-0.0438359931188594	TFAP2D
NSCLC	0.0526089958131645	TFAP4
NSCLC	0.00610529432369728	TFCP2
NSCLC	0.015983034200083	TFDP1
NSCLC	-0.11255512544176	TFDP2
NSCLC	0.00692076223774196	TFDP3
NSCLC	0.344157875070431	TFE3
NSCLC	0.316307614986033	TFEB
NSCLC	0.537442976116562	TFEC
NSCLC	0.137223824095651	TGFB1I1
NSCLC	0.00860000405577327	TGIF1
NSCLC	0.163136346873488	THAP11
NSCLC	0.255335279571022	THRA
NSCLC	0.0243654352920567	THRB
NSCLC	-0.0705341817662229	TLE5
NSCLC	0.10757901542786	TLX1
NSCLC	0.165554998290559	TLX2
NSCLC	0.241204156223489	TLX3
NSCLC	0.0239193878540609	TOX
NSCLC	0.12477968332301	TOX3
NSCLC	0.190878326814134	TP53
NSCLC	0.177671978693709	TP63
NSCLC	0.0583990710215538	TP73
NSCLC	-0.796246426437971	TRERF1
NSCLC	0.36023890696776	TRIM28
NSCLC	-0.291867032282597	TRPS1
NSCLC	0.0890577661862273	TSC22D1
NSCLC	-0.384686976410138	TSHZ3
NSCLC	-0.0012192628291592	TTF1
NSCLC	0.144018178462729	TWIST1
NSCLC	0.274310543226792	TWIST2
NSCLC	-0.121594702924885	UBTF
NSCLC	0.488218719522754	USF1
NSCLC	0.534996219648735	USF2
NSCLC	0.00915727387210097	UTF1
NSCLC	0.282491068258585	VAX2
NSCLC	0.456904921944381	VDR
NSCLC	0.0335819435165884	VENTX
NSCLC	-0.165642170615268	VEZF1
NSCLC	-0.161812224720297	VHL
NSCLC	0.20239460958308	VSX1
NSCLC	0.270421842474563	VSX2
NSCLC	0.357279421135441	WT1
NSCLC	0.0610811278799637	WWTR1
NSCLC	0.380939301431809	XBP1
NSCLC	0.075108699875604	XPC
NSCLC	0.161564878381802	YAP1
NSCLC	0.399384928876632	YBX1
NSCLC	-0.150623036736125	YBX3
NSCLC	-0.173311505543545	YY1
NSCLC	-0.0533716891469895	ZBED1
NSCLC	-0.0623981139647415	ZBTB14
NSCLC	0.486930158483084	ZBTB16
NSCLC	0.0424055289034745	ZBTB17
NSCLC	-0.0510722653623635	ZBTB18
NSCLC	0.0774845473829857	ZBTB2
NSCLC	0.192536959750164	ZBTB32
NSCLC	0.0145932711028565	ZBTB33
NSCLC	0.00566079960824314	ZBTB38
NSCLC	-0.0889392439729789	ZBTB4
NSCLC	0.170543399461613	ZBTB7A
NSCLC	0.515137874104469	ZBTB7B
NSCLC	0.243727195116642	ZEB1
NSCLC	0.330369539838816	ZEB2
NSCLC	-0.0615423392626484	ZFHX3
NSCLC	0.0376391473806837	ZFP42
NSCLC	0.0453008387218963	ZFP64
NSCLC	0.316228905910648	ZFPM1
NSCLC	0.285529913493398	ZFPM2
NSCLC	0.491908975941866	ZFX
NSCLC	0.153660187507846	ZGLP1
NSCLC	0.211296932233527	ZGPAT
NSCLC	0.24737680825155	ZHX2
NSCLC	-0.0671903779451512	ZIC1
NSCLC	-0.0226051990025355	ZIC2
NSCLC	0.105756121380542	ZIC3
NSCLC	-0.296567712800556	ZKSCAN7
NSCLC	0.111228903802957	ZMYND8
NSCLC	-0.147810432185552	ZNF143
NSCLC	0.487054715240629	ZNF148
NSCLC	-0.116772410190258	ZNF160
NSCLC	-0.14968642950796	ZNF202
NSCLC	-0.0340271512821861	ZNF217
NSCLC	-0.221211039356149	ZNF219
NSCLC	0.0334251148397177	ZNF236
NSCLC	-0.0640096672591524	ZNF24
NSCLC	0.418274933177936	ZNF263
NSCLC	-0.286507526839074	ZNF274
NSCLC	0.370042105455414	ZNF300
NSCLC	-0.05371769025949	ZNF316
NSCLC	-0.054880640027543	ZNF32
NSCLC	0.127182658765948	ZNF331
NSCLC	-0.136198741699969	ZNF335
NSCLC	-0.0435469797816809	ZNF350
NSCLC	0.350113753754688	ZNF354C
NSCLC	0.0690568348150798	ZNF362
NSCLC	-0.17338004186891	ZNF382
NSCLC	0.259960537909003	ZNF384
NSCLC	0.449012858750421	ZNF395
NSCLC	-0.033480139607181	ZNF410
NSCLC	-0.00375663775333944	ZNF423
NSCLC	-0.0446970288406556	ZNF436
NSCLC	0.074897801644529	ZNF699
NSCLC	-0.160408567716285	ZNF76
NSCLC	-0.147305734157091	ZNF804A
NSCLC	0.412220606340922	ZNF91
NSCLC	0.717873616882146	ZXDC
