# Supplementary material for: Multimodal analysis unveils tumor microenvironment heterogeneity linked to immune activity and evasion
Source: iScience. 2024 Jul 15;27(8):110529. doi: 10.1016/j.isci.2024.110529 (PMC11331718; doi:10.1016/j.isci.2024.110529)
Supplement: Supplementary Tables S1–S5 [file mmc2.zip › Supplementary_Tables/TableS4.xlsx]

## Sheet: aggregated_scores_NSCLC full da
	method	Plasma cell	Plasma cell cycling	B cell	B cell cycling	T cell CD4	T cell regulatory	T cell CD8	T cell cycling	NK cell	Mast cell	pDC	DC mature	cDC1	cDC2	cDC2 CD1A+	cDC cycling	Monocyte classical	Monocyte non-classical	Macrophage alveolar	Macrophage alveolar cycling	Macrophage cycling	TAM	Neutrophil	Alveolar cell type 1	Alveolar cell type 2	Ciliated	Club	Transitional club/AT2	ROS1+ healthy epithelial	Tumor cell	Endothelial cell arterial	Endothelial cell capillary	Endothelial cell lymphatic	Endothelial cell venous	Fibroblast adventitial	Fibroblast alveolar	Fibroblast peribronchial	Mesothelial	Pericyte	Smooth muscle cell	Stromal cycling
Androgen	progeny	-1.45709	-0.870368	-0.718445	-1.02462	-0.163694	-0.140565	-0.231926	-0.263388	-0.280803	-0.165058	-0.708344	-0.818501	-1.02766	-0.0900963	-0.176718	-0.379719	-0.131937	-0.631769	-0.0440463	-0.0850704	-0.0393612	0.291676	-0.942084	0.962377	1.41533	1.04085	0.716767	1.16368	-1.10836	1.26532	0.651161	0.691264	0.312643	0.491338	0.37971	0.375916	0.558142	0.686715	0.224843	-0.18236	0.339288
EGFR	progeny	0.114407	0.140107	-0.65719	-0.0456695	-0.340102	-0.477954	-0.373608	0.280127	-0.665429	0.340026	-0.266147	0.468397	0.812081	1.03608	0.902928	1.19813	1.08747	-0.0214775	-0.331443	-0.3424	0.928939	0.414166	0.865999	-1.91943	-0.539303	-2.38016	-0.206143	-0.504766	-0.984587	0.0244477	0.328369	-0.0906208	-0.0772851	0.498971	0.217231	-0.741496	0.146117	0.764645	-0.327073	-0.313805	1.08516
Estrogen	progeny	0.407161	0.848211	0.0131304	0.836934	0.113822	-0.0528331	0.0265075	1.12818	-0.365587	0.896315	-0.0227116	-0.705165	0.00328345	0.218627	-0.0147387	0.684643	0.489264	0.241462	-0.266607	0.418228	0.934091	0.371531	-0.056257	-2.6152	-1.46755	-1.70998	-1.34034	-1.75758	-0.858748	-0.889171	0.237618	-0.856926	0.243543	0.225698	1.28468	0.358764	0.783653	1.15101	0.522687	0.885686	1.8387
Hypoxia	progeny	-0.720999	-1.78544	-0.601476	-2.09718	-0.304255	-0.49907	-0.368551	-1.12636	-0.531802	-0.362036	-0.721218	-0.332379	-0.857217	0.10482	-0.1616	-0.495468	0.643249	-0.605894	-0.722405	-0.958263	-0.0576862	0.777777	2.02083	0.494415	0.332869	0.179498	0.152173	0.687879	-0.23533	1.20013	0.88088	0.262367	0.491204	0.75663	1.2607	0.980345	1.3059	0.523133	0.328633	0.548304	0.0453499
JAK-STAT	progeny	-1.53045	-0.966063	-0.307391	-1.16652	-0.0889677	0.326987	0.238365	0.141993	0.100395	-0.767767	-0.562925	-0.419791	-0.714959	0.271848	-0.149563	0.117935	0.405655	0.422205	0.697504	0.496476	0.922269	1.01459	0.361947	-0.366897	-0.897999	-0.0255432	-1.09455	-0.331491	-1.98888	-0.114171	1.23357	1.40386	-0.360081	0.524571	-0.554676	-0.638131	0.235177	-0.0274943	0.130314	-1.21206	0.406979
MAPK	progeny	-1.29832	0.00100777	-0.373352	0.76685	-0.0326052	-0.109536	0.0465872	1.30813	-0.247907	0.100498	-0.799143	-0.855731	0.161619	0.661651	0.549447	1.52459	0.724255	-0.264485	-0.604736	0.203111	1.47761	0.31449	-0.274346	-1.7692	-0.368993	-1.25529	-0.603753	-0.299135	-0.526392	0.927411	-0.0606351	-0.430383	-0.181716	0.604549	-0.679619	-1.34431	-0.140081	0.658256	-0.610957	-1.27692	1.98135
NFkB	progeny	-1.39439	-1.42477	-0.594077	-1.33164	-0.406622	-0.192692	-0.262741	-0.434244	-0.429023	-0.434797	-0.963896	0.740664	-0.568719	0.975659	0.281815	0.325859	1.72644	0.621016	0.359163	0.00289416	1.13921	1.58647	1.60738	-0.624272	-0.292403	-0.630973	-0.166054	-0.231565	-1.30118	-0.115346	0.21225	0.130745	-0.412659	-0.0728849	0.0472905	-0.36437	-0.0179279	0.0351174	-0.696858	-1.08661	-0.367029
PI3K	progeny	1.44951	1.42291	0.0819507	0.916618	-0.126748	-0.209571	-0.182765	0.471102	-0.263729	0.108551	0.317274	0.86605	1.01997	0.361594	0.499765	0.902461	0.575997	0.487806	-0.223226	-0.0916329	0.45593	-0.325173	1.46082	-0.757362	-0.694956	-1.74993	0.41782	-0.730257	2.08417	-0.867596	-0.29501	-0.457763	-0.940278	-0.306926	-0.526745	-0.895732	-0.320846	-0.44886	-0.0113528	-0.150389	1.12939
TGFb	progeny	-1.20502	-1.21737	-0.713049	-1.10066	-0.484724	-0.370084	-0.403213	-0.449539	-0.537482	-0.474851	-0.674818	-0.622516	-0.746284	-0.076374	-0.183984	-0.348714	-0.0963934	-0.750345	-0.243619	-0.364608	0.0447926	0.263848	-0.750642	0.799995	0.0768939	0.180589	-0.424803	0.294764	-1.44134	0.705217	1.41361	1.029	0.671513	1.5265	1.49835	1.76686	3.12419	0.607485	1.68852	1.69058	2.30029
TNFa	progeny	-1.49235	-1.47918	-0.698255	-1.38955	-0.437518	-0.235096	-0.364535	-0.527942	-0.522925	-0.53232	-1.09267	0.433171	-0.633504	0.862747	0.215428	0.263171	1.57147	0.410852	0.404716	0.0526404	1.046	1.54008	1.42856	-0.499117	-0.0689325	-0.41544	0.112676	0.0401455	-1.57321	0.23141	0.283173	0.30135	-0.286488	0.120018	0.231759	-0.24919	0.228941	0.350098	-0.595899	-0.998191	-0.171383
Trail	progeny	0.546297	-1.18954	1.07281	0.314932	-0.173964	-0.664805	-0.379141	-1.16798	-0.280018	0.493026	0.432189	0.555794	0.21218	0.884217	0.42493	0.244544	0.917051	0.664732	0.227095	0.0956972	0.167072	0.809266	2.41437	-0.579085	0.113342	-0.376791	-0.489221	-0.512485	-1.27439	-1.23127	-0.364713	-0.200622	-1.14283	-0.928967	-0.258632	-0.493624	-0.847578	-0.948619	-0.453762	0.182948	-1.68106
VEGF	progeny	-1.50791	-0.649003	-0.633787	-0.769051	0.177803	0.740917	0.393289	0.479486	0.362289	-0.157854	-0.426185	-0.364291	-0.488863	0.524694	0.525187	0.340852	0.404478	-0.339502	0.645637	0.556391	0.872122	1.01472	0.121058	-0.816091	-0.606537	-1.48274	-0.738479	-0.632892	-0.9166	0.0452811	0.724496	0.726109	-0.334547	0.8898	-1.46446	-1.94022	-0.688802	-1.13248	-0.598355	-1.6692	0.186829
WNT	progeny	-1.54481	-0.860797	-0.137334	-0.493132	0.0915349	0.104194	0.100692	0.0351326	0.108577	-0.868018	0.594246	0.0167846	0.465536	0.886619	0.708474	0.731289	0.679655	0.544746	0.613389	0.987747	0.881477	0.875482	-1.48057	0.259983	-1.37205	-0.478697	-0.957948	-0.48144	-1.62646	0.194866	-0.896551	-0.848849	-0.630748	-0.658137	-0.341386	0.123201	0.29127	0.193397	-0.943479	-1.16413	-0.0624786
p53	progeny	-0.382524	-1.97874	-0.151086	-3.14267	-0.0361294	0.119089	-0.154928	-2.71012	0.00218585	-0.073276	-0.272608	0.197085	-0.472506	0.356222	0.155538	-2.21186	0.475613	0.319668	0.661058	-1.84693	-1.92523	0.660943	0.514785	0.742715	0.551114	1.28244	0.54581	0.729036	-1.5586	0.179765	0.608331	0.611425	0.509857	0.415238	0.848143	0.764257	0.68253	0.86652	0.525746	0.662903	-2.8907
ABL1	collectri	-0.727516	-0.021412	-0.868315	-1.28422	-0.0733579	0.251088	0.190978	0.601706	0.213396	1.10739	-0.133009	-0.241822	-1.75684	-0.0767075	-0.0160938	-0.0989035	-0.209266	-0.662395	0.116836	0.0841156	0.216345	0.309384	-1.06969	0.301159	-0.221742	-0.80717	-1.16906	-0.146415	-2.81358	-0.298514	0.855896	0.566718	0.690621	0.567188	1.05161	0.400181	0.747472	0.996594	0.515831	0.436146	0.213528
AEBP1	collectri	-0.888073	-0.883797	-0.320602	-0.416811	-0.22817	-0.331754	-0.0864169	-0.368103	-0.395684	-0.262804	0.165878	-0.465931	-0.394911	0.508164	0.211292	0.342597	1.13165	0.412966	-0.0348929	-0.295537	1.68245	1.93987	-0.356881	-1.05606	-0.0931466	-0.730824	-0.625437	-0.354717	-0.818732	0.114583	-0.653539	0.00374224	-1.12694	-0.562994	-0.546339	-0.183957	-0.294924	-1.2165	0.398313	-0.881388	0.391514
AHR	collectri	-1.77961	-1.28026	-0.587287	-0.811935	-0.478064	-0.403384	-0.303115	-0.273659	-0.571317	-0.234429	-0.680319	-0.491253	-0.611405	0.590118	0.354724	0.471249	0.898205	0.0156981	0.273749	0.382601	1.21914	1.42587	-0.70801	-0.501682	0.118075	-0.0527841	-0.642994	0.193291	-2.12603	0.654651	0.184378	0.276779	0.0859278	0.37167	0.237176	0.142195	0.432226	-0.0889133	0.147722	-0.559639	0.142167
AHRR	collectri	1.18074	1.37946	1.10147	0.578415	0.586833	-0.213542	0.228977	0.126922	0.311905	-0.682835	-0.193573	-0.802559	-0.0409024	-0.81654	-0.959726	-0.497472	-0.542118	-0.060507	-0.32966	-0.235194	-0.00143004	-0.334292	-0.0359892	-1.32842	-0.102294	-0.413619	0.0605703	-0.205085	-0.643062	0.116514	0.536416	-0.616711	1.12721	0.344608	0.498553	-0.068901	-0.248325	0.418961	0.584233	0.710133	0.428318
AIP	collectri	-0.359489	-0.668398	-0.948267	-0.381906	-0.372587	-0.485988	-0.39172	-0.283642	-0.665463	0.671404	-0.58616	-0.155325	0.79556	0.358254	0.7586	0.831266	0.386055	0.194918	0.486726	0.823465	0.165936	0.062919	-1.34665	0.858973	0.572271	0.60571	0.390341	0.146024	0.666739	-0.308463	0.752546	0.635589	0.0742488	0.280783	-0.774831	0.151887	-0.0686063	-0.0216264	0.385221	0.249849	0.321176
AIRE	collectri	-1.62618	-1.59867	-0.626187	-1.27018	-0.0160037	0.174197	0.0233401	-0.142837	-0.30717	-0.34789	-0.929717	-0.0193459	-0.00723641	0.712594	0.169704	0.186574	0.901679	0.442295	0.298523	0.0468452	0.8839	1.53327	1.7949	-0.0201106	0.38161	-0.370966	-0.197733	0.0467681	-2.20223	-0.159949	-0.294187	-0.207614	-0.360371	-0.576493	-0.134958	-0.314241	-0.315899	-0.0611585	-0.712494	-0.679473	-1.02277
ALX1	collectri	-1.37418	-0.458655	0.787925	0.583281	-0.0108928	0.316255	0.245224	0.132003	0.282645	-0.163971	1.44383	-0.269773	-0.326954	-0.203183	-0.260457	-0.383647	-0.403667	-0.38781	-0.953371	-0.879258	-0.586999	-0.465131	0.476769	0.843684	0.310467	0.991002	0.301546	0.722213	-0.790195	0.678034	0.0614764	-0.14775	-0.856573	0.239645	-0.448127	-0.301674	-0.127107	0.633867	0.0348037	-0.715733	-0.575961
AP1	collectri	-2.06537	-1.6534	-0.723889	-1.19899	-0.263049	-0.10371	-0.0170036	-0.0839244	-0.177854	-0.395846	-0.909225	-0.833038	-0.962195	0.31712	0.0807458	0.0281889	0.423402	-0.406089	0.266576	0.189768	0.769374	1.05962	-0.434947	0.0689754	0.18436	0.26142	-0.281205	0.374741	-1.92495	0.789387	0.528052	0.36663	0.237706	0.602475	0.527807	0.454657	0.901812	0.597443	0.15574	-0.274521	0.633618
APEX1	collectri	-1.83717	-1.05103	0.368787	0.411249	-0.427093	-0.506034	-0.301025	0.0668637	-0.381158	-0.615244	-0.242768	-0.737486	-0.647143	0.41194	0.294018	0.792038	0.562846	-0.203578	0.0181253	0.187286	1.20044	0.984034	-0.349136	-0.891622	-0.14461	0.17262	-0.751424	-0.060346	-2.74035	0.499383	0.650761	0.673868	0.446781	0.780832	0.584279	0.0442443	0.269393	0.168721	-0.133128	-0.456368	0.243802
AR	collectri	-1.93247	-1.30163	-0.701004	-0.827849	-0.435636	-0.320106	-0.28813	-0.254339	-0.328139	-0.436032	-0.604103	-0.80481	-0.660504	0.0462014	-0.0963909	-0.0998779	0.0792748	-0.29936	0.0795175	0.176038	0.356667	0.527755	-0.864404	0.640632	0.793671	1.07851	0.162508	0.899796	-2.04284	1.25296	0.694764	0.391747	0.550628	0.661088	0.495106	0.735037	0.901651	0.671489	0.534446	0.0982728	0.733693
ARHGAP35	collectri	-2.14628	-1.59225	-0.439636	-0.427514	0.344077	0.506953	0.0586568	0.110392	0.00107378	0.161721	0.531874	-0.544182	0.0396868	0.41067	0.362464	0.176682	0.49608	0.766137	0.197277	0.331792	0.508536	0.485162	1.14885	0.245069	-0.291526	-1.0572	-1.41033	-0.557107	-2.42215	-0.89328	0.89089	0.608782	0.274729	0.289182	0.218171	0.0364247	-0.404852	-0.583763	-0.0192305	0.428728	-0.644923
ARID1A	collectri	-1.22856	-1.5842	-0.334201	-1.20908	-0.426583	-0.133403	-0.42355	-0.48252	-0.771257	-0.597556	0.557501	-0.352869	-0.655375	0.175506	0.0742912	-0.238874	0.311912	-0.328453	-0.854459	-0.911832	-0.294043	-0.0588753	-0.80767	1.21626	0.955217	1.61593	1.02314	1.05071	-1.38585	1.11982	0.377718	-0.0434381	0.140699	0.407094	1.08784	1.05251	0.957371	0.887423	0.442291	0.401851	0.83705
ARID1B	collectri	-1.3671	-1.05489	0.800435	0.896981	0.401149	1.28362	0.272933	1.00959	0.602622	-0.591432	-1.11023	-0.159631	-0.141571	0.0196469	-0.333266	-0.53783	-0.0194377	-0.51663	-0.361872	-0.586341	0.298233	0.612859	-0.639808	-0.568261	-0.207076	-0.262088	-0.319119	0.0716626	-0.256588	0.0915286	-0.291161	-0.604802	-0.0597414	0.0105356	-0.598318	-0.464477	-0.2025	-0.374096	-0.82257	-0.996743	-0.403189
ARID3A	collectri	-0.647102	0.923624	0.0645548	2.30403	-0.294413	-0.228816	-0.285992	2.20379	-0.611863	-0.468693	-0.244779	-0.191012	-0.0379074	-0.165535	0.0523916	1.8789	-0.144586	-0.411058	-0.301103	1.94558	1.86001	0.00452363	-0.485236	-0.830164	-0.376059	-0.269048	-0.787779	-0.393344	-2.10785	0.69672	-0.0258222	0.0911244	-0.126554	0.0390787	-0.616642	-0.456726	-0.297831	-0.267448	-0.213376	-0.61759	1.77367
ARID3B	collectri	-1.25146	-0.105701	-0.271651	0.520469	-0.0981326	0.114038	0.163122	0.750793	0.13441	-0.582939	0.0834758	0.341487	0.406385	0.0807829	-0.0946027	0.511184	-0.0250755	-0.126919	0.231215	1.293	0.603853	0.214314	-1.80208	0.198518	0.0931855	0.0693249	-0.861931	-0.00399762	-0.332865	0.617334	-0.403692	-0.474925	-0.15902	0.106624	-0.453181	-0.56149	-0.260375	-0.112543	-0.498301	-0.698405	0.496117
ARID4A	collectri	-1.13687	-0.329826	-0.0977936	-0.36517	0.750788	0.751372	0.682098	0.741813	0.454263	0.0984199	0.914842	-0.199251	-0.415254	-0.262014	-0.455003	-0.316511	-0.540787	-0.72834	-0.339341	-0.381523	-0.553258	-0.402342	-0.197445	0.218856	0.169663	0.216566	-0.285567	0.194283	0.0245396	0.377067	-0.349927	-0.471683	-0.116904	-0.410678	-0.247048	-0.284721	0.67278	-0.285048	-0.358453	-0.743031	-0.277313
ARID4B	collectri	0.7568	0.778872	0.867469	1.13124	0.671316	0.497249	0.642462	0.633529	0.510745	-0.267583	0.711941	0.966046	0.923465	0.170117	0.125829	0.188117	0.0704347	0.32565	-0.372596	-0.181323	-0.000707696	-0.383155	-0.532831	-0.32895	0.053182	0.0276134	0.339739	-0.359438	0.7048	-0.709608	-0.749795	-0.482631	-1.1949	-0.727527	-2.0595	-1.98569	-2.64468	-0.499835	-1.50211	-1.9735	-1.66045
ARID5A	collectri	-1.23905	-0.935715	0.290141	-0.193338	0.432083	0.29988	0.777291	0.500754	0.927875	0.188303	0.276226	-1.05082	0.347603	0.411989	0.44449	0.292567	0.0509025	-0.147246	0.340684	0.0966447	0.356379	0.404301	0.33183	-0.0896284	-0.404289	0.112463	-0.750777	-0.348042	0.865443	0.017427	-1.22348	-0.213466	-0.871513	-1.36275	0.310857	-1.12875	-1.71015	-0.0969631	-1.35151	-1.26704	-1.65301
ARID5B	collectri	-1.50096	-1.49212	-0.833618	-1.03061	0.514985	0.638893	0.218339	0.629966	-0.0706473	0.30223	-0.816162	-0.872201	-0.761341	-0.280752	-0.657515	-0.510229	0.0549488	-0.514142	1.55732	1.24733	0.389711	0.70712	-1.3346	-0.395702	0.202372	0.608147	-0.30312	0.217882	-1.02129	0.282427	0.306525	0.00809954	0.788976	0.108341	-0.222016	-0.520148	-0.282567	-0.465686	-0.307796	-0.897482	-0.683056
ARNT	collectri	-1.25235	-1.12399	-0.7471	-1.19501	-0.389671	-0.198124	-0.423847	-0.512004	-0.515225	-0.181104	-0.904299	-0.729358	-1.22196	-0.0521138	-0.40811	-0.574628	0.438103	-0.719251	0.016726	-0.285307	0.111868	0.801055	-0.420226	1.16884	0.792549	0.56027	0.501035	0.945305	-1.02047	1.21251	0.608626	0.299151	0.316316	0.56598	1.15686	0.983517	0.97222	0.923022	0.117826	0.318613	0.168743
ARX	collectri	-0.747147	-1.40531	-1.22436	-1.58898	-0.432077	-0.32435	-0.415795	-0.682815	-0.710618	-0.273646	-0.237472	-1.2159	-0.825538	-0.101072	-0.0384868	-0.503149	-0.201139	-0.849846	0.046121	-0.528133	-0.0286512	0.407335	0.40011	0.468166	0.673214	0.349208	0.463265	0.895418	-1.71809	0.810797	1.42624	1.37441	1.58207	1.29742	1.82209	1.20383	1.4454	1.02981	0.742547	1.00381	0.0624217
ASCL1	collectri	-1.51129	-0.689932	-0.723991	-0.64487	-0.286715	0.0333305	-0.122466	0.374294	-0.0884588	-0.285854	-0.837839	-0.107227	-1.08692	-0.0712704	-0.345528	-0.047679	0.0584357	-0.713349	-0.160435	0.228266	0.143592	0.137189	-0.616604	-0.450245	-0.159473	0.478762	-0.232901	0.432247	-2.3318	1.03005	0.535526	0.405191	0.644846	0.726427	0.67394	1.3074	1.38481	0.719292	1.62675	1.36216	0.996259
ASCL2	collectri	-1.06879	-1.59489	-0.142596	-0.764517	-0.049602	-0.201023	0.0533261	-0.312582	-0.273372	-0.181181	-0.78503	-0.440537	-0.807553	0.108404	-0.174191	-0.40861	-0.0300437	-0.769645	-0.316139	0.069932	0.322496	0.680164	0.563042	-0.319737	0.571892	-0.564069	0.283351	0.499256	-0.443245	0.534274	1.09194	0.47808	-0.67642	0.786805	0.579694	1.06139	0.917126	0.758971	-0.273353	0.31065	0.526072
ASH1L	collectri	-0.807764	-1.1008	-0.811833	-1.30692	-0.0224289	-0.117058	-0.327456	-0.290246	-0.24509	0.234133	-0.891389	-0.661175	0.00423091	0.482643	0.217645	0.139247	0.939352	0.883784	-0.134407	-0.128471	0.180256	0.393726	-0.123742	-1.71693	-1.18024	-1.10483	-0.807256	-0.515804	-1.25618	-0.202412	0.991243	0.992425	0.877247	0.655599	1.48791	0.859583	1.29914	1.4367	1.55753	1.62392	1.252
ASXL1	collectri	-0.619501	-0.360486	-0.270094	-0.683473	-0.287976	0.0828923	-0.0254108	0.0806067	-0.358336	-0.0810205	-0.93534	-0.42049	-0.54505	-0.480222	-0.264472	-0.324715	-0.136808	0.381523	1.89275	2.30156	-0.250068	0.0965895	-0.244835	0.816821	-0.0637489	0.488981	-0.182829	0.314099	-1.28622	0.287618	0.291131	1.03721	1.11802	0.0286787	0.289142	-0.144724	-0.129005	-0.0211053	-0.290806	0.0822909	-0.883841
ATF1	collectri	-2.1884	-1.52504	-0.635851	-0.809619	-0.312993	-0.14928	-0.0112217	0.218013	-0.187003	-0.0890098	-0.665154	-0.894804	-0.636339	0.372756	0.257141	0.366247	0.688109	0.0524393	0.375479	0.635968	1.19915	1.12559	0.246445	0.0319036	0.0293329	-0.374898	-0.725371	0.040523	-1.94254	0.337999	0.441719	0.0835749	0.216771	0.329739	0.38113	0.26979	0.312981	0.270626	-0.375272	-0.476092	0.0294612
ATF2	collectri	-1.71505	-1.43496	-0.523556	-1.30064	-0.376949	-0.179986	-0.133732	-0.0503962	-0.248578	-0.349374	-1.17368	-0.55106	-0.8104	0.535957	0.382114	0.396595	0.77917	-0.0811043	0.266894	0.297828	1.07404	1.24835	-0.266886	-0.572678	-0.535376	-0.262486	-0.655322	-0.192461	-2.43893	0.383471	0.645165	0.500215	0.42749	0.683306	0.530278	0.380861	0.768983	0.486339	0.289154	-0.0519507	0.439044
ATF3	collectri	-1.70267	-1.74843	-0.796334	-1.17343	-0.388729	0.0259688	-0.332256	-0.521946	-0.405441	0.296845	-1.2877	-0.536736	-0.998369	0.385587	0.178833	0.0211692	0.467641	-0.687804	0.143242	-0.0794161	0.398107	0.918967	0.378783	0.206942	-0.0669494	0.059816	-0.77018	0.375616	-2.42212	0.519857	1.0196	0.657175	0.574558	0.544274	1.26507	1.19002	1.24663	0.815134	0.934868	0.496141	0.882304
ATF4	collectri	-1.66471	-1.41561	-0.725823	-1.40163	-0.500267	-0.398294	-0.352938	-0.615951	-0.439229	-0.303369	-0.76049	-0.573002	-0.55562	0.599909	0.255176	0.109694	0.735606	-0.249542	0.392126	0.187102	0.932676	1.25083	0.353461	-0.101133	0.310286	0.175347	-0.129563	0.471357	-2.08889	0.977299	0.307339	0.155812	0.124807	0.320189	0.355486	0.230689	0.507067	0.334181	-0.132092	-0.376292	0.0300179
ATF5	collectri	-1.81887	-1.55654	-0.28104	-0.580872	0.0974905	0.316464	0.427944	0.26424	0.475471	-0.458728	-0.899868	-0.805604	-0.705653	0.644917	0.407359	0.225119	0.607357	-0.0623728	0.0285051	-0.0758938	0.756446	0.759801	-0.305719	-0.285882	0.237394	0.401589	0.17149	0.353786	-1.93351	0.557584	-0.81083	-0.983952	-0.67352	-0.638209	-0.284756	0.0645022	-0.366491	-0.305599	-0.478811	-0.818027	-0.379927
ATF6	collectri	-0.0472885	0.586468	-0.703009	-1.29532	-0.531164	-0.387397	-0.242454	-0.368852	-0.027619	0.0495986	0.0740732	-1.17973	-1.10698	-0.224541	-0.230177	-0.320302	0.0191857	-0.724621	0.131719	0.113183	0.318268	0.571864	-0.734364	0.467342	0.504991	0.571753	-0.258726	0.524509	-3.30697	0.716594	0.749159	0.497003	0.445187	0.647596	0.424256	0.439536	0.605887	0.536911	0.0159553	-0.351332	0.172182
ATF7	collectri	-1.37705	-1.37089	-0.479747	-0.767186	-0.00423024	-0.383037	-0.114545	-0.803939	0.0518913	-0.447597	-1.02303	-0.804173	-0.494512	-0.267118	-0.251193	-0.471661	-0.0372886	-0.0738696	-0.125728	-0.194864	-0.163487	0.0125501	-0.33017	1.31297	1.03959	0.415638	1.13684	1.1352	-0.640752	1.05861	1.15691	0.377499	0.370638	1.43151	0.603989	-0.05996	0.44987	0.49123	0.13811	0.204247	0.325526
ATOH1	collectri	0.32488	0.728476	0.908089	1.2287	0.129061	-0.25587	0.403869	0.435802	0.781382	-0.409879	-0.255072	0.383703	0.186074	0.0314755	-0.512614	0.254742	0.0740418	0.246408	0.101598	0.0848526	0.134689	0.250148	-0.223098	0.122435	-1.46515	0.222846	0.981156	-0.820053	-1.34105	0.102403	-0.925779	-0.285295	0.236343	-0.670797	-0.762036	-1.48099	-0.863018	-0.913479	-0.252515	-0.553899	-0.493936
ATOH7	collectri	0.11932	0.259018	-0.608404	-0.289455	0.593603	0.810889	0.976084	0.826243	0.946688	-0.253534	0.0613353	-0.213185	-0.715858	-0.469773	-0.522734	-0.565059	-0.35273	-0.347346	-0.485962	-0.561362	-0.584861	-0.566161	0.0920095	-0.451793	-0.132153	0.577186	-0.631295	-0.291677	1.72258	0.176043	-0.658503	-0.666439	-0.751672	-0.458727	0.275133	1.10082	0.852017	-0.11745	-0.303171	-0.403864	-0.651173
ATOH8	collectri	-1.02214	-1.08366	-0.852048	-0.54142	-0.310269	-0.244839	-0.434303	-0.38759	-0.370807	-0.0851876	-0.717493	-0.868277	-0.825249	-0.133158	-0.498326	-0.0351408	-0.235202	-0.996149	0.265814	0.758722	0.816973	1.06356	-0.564403	-0.325943	0.660727	0.0313936	-0.0997009	0.116045	0.191826	0.295436	0.835723	0.818708	1.55917	1.24018	1.21941	1.02879	1.34355	1.03505	0.246905	0.574527	1.43024
ATRX	collectri	-1.0887	-0.101474	0.246106	0.530956	0.0188694	0.356749	-0.34173	0.238503	-0.330514	-0.145124	0.368713	0.287463	0.353477	0.196905	0.27932	0.273834	-0.00484454	0.377471	-0.0523117	0.270955	-0.0868836	-0.337305	-0.0550148	-0.0075203	-0.136412	1.59558	-1.26462	-0.0373521	0.510193	-0.219482	0.487644	0.258627	0.286783	0.234853	-0.249862	0.123094	-0.200197	-0.372066	0.0943339	0.266794	-0.997343
BACH1	collectri	-0.607049	0.0722594	-1.03917	-0.273196	0.0159203	0.0886266	-0.198604	0.43093	0.00875135	0.418597	-0.188054	-0.466819	-0.497404	1.12917	1.04941	1.38028	0.668521	-0.0723762	-0.343018	0.0031698	0.959434	0.861049	2.20139	-0.352141	-0.255553	-1.34444	-0.230622	-0.141252	-0.819266	0.170564	-1.78248	-1.09444	-0.345724	-0.786654	-0.921801	-0.468289	0.136663	-0.893536	-0.413573	-0.868347	0.180855
BACH2	collectri	-1.01552	-1.01606	1.07209	1.04563	0.775961	0.592343	0.385651	0.527791	-0.122491	0.635665	0.612156	0.165808	0.193127	-0.122497	0.184061	0.502365	-0.782091	-0.646278	-0.443203	-0.116759	-0.529255	-0.934037	-0.71004	0.158982	-0.309303	-0.544186	-0.644087	-0.00747312	0.0362993	-0.110518	-0.309954	-0.393832	0.437702	0.02926	0.00208258	0.659772	-0.225097	0.204885	0.417357	0.870133	-0.383091
BARX1	collectri	-0.791699	-0.796527	-0.712924	-1.00293	-0.540104	-0.570921	-0.412494	-0.593991	0.080555	-0.608349	0.419307	-0.618181	-0.351122	-0.422432	-0.588419	-0.565238	-0.456384	-0.635316	-0.468738	-0.624579	-0.599736	-0.417889	-0.150871	0.33809	0.751108	0.570815	0.238124	0.752927	0.236344	0.946485	1.0212	0.488528	1.1976	1.00162	2.23575	2.44395	2.51477	1.95836	1.80921	1.75891	1.54848
BARX2	collectri	-1.14281	-1.31007	-0.658424	-1.0242	-0.460528	-0.0892934	-0.269219	-0.434939	-0.272283	0.0394887	-1.39703	-0.878954	-0.383941	-0.0685867	-0.153432	-0.17371	-0.151275	-0.874663	-0.654539	-0.832319	0.16449	0.453094	-0.320365	0.101453	-0.137809	0.293209	-0.296886	0.327443	-1.43358	0.698015	0.690625	0.945345	0.882068	0.771539	1.75568	1.64615	2.212	0.805535	2.73941	2.19625	2.54877
BATF	collectri	-1.21172	-1.12576	-0.228524	-1.02159	1.03278	1.14947	1.27671	0.828778	0.43598	-0.695788	-0.0323955	-0.753857	-0.874401	0.696896	0.264947	0.244574	0.760071	0.21582	0.0308852	-0.0112447	0.480274	0.620043	-0.267385	-1.03807	-0.86384	-1.01883	-1.21717	-0.910299	-0.637543	-0.713496	-0.615802	-0.562499	-0.151155	-0.446054	-0.700689	-0.358065	-0.750451	-0.252188	-0.989911	-1.05878	-1.05529
BCL11A	collectri	-0.20785	-0.104903	0.331617	0.454085	-0.526653	-0.289286	-0.513168	-0.359403	-0.515864	-0.402188	-0.267459	-0.697798	-0.849009	-0.220655	-0.185055	-0.116472	-0.605671	-0.909458	-0.645398	-0.284066	0.028351	-0.123238	-1.0622	-0.470497	-0.22592	0.32596	-0.7086	-0.118943	-1.47632	0.309012	1.27302	1.2818	1.54631	2.0578	1.89694	1.92365	1.72541	1.1537	2.18724	1.87653	1.83111
BCL11B	collectri	-0.651793	-0.337457	-0.12224	0.222033	0.571073	1.12325	0.65411	0.718285	0.126116	0.205451	-0.757492	-1.00976	-0.327915	-0.188217	-0.377534	-0.392617	0.3955	1.38273	0.587989	0.495417	0.233803	0.55564	0.525673	-0.677252	-0.263864	-0.286458	-0.690502	-0.489373	-1.12725	-0.663797	0.189448	-0.40047	-1.41817	-0.68421	-0.465084	-0.144156	-0.934523	-0.873515	-1.3082	-1.01411	-1.27301
BCL3	collectri	-1.29158	-1.72809	-0.364043	-0.680055	-0.109077	-0.0323674	0.503919	0.357696	0.154231	-0.551172	-1.94134	-1.29425	-0.750812	-0.0883596	-0.0312336	-0.0750291	0.258124	-0.0366643	0.615811	0.629965	0.627531	0.956701	-0.0616849	-0.139268	-0.466217	0.459367	0.434103	-0.0136952	-1.30753	0.46791	0.822334	0.761156	-0.174649	0.624173	0.215156	-0.27779	0.0980185	-0.665397	-0.358509	-0.403637	-0.02496
BCL6	collectri	-1.03854	-1.44149	1.56338	0.765292	-0.386089	-0.720066	-0.328264	-1.23079	-0.415203	0.0131252	0.553007	0.0943456	0.487398	0.954781	0.643047	0.376174	0.347707	0.427929	0.460628	0.300531	0.622216	1.00491	-0.522129	-0.38869	-0.408532	-0.453007	-0.687866	-0.237598	-1.30337	-0.0646279	-0.86479	-0.798207	0.624958	-0.507758	0.792333	0.780243	0.221343	0.916059	-1.37644	-0.899694	-1.00839
BCLAF1	collectri	-1.41743	-0.743383	0.349752	0.725178	-0.00943788	-0.143005	0.26255	0.140008	0.527739	-0.674999	-0.285089	-1.28925	-0.73081	-0.404433	-0.670057	-0.54157	-0.266151	-0.11621	-0.655876	-0.669552	0.163429	0.0654788	-0.531146	0.161634	0.387336	0.335102	-0.0720962	0.628514	-1.20604	0.861675	-0.193711	-0.128551	0.630217	0.211798	0.525209	1.06954	0.99624	1.20729	0.877595	0.77505	0.596045
BCOR	collectri	0.633895	0.981797	0.911654	-0.449497	0.16808	0.618331	0.440731	0.455447	0.0340425	-0.104465	1.82123	1.04417	-0.44144	0.372372	0.404497	0.328502	-0.0639838	0.100635	-0.338299	-0.246811	0.077968	0.120041	-0.344851	-0.124159	0.199162	-0.218513	-0.566527	-0.0759343	-0.246722	-0.173393	-2.20892	-1.61832	-1.65698	-1.72624	-1.36209	-1.39031	-0.743829	-1.39885	-0.902661	-1.54368	-0.294996
BHLHA15	collectri	-0.698532	-1.00152	-0.882397	-1.38003	-0.784157	-0.720162	-0.860228	-0.827851	-0.891734	0.00690216	0.000289031	-0.396882	-0.89671	-0.243935	-0.420555	-0.614194	0.581029	0.18762	0.34605	0.159284	0.141488	0.624399	0.54815	1.06913	0.92942	0.893382	0.84468	1.07544	-0.965754	1.44545	0.295673	0.399946	-0.269476	0.349147	0.303758	0.467675	1.42874	0.908914	0.196464	-0.232484	0.527429
BHLHE40	collectri	-1.2158	-0.617259	-0.0278355	0.775361	1.0695	1.07134	1.26502	1.89507	0.904217	-0.5789	0.0366251	-0.595533	-1.07938	-0.385476	-0.678987	0.143955	-0.118473	0.302353	-0.790021	-0.111681	0.282973	-0.15609	-0.373575	-0.407395	-0.512558	-0.263964	-0.937789	-0.605991	0.953775	-0.342837	-0.99646	-0.509558	-1.0274	-0.451089	-0.317243	-0.104815	-0.00347738	-0.260008	-0.312933	-0.564143	0.321007
BHLHE41	collectri	0.76024	1.50674	0.595739	0.886917	0.331163	0.623669	0.210346	1.14546	0.0877802	-0.587178	-0.287185	-0.396548	-1.33163	-0.934406	-0.923964	-0.133365	-1.04218	-0.761727	0.352893	0.961367	-0.0121685	-0.366932	-1.72266	0.0647143	-0.19559	1.24408	-0.148498	-0.099284	1.51014	0.441556	-0.72627	-0.508123	-0.0286855	-0.150751	-0.324619	-0.0716948	0.474554	0.254695	0.448705	0.43399	0.957366
BMAL1	collectri	-1.55262	-1.62508	-0.607659	-1.49839	-0.429495	-0.448501	-0.303869	-0.583375	-0.372943	-0.0632419	-0.84337	-0.668639	-0.912479	0.130023	0.0508559	-0.214807	0.309686	-0.419008	0.119016	-0.0397375	0.305779	0.705577	-0.0637248	0.774011	0.707679	0.737783	0.0123406	0.604824	-1.46915	0.841043	0.820636	0.695072	0.298466	0.75302	1.02418	0.971018	0.826376	1.07689	0.0174146	0.351734	-0.235787
BMAL2	collectri	-1.18207	-1.34621	-0.351022	-1.50712	-0.422921	-0.478986	-0.253726	-0.525334	-0.0490748	-0.0327178	-0.321551	-0.293868	-0.278517	0.619126	0.433727	0.112397	0.322616	-0.745562	0.660554	0.429604	0.333678	0.710523	-0.0488157	-0.623925	-0.25783	0.706232	-0.191312	-0.245583	-0.369587	0.0513015	0.454475	0.44844	-0.257695	0.2911	1.31849	1.43184	1.1249	0.376721	0.141641	0.793689	-0.606335
BRCA1	collectri	-1.39472	-1.15913	-0.0192028	-0.435612	0.00758539	0.108997	-0.0930293	0.256291	-0.433543	-0.327888	-0.611675	-0.437824	-0.361179	0.0785563	-0.111993	0.149485	0.120287	-0.0654021	-0.827458	-0.341762	0.405412	0.162086	0.412008	0.559395	-0.249099	0.175165	-0.502838	0.0508205	-1.9653	1.04378	0.556537	0.327536	-0.167021	0.61703	0.282959	0.347681	0.524973	0.300421	0.581991	0.1298	1.36862
BRD4	collectri	-1.36432	-1.05656	0.14274	-0.752644	0.908865	0.952108	1.08478	0.460053	0.54193	-0.493148	-0.963833	-0.0719567	-0.90536	0.326107	0.323699	-0.119027	0.0976854	-0.435269	-0.0657162	-0.126894	0.399102	0.617702	-0.993928	-0.403976	-0.786343	-0.146579	-1.10725	-0.65326	-1.07907	-0.115863	-0.189606	0.424849	-0.591008	-0.0445564	-0.976728	-0.654218	-0.298953	-0.983518	-0.580866	-0.595753	-0.431593
BTG2	collectri	-0.983325	-0.657401	-0.333133	-0.0840461	-0.153751	-0.0220133	-0.138464	-0.072383	-0.0415578	-0.391826	0.968873	0.153057	-0.836423	0.557554	-0.00740929	0.05402	1.55735	1.45012	0.784644	0.658534	0.540655	0.802258	1.05777	-1.11005	-0.263492	-0.514701	-1.28399	-0.904984	-1.34906	-1.00266	-0.414259	-0.438552	-0.310419	-0.232694	0.606396	0.122584	0.215193	0.450579	-0.659265	-0.324782	-1.22839
CASZ1	collectri	-1.18232	-0.539582	-0.371632	0.12637	-0.360811	-0.236554	-0.209963	0.155056	-0.253434	-0.0426376	-0.162131	-0.55598	-0.586878	-0.370462	-0.470947	-0.138473	-0.189358	-0.211835	0.0602992	0.150037	0.118603	0.119389	-1.43469	-0.398405	0.716503	-0.545733	-0.389692	0.752538	-2.72435	0.860815	1.70365	1.94138	2.40988	1.6051	-0.126631	-0.289393	0.133325	0.0231183	0.439499	-0.580638	-0.338093
CBFB	collectri	-0.891949	-0.653333	-0.183713	-0.544385	0.565463	0.624545	0.891282	0.760346	0.597415	0.994707	0.933328	0.0203975	0.0591835	0.850682	0.549779	0.580038	0.257649	-0.23774	-0.271082	-0.342809	0.195106	0.154671	-0.801576	-0.776271	-0.730295	-0.235983	-0.163078	-0.310386	-0.185502	-0.385961	-2.02892	-1.78002	-1.90435	-1.61331	-0.78435	-0.907067	0.481161	-1.01824	-0.736208	-1.39499	0.125805
CDX1	collectri	-1.34423	-0.59587	-0.71831	-0.765911	0.0738365	0.387677	0.110025	0.700296	0.0824105	0.134451	-0.406464	-0.709363	-0.610681	0.299147	0.430913	0.460285	0.0565452	-0.446183	0.30817	0.603472	0.198506	0.308303	0.0291053	-0.183391	-0.376276	-0.169081	-1.11452	-0.0729915	-2.12559	0.486583	-0.255841	-0.228394	-0.503865	0.27792	-0.18738	0.714902	0.952296	0.896842	-0.153977	-0.839623	0.876303
CDX2	collectri	-1.55364	-1.05446	-0.601292	-0.922308	-0.238461	-0.255681	-0.348014	-0.0816525	-0.346101	-0.848724	-0.694	-0.0969701	-0.24133	0.578807	0.380928	0.294253	0.382516	-0.0875551	0.472698	0.411376	0.471447	0.69441	-0.0793383	-0.114647	0.936426	1.0242	0.665057	0.705099	-2.04323	1.01229	-0.118235	0.0524123	0.492971	0.119711	-0.546791	-0.408216	-0.125482	0.931349	-0.486853	-0.834936	0.0897719
CEBPA	collectri	-1.45302	-1.35273	-0.974348	-1.41824	-0.678346	-0.71606	-0.548212	-0.82008	-0.564104	-0.589892	-0.843224	-0.797796	-0.596761	0.386374	0.0688639	0.0620773	1.01847	0.185805	1.25589	1.10934	0.955957	1.4916	0.51453	0.0558259	1.11089	0.709188	0.133492	0.701004	-1.83047	0.359344	0.0833573	0.149661	0.482496	0.00700012	0.748521	0.629674	0.173905	0.539048	-0.307183	-0.193902	-0.67478
CEBPB	collectri	-1.94698	-1.54292	-0.885592	-1.13748	-0.383792	-0.356792	-0.248126	-0.312718	-0.259996	-0.541375	-0.738344	-0.665758	-0.86078	0.381667	0.123078	0.164803	0.637339	-0.0193863	0.54326	0.476056	0.75887	1.04318	0.0100808	0.0137896	0.545602	0.599576	-0.10422	0.473317	-1.98292	0.784579	0.175555	0.174185	0.318979	0.262979	0.579275	0.673522	0.721236	0.522291	0.0490314	-0.110113	0.0743588
CEBPD	collectri	-1.55906	-1.40425	-0.718948	-1.29725	-0.45601	-0.44153	-0.27241	-0.4617	-0.524733	-0.590125	-1.0474	-0.768814	-1.13835	0.247707	0.0160016	0.155197	0.795272	-0.0011869	0.607407	0.44584	0.923834	1.25436	0.66016	-0.187778	1.02809	0.567269	1.15995	1.01862	-1.50957	0.541981	0.0342332	-0.0499461	0.080167	-0.0392289	0.705265	0.501105	0.444637	0.524366	-0.136013	-0.41524	0.00760004
CEBPE	collectri	-1.25068	-1.21509	-0.661233	-0.869667	0.0198583	0.191729	0.265144	0.11415	0.212257	-0.604337	-0.399499	-1.09004	-0.862628	0.229534	-0.287944	-0.219773	1.34227	0.171939	0.116226	0.0441049	0.41545	0.652268	2.72377	-1.15496	0.732272	0.227413	0.734536	0.552169	-0.375036	0.658966	-0.899178	-0.596449	-0.20191	-0.364688	-0.692015	-0.662128	-0.40218	-0.803535	-1.07718	-1.20827	-0.420399
CEBPG	collectri	-1.72995	-1.52694	-0.94805	-1.3975	-0.623118	-0.624404	-0.441527	-0.620421	-0.500674	-0.542619	-0.597119	-0.82192	-0.765791	0.612889	0.239632	0.34124	1.10375	0.281966	0.565401	0.446969	0.958712	1.28939	0.754774	-0.0990091	0.453685	0.458167	0.162611	0.438291	-2.08887	0.523047	0.250757	0.344943	0.263526	0.227376	0.68458	0.749239	0.568741	0.230704	-0.0406032	-0.224156	-0.20673
CEBPZ	collectri	-1.14164	-1.15296	-0.511322	-0.997153	-0.530844	-0.487538	-0.129868	0.0302119	-0.304373	-0.778933	0.0350444	-0.519335	-0.915199	0.239152	-0.163486	-0.270122	0.695194	-0.0243487	0.184124	0.12343	0.139064	0.509292	0.297357	-0.629408	-0.402146	0.977226	-0.0852616	0.238152	-1.52905	0.540305	-0.338624	-0.498127	-0.403344	-0.0662088	1.34197	1.72895	2.06595	0.11439	1.48688	1.19095	2.40156
CHD4	collectri	-0.757291	-1.11538	-2.67415	-2.81698	0.42063	-0.154619	0.393725	0.0918661	0.487266	0.177093	-1.56467	-0.24656	-0.484397	-0.17887	-0.0172977	-0.0913118	0.158063	0.225847	0.49516	0.475739	0.202302	0.062122	1.04082	0.666047	0.228375	0.195311	0.112979	0.244399	1.39965	-0.0984164	0.532907	0.681741	0.409732	0.638424	0.839821	-0.0011682	0.381166	0.428951	0.778576	1.06669	0.809799
CIITA	collectri	-1.23016	-0.530603	0.978841	0.621433	-0.374006	0.0159967	0.190709	0.275885	0.0583125	-0.981509	0.566937	1.23421	1.50358	1.0261	0.946592	0.684727	0.343003	0.301884	0.829285	0.806453	0.503976	0.764257	-1.02214	-0.549491	-0.0434205	-0.265175	-0.621805	-0.188994	-1.63655	-0.862465	0.572862	0.984486	-0.341585	0.0973544	-1.78638	-1.86657	-2.20712	-1.27295	-1.87103	-1.98798	-2.48192
CITED2	collectri	-0.531443	-0.543507	-0.408512	-0.366207	-0.30331	0.153278	-0.247996	-0.237587	-0.117452	-0.543251	-0.449679	0.249182	-0.427455	0.983429	0.868714	0.665165	1.05186	0.295025	0.453021	0.29015	1.47566	1.52959	1.15959	0.0172556	0.413693	-0.190895	-0.695581	-0.2251	-0.279816	-0.709931	-0.587415	-0.629373	-0.686057	-0.91675	-0.429928	-0.621164	-2.17071	-0.558958	-0.00578983	-0.435517	-1.71664
CLOCK	collectri	-1.61442	-1.51665	-0.520866	-1.31651	-0.349947	-0.492998	-0.0518921	-0.513753	-0.122701	-0.273207	-0.88546	-0.580824	-0.833888	0.110432	-0.0496654	-0.350193	0.232289	-0.135504	0.340033	0.136438	0.187077	0.652375	-0.0105861	0.481036	0.350371	0.702107	0.001131	0.364648	-1.51564	0.828918	0.782976	0.697702	0.110953	0.972182	0.763668	0.858458	0.773205	1.2144	-0.0114165	0.0834311	-0.244523
CNOT7	collectri	0.200386	0.326228	0.185727	0.599352	0.295192	0.322985	0.368222	0.42051	0.064817	0.651288	0.160631	-0.693753	-0.751969	-0.850765	-0.719821	-0.589898	-1.2141	-1.07574	0.15597	0.328695	-0.36104	-0.473554	-2.75278	-0.0950222	-0.748693	0.33036	0.531932	-0.38561	0.228661	-0.0877093	0.432439	0.428938	1.29086	0.425446	0.750365	1.37486	1.17809	0.203497	1.71881	1.80996	1.11033
CREB1	collectri	-2.03021	-1.54457	-0.476942	-1.03191	-0.273693	-0.0282712	-0.107976	-0.11833	-0.303931	-0.303173	-0.398536	-0.65596	-0.70392	0.507703	0.240534	0.140326	0.534496	-0.294056	0.181977	0.092586	0.798634	1.14282	-0.340097	0.156643	0.105579	0.297958	-0.559071	0.18733	-2.47918	0.64621	0.49893	0.350505	-0.0830752	0.462699	0.127947	0.0128534	0.315734	0.102249	-0.105788	-0.286663	-0.242622
CREB3	collectri	-0.331726	0.361676	-0.044748	-0.416981	0.0622235	0.323782	0.421074	0.238692	-0.215611	-1.24747	0.239821	-0.803409	-0.841767	0.565236	0.204568	0.506174	0.67538	-0.578143	-0.082869	0.209916	0.796731	0.886221	0.304011	-0.91441	0.299359	0.0252538	-0.724452	0.327691	-1.65638	0.305918	-0.720163	-0.827593	-0.73524	-0.389684	-0.53373	-0.821733	-0.118605	0.251287	-1.23673	-1.49794	-0.569916
CREB3L1	collectri	-0.969847	-1.23251	-0.0324917	-1.37375	0.118816	-0.217581	0.0278162	-0.674409	-0.0305777	0.643634	-0.757805	-0.31587	-0.4057	-0.349862	-0.411936	-0.431599	0.197664	-0.359342	0.217348	-0.654554	-0.16421	0.289378	0.979361	0.0824827	0.160769	-0.447591	-0.695441	0.519631	-0.585783	-0.0334231	-0.902589	-0.0920721	0.302445	-0.304962	1.68952	1.32298	2.50326	0.385077	1.41229	0.593847	1.1202
CREB3L3	collectri	-0.374429	0.456354	0.0710772	0.08496	0.0630602	0.316184	0.203196	0.227109	-0.116109	-0.47846	0.0447512	-0.980578	-0.87687	0.488931	0.324723	0.589057	-0.13119	-0.618798	0.0250709	0.286408	1.13375	1.17273	-1.68236	-0.00718821	0.175588	-0.106272	-0.805398	-0.218408	-1.62803	0.204524	-0.97198	-0.699946	-0.125862	-0.598511	-0.442259	-0.375457	-0.161991	0.510836	-0.453184	-0.589678	-0.376058
CREB5	collectri	-0.921767	-0.599976	-0.165374	0.452786	0.389246	0.430949	1.0538	0.891087	1.68093	0.48041	1.19354	-1.70044	0.141404	-0.294594	-0.34616	-0.476797	-0.0397004	0.738204	-0.731066	-1.03072	-0.849681	-0.922179	0.302108	-0.35138	0.122577	0.429006	0.185641	-0.143647	-0.493471	-0.183054	0.135829	-0.39806	-1.0616	-0.615296	-0.036515	-0.142802	-1.06128	-0.333293	-0.439381	0.558689	-1.76436
CREBBP	collectri	-1.98189	-1.00266	-0.434216	-0.32749	-0.119708	0.051362	-0.0144009	0.761683	0.0823128	-0.08164	-0.404493	-0.57779	-0.329136	0.124822	0.0354203	0.423511	0.348916	-0.108408	-0.174657	0.38234	0.49523	0.156611	-0.512535	0.341482	0.526422	0.468483	-0.482648	0.323744	-1.48689	0.805477	0.589247	0.0177026	-0.148024	0.169175	0.00204495	0.00545649	-0.289344	0.59577	-0.313734	-0.545391	0.0327341
CREBZF	collectri	-1.25194	-0.494267	0.113074	0.0833618	-0.226108	-0.095981	-0.0459949	0.019559	-0.073417	0.0161701	-0.340633	-0.424492	-0.0455681	0.268193	0.0620399	0.267865	0.558485	0.737477	0.794624	0.594274	0.551724	0.764384	-0.65521	-0.52532	0.366934	0.305139	-0.278518	0.052343	-0.839741	0.606738	-0.758821	-0.646506	-0.366395	-0.525465	-1.15974	-1.00377	-0.0460343	0.384589	-0.480432	-1.17817	-0.625356
CREM	collectri	-1.54342	-0.937181	-0.436929	-0.213081	0.670341	0.43528	1.14795	0.810268	0.785765	0.100528	0.367006	-0.812783	-0.38093	0.373919	0.00313207	-0.173641	0.641559	0.524377	0.729672	0.493896	0.194672	0.623618	0.189195	-1.09766	-0.521834	-0.163183	-1.73921	-0.796345	-1.60449	-0.59496	-0.626229	-0.46231	-0.64032	-0.276772	-1.16299	-0.820398	-0.800444	-1.01752	-1.05932	-1.41729	-1.08123
CRX	collectri	-0.92378	-1.23616	-0.405239	-0.434444	-0.225456	-0.375927	-0.251169	-0.551428	-0.207639	-0.109322	-0.126104	-0.700593	-0.5657	-0.153337	-0.320369	-0.383165	-0.135211	-0.40353	0.198561	0.00547134	-0.132265	0.291202	-0.380442	0.110093	0.594957	0.797222	-0.346629	0.801893	-0.30991	1.13155	0.872691	0.311105	0.749369	0.9706	0.394017	0.428186	0.55595	0.494204	0.0527834	-0.119137	-0.186407
CTBP1	collectri	0.722731	0.251836	0.719548	0.191438	0.585424	0.158137	0.418471	-0.513607	0.709633	0.884351	0.858333	0.810021	0.286446	0.055333	-0.215453	-0.722509	-0.0409949	0.557335	-0.891951	-1.7108	-0.851185	-0.351275	0.324302	-1.1556	-0.96479	-1.43716	-0.479099	-1.30109	1.38373	-1.8019	0.877938	0.586701	0.400314	0.717149	0.779727	0.919245	0.140349	-0.10396	0.206133	0.609162	-0.771664
CTBP2	collectri	-0.0814966	0.055249	-0.224519	-0.149909	0.978637	1.38179	1.07985	0.553298	0.471094	0.28461	-0.396621	0.558837	0.169882	-0.362281	-0.669805	-1.17642	-0.466217	-0.407167	-0.449584	-0.487273	-0.824539	-0.419286	-0.523231	-0.496548	-0.159385	-0.294789	-0.491914	0.013894	-0.783433	0.170518	-0.250997	-0.310927	-0.163421	0.061753	-0.638498	-0.824807	-0.427307	0.93839	-0.910207	-1.05408	-1.25662
CTCF	collectri	-1.98119	-1.15491	-0.363475	-0.5311	-0.290612	-0.0797641	0.0354819	0.194959	-0.0139737	-0.60873	-0.430986	-0.590653	-0.400876	0.0600841	0.0929575	0.14059	-0.0519773	-0.553547	0.0572925	0.376358	0.602048	0.546841	-1.26793	0.265354	0.235814	0.981199	-0.323635	0.345865	-2.32306	0.848321	0.515218	0.72536	0.593256	0.575386	0.107666	0.240021	0.516228	0.627729	0.21834	-0.0946268	0.627309
CTCFL	collectri	-1.21365	-0.409366	-0.067839	0.0895964	-0.0174082	-0.420383	-0.0159466	0.255331	-0.0430297	0.0640833	-0.330055	-1.47977	-0.75623	-0.650822	-0.580005	-0.0593306	-0.485636	-0.728934	-0.263483	0.0878909	0.219187	-0.0785564	-1.17694	0.368304	0.451539	0.78908	0.0709304	0.772781	-0.556705	1.15028	0.219448	-0.194802	0.598102	0.366015	0.863309	0.913962	0.972167	0.237494	1.61689	1.20202	1.66612
CTNNB1	collectri	-1.41531	-1.34548	-0.79878	-1.11967	-0.489768	-0.642495	-0.501419	-0.641324	-0.689495	-0.22953	-0.919023	-0.79682	-0.863194	0.0543915	-0.107968	-0.0188696	0.129984	-0.843497	-0.103083	-0.110195	0.470284	0.651292	-0.281737	0.247911	0.820417	0.784446	0.802079	1.02692	-1.49103	1.42882	0.680869	0.617398	0.607072	0.998496	1.21253	1.28336	1.55829	0.961684	0.312999	0.0236177	1.02955
CUX1	collectri	-1.70323	-0.856212	-0.0122371	0.233734	-0.233897	-0.282512	0.158382	0.632342	-0.0288509	-0.541972	-0.630505	-0.652502	-0.593986	0.174813	-0.0082128	0.470434	0.248468	-0.222561	-0.0238494	0.494927	1.08752	0.700573	-0.890161	-0.504724	-0.43955	-0.721768	-1.01412	-0.246597	-2.21191	0.206916	0.141236	-0.0831579	0.147043	0.822484	0.615325	0.876609	1.26132	0.242252	0.715414	0.132785	1.91737
CXXC1	collectri	-1.32659	-0.58161	-0.450901	-0.441746	0.106116	0.245534	0.294032	0.328107	0.191698	-0.305259	-0.0169497	-0.714506	-0.605086	0.0320442	-0.0831744	-0.150997	-0.0181857	0.138923	0.51646	0.431318	0.284609	0.508999	-1.17814	-0.694975	-1.33608	-0.386203	-1.18421	-0.873368	-2.71005	-0.334917	1.53269	0.815079	0.859549	1.00746	1.02338	0.496187	0.958623	0.695126	0.751155	0.922283	0.366991
DACH1	collectri	0.576183	1.55382	0.764376	1.6572	0.838781	1.15986	0.904031	1.37763	0.960166	-0.198557	-0.277919	-0.174039	-0.153076	-0.511571	-0.346162	-0.0592146	-0.756275	-0.95818	-0.409252	-0.267041	-0.341492	-0.598329	-0.615815	0.239129	-0.294879	-1.34566	-1.44589	-0.539845	0.647923	-0.375992	-1.36145	-1.03907	-0.768615	-0.632183	-0.880831	-0.733584	0.644099	-0.18144	0.500624	-0.504351	1.45185
DAXX	collectri	0.974222	0.749557	-0.457426	-0.352873	-1.06397	-1.36451	-0.722866	-0.719161	-0.539194	0.042006	-0.726669	-0.620314	0.449077	0.401908	0.774638	1.03506	0.452044	0.234516	1.05504	1.44448	0.78767	0.627585	0.643091	0.386927	0.404947	0.607416	0.17818	0.345851	-1.01376	0.473662	-0.745885	-0.979841	0.205515	-0.532392	-0.00510684	-0.224761	-0.042039	0.391135	-0.000317599	0.299234	-0.517153
DBP	collectri	-1.16718	-0.860494	-0.433612	-0.558516	-0.254113	-0.258301	-0.181825	-0.286805	-0.366182	-0.457659	-0.782961	-1.01941	-0.759466	-0.310793	-0.346297	-0.522962	-0.274569	-0.535458	0.0131681	0.12158	-0.0129011	0.0552891	-0.920664	0.335527	0.704018	0.304625	0.136441	0.785427	-1.12227	0.931903	1.13956	0.677337	-0.0108371	1.49233	1.91913	2.02899	0.991606	1.89553	0.627761	0.64661	0.0139717
DDIT3	collectri	-1.62333	-0.986001	-0.87004	-1.0386	-0.711233	-0.355259	-0.462248	-0.306064	-0.490884	-0.358704	-0.186817	-0.124696	-0.315527	0.728523	0.55501	0.567074	0.829658	-0.0751703	-0.15588	-0.040456	0.843506	0.895082	0.483552	-0.213366	-0.0762848	0.47388	0.13931	0.279009	-2.48774	0.679614	0.815954	0.309496	0.244935	0.757785	0.343632	0.184115	0.475271	0.287277	-0.146692	-0.511511	0.00413504
DEAF1	collectri	0.00491012	-0.168483	-0.298745	-0.442827	-0.338276	-0.541068	-0.127092	-0.372821	-0.195157	-0.315434	0.0310617	-0.377129	-0.424744	-0.546584	-0.316401	-0.403948	-0.436488	-0.597372	-0.275533	-0.408994	-0.381568	-0.0535484	-0.180729	-0.344823	0.712732	0.187933	-0.0600211	0.110119	-1.31403	0.716815	1.02893	0.893451	0.940213	1.08104	1.20093	1.7862	1.79152	0.384464	0.454671	-0.0152504	1.48301
DLX1	collectri	0.392573	0.000497916	-0.0589782	-0.205049	0.502054	0.39021	0.469394	0.341593	0.176367	-0.334051	0.101138	-1.45146	-0.00370804	-0.347067	-0.0741407	0.0551103	0.239802	0.0756302	-0.700937	-0.756826	-0.688901	-0.684059	2.68727	-0.722589	0.0727147	0.783361	-0.102846	-0.214784	-0.00439867	0.092502	0.139204	0.016296	-1.37673	-0.689018	0.55249	0.560373	0.148386	0.46779	-0.396516	0.507989	0.644682
DLX2	collectri	-0.472407	-0.169246	-0.145641	0.283381	0.325702	0.340665	0.267198	0.445632	0.160565	-0.315432	-0.912172	-1.64663	-0.666712	-1.10536	-0.927387	-0.94935	-0.975436	-0.553001	-0.168156	0.222249	-0.696662	-0.686911	-1.05057	0.375942	0.624412	1.61838	-0.0776207	0.826924	0.286498	1.32813	0.974195	0.623889	0.596139	0.448586	1.2797	0.36561	0.432913	0.914657	0.615194	0.744087	0.0338784
DLX3	collectri	-1.23262	-1.03878	-0.814535	-0.951086	-0.240261	0.0151665	-0.251112	-0.343969	-0.507234	-0.536076	-0.038172	-0.83461	-1.0028	-0.145154	-0.159602	-0.171173	-0.174623	-0.779929	-0.135314	-0.275617	0.0869217	0.518658	-0.130654	0.00727409	1.01377	0.326421	-0.261628	0.860111	-1.01093	1.16161	0.0283584	0.0501232	0.38916	0.598603	0.875789	0.854289	1.68301	1.7193	1.1346	1.16512	0.67461
DLX4	collectri	-1.53276	-1.42278	-0.4546	-1.35436	-0.0610144	0.154281	0.135275	-0.191755	-0.0280811	-0.292233	-1.17304	-0.302818	-1.05505	-0.115221	-0.281551	-0.706415	0.105271	-0.770824	-0.30327	-0.583654	0.0417652	0.447606	-0.397693	0.987786	0.627582	0.709779	0.359857	0.828122	-1.49079	1.30133	0.499587	-0.134849	0.149705	0.329328	0.622095	0.344833	0.815979	1.46658	0.285221	-0.222096	0.539494
DLX5	collectri	-0.823026	-0.768204	-0.520533	-0.785517	-0.282632	-0.496215	-0.349645	-0.507837	-0.501142	-0.443945	-0.358804	-0.7209	-0.885476	-0.405495	-0.482085	-0.385109	-0.400239	-0.71758	-0.739588	-0.805211	-0.0588229	-0.0176559	-0.355612	0.601821	0.998867	0.392997	0.507409	1.05502	-0.563808	1.2454	0.657477	-0.130065	0.16635	0.91463	2.01654	1.91743	2.86231	1.44377	1.33641	0.864526	1.9074
DMAP1	collectri	-1.5646	-0.904528	-0.229047	0.116639	-0.0928039	0.0639793	-0.0928378	0.399377	-0.0863883	-0.672347	0.595701	-0.230995	-0.366227	0.712362	1.26956	0.697821	0.249243	-0.130154	-0.167054	0.326938	0.629666	0.383277	-0.850752	-0.152622	0.0916717	0.889038	-0.531776	0.275728	-2.35012	0.73051	-0.450466	-0.412121	-0.853137	-0.120757	-0.837868	-0.708371	-0.424348	-0.343759	-0.192625	-0.908012	0.711283
DMTF1	collectri	-0.941276	-1.31367	-0.471619	-1.74947	-0.488925	-0.605479	-0.496274	-0.895003	-0.49035	0.429427	-0.627665	-0.338253	-0.284221	0.760253	0.111881	-0.148999	1.52453	0.540407	0.0287724	-0.192791	0.195967	0.714664	1.19052	-0.621459	-0.113502	-0.249233	-0.504735	0.0279569	-2.42595	0.12609	1.19314	0.838759	0.0864797	0.678879	0.462825	0.0814615	0.216658	-0.200181	0.275706	0.435827	-0.23929
DNMT1	collectri	-1.97306	-1.23891	-0.83977	-0.522796	-0.300726	-0.129224	-0.104373	0.353902	-0.125699	-0.314271	-0.757198	-1.11425	-0.691796	0.0435129	-0.13994	0.312007	0.212268	-0.29403	0.089409	0.502141	0.808552	0.683867	-0.725257	0.15848	0.422669	0.819822	-0.0857961	0.534597	-2.1948	0.975156	-0.0383987	-0.0283923	0.06208	0.0606236	0.821484	0.953127	0.947326	0.803327	0.418978	-0.0870883	0.95751
DNMT3A	collectri	-1.3744	-0.66808	-0.165695	0.0673684	0.0414798	0.315078	0.405892	0.798516	0.397968	-0.153456	-1.35729	-1.12055	-1.45838	0.0767131	-0.239324	-0.0058302	0.102927	-0.800636	0.062743	-0.300759	0.447488	0.604763	-0.697038	0.28831	1.16088	0.571149	0.143127	0.898318	0.319853	0.811252	-0.477803	-0.686263	-0.405978	-0.301125	-0.532458	-0.539763	-0.155208	-0.316564	-0.376842	-1.08551	-0.0823439
DNMT3B	collectri	-2.09244	-1.17273	-0.427247	0.067289	-0.38408	-0.265093	-0.228865	0.498997	-0.264349	-0.328025	-0.718503	-0.891588	-0.798733	0.0652475	-0.291788	0.340942	0.427582	0.260262	0.21252	1.05593	1.07632	0.815992	-0.708554	0.0793092	0.295333	0.384756	-0.818852	0.258898	-1.03732	0.748379	0.369897	0.387333	0.140001	0.529616	0.398605	0.211653	0.580946	-0.0758907	-0.204017	-0.347738	0.66842
DOT1L	collectri	-0.500266	-0.422124	-0.148572	-1.93886	0.311306	0.551788	0.243731	0.14582	0.392185	0.0694914	-0.0680029	0.636941	-0.288682	0.513582	-0.226267	-0.26415	0.440208	-0.104926	-0.524518	-0.584374	-0.0098132	0.0785983	1.01632	-1.00531	-1.14118	-0.382247	-0.346229	-0.827839	-0.595496	-0.548493	0.6112	0.986377	-0.209536	-0.028739	0.522988	0.686202	0.275902	0.415253	-0.0550255	0.0913235	0.428417
DR1	collectri	-0.72749	-1.14103	-0.780792	-1.10101	-0.661987	-0.703144	-0.582627	-0.631708	-0.611289	1.18912	-0.276516	-0.396959	-0.267157	0.710056	0.665427	0.727788	1.04754	0.47678	-0.259876	-0.307474	0.486288	0.50088	1.8277	0.951869	0.194304	-0.178537	0.276132	0.550504	-0.0408063	0.239287	0.57609	-0.433915	-0.377824	0.123121	0.334413	0.384842	-0.1998	-0.293574	-0.362282	-0.674567	-0.94477
E2F1	collectri	-1.62538	0.166313	-0.351789	1.48093	-0.159747	0.0191797	0.139802	1.91753	-0.0609846	-0.587786	-0.586428	-0.930238	-0.360021	-0.109531	-0.113772	1.38205	-0.29429	-0.566352	-0.227395	1.56758	1.67956	0.253377	-1.11136	-0.460816	-0.285903	0.133286	-0.791991	-0.115677	-1.91504	0.896464	0.0548755	-0.00625249	0.173346	0.365743	-0.338981	-0.308302	0.0976773	-0.101565	-0.159404	-0.679053	1.69929
E2F2	collectri	-1.32823	0.56822	-0.261845	2.21852	-0.0387351	0.120837	0.149295	2.49845	-0.16813	-0.453969	-0.564648	-0.643909	0.0476632	-0.250272	-0.144478	1.60507	-0.292134	-0.428951	-0.425309	1.77727	1.73586	-0.114765	-0.797979	-0.532515	-0.224193	-0.0807145	-0.46794	-0.0567093	-0.922648	0.858722	-0.154288	-0.253482	-0.156189	-0.0815244	-0.596509	-0.799684	-0.309938	-0.421277	-0.471869	-1.03016	1.66446
E2F3	collectri	-1.40106	0.341051	-0.38736	1.77516	-0.0492984	0.0898189	0.100508	2.15358	-0.164568	-0.459651	-0.784242	-0.834011	-0.344783	-0.258112	-0.125326	1.44539	-0.260871	-0.477379	-0.258447	1.76225	1.7779	0.129824	-0.806027	-0.376901	-0.207113	-0.0674215	-0.680513	-0.133219	-1.01947	0.814812	-0.00578078	-0.237616	-0.258746	-0.00307153	-0.100337	-0.215625	0.0222322	0.106364	-0.319628	-0.64368	1.79278
E2F4	collectri	-1.61185	0.590511	-0.230058	2.06804	-0.0273286	0.271793	0.275303	2.25487	0.0303113	-0.399491	-0.421863	-0.827225	-0.182438	-0.257711	-0.0970959	1.56296	-0.695069	-0.75884	-0.451927	1.60853	1.62651	-0.13592	-1.98437	-0.359985	-0.163248	0.334214	-0.629805	-0.043441	-1.92298	0.88371	-0.0647569	-0.0703636	-0.051612	0.0384207	-0.485591	-0.379402	-0.0966051	-0.259987	-0.00168219	-0.440809	1.9401
E2F5	collectri	-0.430129	0.659888	-0.863389	1.63028	-0.6383	-0.632993	-0.157663	1.87076	-0.161716	-0.539857	-0.3846	-0.341824	-0.173195	-0.281387	-0.210817	1.67426	-0.0581715	-0.179824	0.32209	2.29047	1.84984	0.372691	0.769342	0.006161	0.0864666	0.0771892	-0.0446343	-0.119475	-0.13274	0.594203	-0.533963	0.220182	-1.18833	-0.206816	-0.850994	-0.973288	0.160973	-0.387502	-0.282003	-0.969049	1.50561
E2F6	collectri	-1.18545	-0.847671	-0.244172	-1.00894	0.312439	0.427703	0.51716	0.163788	0.538939	-0.315144	-0.125671	-0.718228	-0.786249	-0.673812	-0.727013	-1.0591	-0.706733	-0.617706	0.0181535	-0.306998	-0.515636	-0.0505251	-1.11772	0.163516	0.27874	0.777442	-0.0994829	0.568926	0.434345	0.970632	0.194732	0.443606	0.855944	0.398708	0.347845	0.939928	0.466215	0.289283	0.215605	0.303693	-0.0769651
E2F7	collectri	0.414703	-0.585417	-0.133168	-1.49484	-0.0303041	-0.111665	-0.0364338	-1.84874	0.286827	0.846226	-0.481867	-0.0630776	-0.813852	0.460374	0.253963	-0.714409	0.455974	-0.765222	-0.132079	-1.89163	-0.899319	0.350781	0.656056	1.84383	0.340275	-0.147584	0.901838	0.741761	2.41453	0.33817	-0.538173	-0.931799	-1.62854	-1.12037	0.962313	1.53361	0.769909	0.6349	0.121448	0.4062	0.265387
E4F1	collectri	-1.41457	-1.46463	-0.186181	-1.63213	-0.423806	-0.468477	-0.24152	-1.2171	-0.233646	-0.161079	-0.567994	0.777761	-0.0957456	0.377715	0.601154	-0.0659536	-0.0336565	-0.395688	-0.00712762	-0.662712	-0.00164277	0.564342	-2.03092	1.17071	0.697975	-0.334805	-0.186818	0.946762	-1.67335	0.978231	0.58443	1.18544	0.905359	0.515546	0.376415	0.436801	0.5402	0.00900784	0.779936	0.0252112	-0.402014
EBF1	collectri	0.181296	0.24366	2.3118	2.11881	-0.487106	-0.198613	-0.381695	-0.581018	-0.424118	-0.343843	0.0985563	-0.463455	-0.487139	-0.120834	-0.352943	-0.559785	0.0881261	0.108584	0.458535	0.112419	0.00596546	0.671524	-0.16062	-0.575797	-0.0195734	-0.975069	-0.997159	-0.240793	-1.92067	0.12669	-0.356314	-0.330523	0.051159	0.267506	0.128011	-0.115556	0.216471	-0.77562	0.487676	-0.0853598	0.138152
EBF3	collectri	-0.481917	-0.41653	-0.864635	-0.79817	-0.750122	-0.799751	-0.787549	-0.595409	-0.854563	-0.256513	-0.259542	-0.193178	-0.273877	-0.15281	0.0878342	-0.0189053	-0.409819	-0.731397	0.402734	0.113166	0.0997741	0.391659	-1.50734	0.744273	0.592449	0.999473	0.130777	0.75613	-1.43935	0.745707	0.954324	0.310067	1.85831	0.965647	2.94743	2.13692	1.45786	0.925897	0.539772	1.10919	0.400137
EGR1	collectri	-1.98404	-1.86053	-0.93257	-1.3018	-0.461343	-0.482168	-0.353122	-0.4103	-0.42888	-0.358535	-0.602873	-0.742026	-0.81487	0.381274	0.109642	0.0532027	0.56606	-0.111351	0.180072	0.124485	0.59434	0.899773	-0.328939	0.394365	0.31286	0.232661	-0.177795	0.458133	-1.95759	0.778515	1.05082	0.717422	0.613902	1.05907	0.887166	0.784232	1.14813	0.550612	0.358566	0.0759581	0.661606
EGR2	collectri	-1.98188	-1.78263	-0.67646	-1.30034	0.171377	0.383522	0.386844	0.239404	0.392132	0.564042	-0.919168	-0.960245	-0.673472	0.23145	0.0840861	0.00939663	0.161476	-0.303555	0.00252375	-0.174239	0.318701	0.53477	-0.73246	-0.248129	-0.34798	0.0179722	-0.986998	-0.0812872	-1.43698	0.298981	0.450405	-0.198482	-0.177714	-0.139318	1.0909	0.99858	1.05037	0.524946	0.341664	0.817457	0.159323
EGR3	collectri	-1.89073	-1.59887	-0.484842	-0.939434	0.0761993	-0.147053	0.482367	0.0609292	0.657749	0.298987	-0.645749	-0.337401	-0.596207	0.485456	0.416115	-0.02527	0.575014	0.383681	1.16404	0.747775	0.654285	1.13126	-0.230065	-0.0337074	-0.222129	-0.558112	-1.49132	-0.426169	-2.04078	-0.376576	0.29863	0.129651	-0.225482	-0.188411	-0.362141	-0.54692	-0.357581	-0.395631	-0.413595	-0.702898	-0.855639
EGR4	collectri	-1.4118	-1.3597	-0.429116	-0.200437	-0.15985	0.234128	-0.05702	0.332861	0.108413	-0.848181	-0.733628	-0.271374	-0.16613	-0.0575371	0.0427405	-0.119445	0.189295	0.0600832	0.311264	0.0570079	0.286072	0.438996	-0.525516	0.0755188	-0.319541	-0.498988	-0.861545	-0.0440651	-1.10604	0.819692	1.30828	-0.128708	-0.139153	0.945559	0.678249	-0.0471978	0.802758	0.797169	0.557652	-0.324677	0.0947706
EHF	collectri	-1.34287	-0.803675	-0.0634637	-0.180609	-0.660449	-0.424575	-0.233498	-0.059563	-0.340393	-0.616273	-0.789178	0.0694527	0.355437	1.04092	0.815264	1.00665	1.39719	0.944422	1.07581	1.2491	1.3314	1.19571	-0.0874342	-0.887136	-0.587259	-0.212905	-0.358826	-0.346805	-1.61764	-0.0943243	0.278878	0.271285	-0.383174	-0.130084	-0.519026	-0.742234	-1.18484	-0.0352697	-0.848774	-1.27037	-1.23211
ELF1	collectri	-1.55891	-0.961547	0.23959	-0.210664	0.152322	0.473096	0.20061	0.228534	0.329804	-0.562113	-0.0287487	-0.801866	-0.704335	0.374405	0.0916992	0.216231	0.759894	0.46321	0.518871	0.404103	0.997423	1.16194	-0.194967	-0.529691	-0.462298	-0.330878	-1.00779	-0.442324	-1.45267	-0.110186	-0.105006	-0.052698	-0.330514	-0.046014	-1.07713	-0.788199	-0.743049	-0.916709	-0.879243	-1.173	-0.870138
ELF2	collectri	0.084393	0.422291	1.69805	1.5046	0.132392	0.539987	0.308851	0.295472	0.207749	-0.196831	0.342679	-0.4741	-0.624157	-0.474076	-0.588312	-0.53972	-0.637592	-0.393461	-0.227367	-0.582309	-0.461729	-0.352543	-0.431242	-0.958376	-0.935853	-0.730784	-0.727227	-0.708505	-1.11351	-0.47181	1.05837	1.19381	1.81349	1.90513	-0.855735	-0.216323	0.247592	-1.38723	0.308635	-0.127074	0.816343
ELF3	collectri	-1.40726	-1.57157	-0.880192	-1.50482	-0.698629	-0.942414	-0.643645	-0.900666	-0.641768	-0.125569	-0.742368	-1.04442	-0.709403	0.235809	-0.0434411	-0.119017	0.683289	0.12002	0.66577	0.489434	0.264499	0.527999	0.191609	0.902161	1.11376	0.661356	1.04849	1.23336	-1.31583	1.3675	0.459829	0.519336	0.473983	0.411803	0.415364	0.607813	0.691339	0.808871	0.349406	0.310619	0.454338
ELF4	collectri	-1.59608	-1.09318	-0.373202	-0.811701	0.0819136	-0.108327	0.627591	0.533032	0.842796	-0.205272	-0.680053	-0.712066	-0.741591	0.0411249	-0.587004	-0.300769	0.610755	-0.0791249	0.589684	0.538689	0.414997	0.839095	0.0321989	-0.48484	-0.355905	0.0235138	-0.848915	-0.328804	-2.6975	0.144103	-0.281812	-0.159808	-0.209234	0.00661867	0.233552	0.157538	0.232218	-0.159141	-0.408755	-0.468423	-0.135398
ELF5	collectri	-0.954748	-1.49763	-0.435597	-0.726488	-0.770235	-0.872279	-0.888936	-0.969369	-0.934179	-0.491306	-0.709785	-0.132147	0.578294	0.19582	-0.214898	0.0796336	0.528877	0.458774	0.754082	0.730699	0.40009	0.619453	0.362123	0.448607	0.970963	2.26719	1.75463	1.31934	-1.09377	1.30296	0.279968	0.259138	-0.584487	0.0770631	0.000909934	0.110064	-0.380402	-0.219102	-0.378619	-0.30083	-0.914502
ELK1	collectri	-1.71687	-1.5784	-0.468523	-0.903516	-0.0768891	-0.0304437	0.0631183	-0.012523	-0.0438108	0.00755669	-0.279386	-0.599549	-0.412738	0.606066	0.38914	0.145652	0.551863	-0.137393	-0.269228	-0.340514	0.537648	0.701616	-0.142787	-0.151239	0.268669	0.574347	-0.035215	0.523609	-2.0223	0.959828	0.183729	-0.155439	-0.453791	0.203255	-0.133913	-0.449287	-0.458273	-0.0436451	-1.04184	-1.17878	-1.04501
ELK3	collectri	-0.320011	-0.376854	-0.658631	-1.69674	-0.444888	-0.145811	-0.278375	-0.682326	-0.158473	-0.0338848	-1.04966	0.896639	-0.72674	0.226608	-0.142267	-0.820741	0.702714	0.475876	0.607296	-0.141782	-0.546573	0.347995	-0.56838	2.35213	1.20151	0.0766549	0.324645	1.31471	-0.923698	1.23089	-0.200771	-0.544183	-0.555142	-0.869962	-0.381329	-0.591506	-0.530264	1.09488	0.0760274	-0.391772	-0.672224
ELK4	collectri	-0.965053	-1.03574	-0.285736	-0.827369	-0.325625	-0.501211	-0.157538	-0.451547	-0.199492	0.463131	-0.258252	-1.17088	-0.351668	0.208167	0.254402	-0.0391458	0.28598	0.361975	-0.175952	-0.201066	0.366824	0.494375	0.0842281	0.532186	0.595398	0.0357577	-0.487066	0.289547	-1.89929	0.0669412	1.01006	0.346426	0.523364	0.437046	0.695375	0.619728	-0.00868137	0.124224	0.10951	0.184465	-1.31748
EMX2	collectri	0.205484	-0.299991	0.344925	-0.427907	0.0669435	-0.0319643	0.188056	-0.427702	0.514889	0.483449	0.322796	0.343208	-0.00829799	0.164563	0.0524331	-0.407221	0.252349	0.421492	0.220288	-0.303197	-0.385512	0.0606966	0.310889	-0.956027	-1.11521	-2.42157	-1.99053	-1.46046	1.10599	-1.67852	0.611517	0.0689495	1.29743	0.728513	1.45402	1.74035	2.01617	0.426306	0.85398	0.446356	1.42641
EN1	collectri	0.302681	0.0773552	-0.263867	0.312845	-0.656831	-0.321167	-0.57915	-0.515835	-0.7259	2.22569	0.00282028	0.283623	0.430313	-0.119369	0.62243	0.239607	-0.802375	-1.3144	-0.028711	-0.0633346	-0.176711	-0.065565	0.203313	-0.879897	0.56509	-0.567776	-0.383367	-0.054058	-1.08568	0.55883	-0.0878205	0.0208852	0.146847	-0.0918799	1.14065	1.96965	1.26174	0.911351	0.843675	0.745117	1.10318
ENO1	collectri	-1.03132	-0.937913	-0.496086	-0.544755	-0.507894	-0.173894	-0.149854	-0.179379	-0.160394	-0.626353	-1.07207	-0.455304	-0.725486	-0.350554	-0.453005	-0.511304	-0.335302	-0.799629	-0.0780134	-0.328543	0.478229	0.755279	-1.45301	0.7553	0.748589	1.11438	0.637838	0.871123	-2.47767	1.30696	1.11821	1.34067	0.397522	0.644203	0.250729	-0.206589	0.688717	0.0142492	0.345814	0.23151	1.02872
EOMES	collectri	-1.52556	-1.44907	-1.09162	-1.60201	0.449794	0.357947	1.40522	1.13974	1.50157	-0.71739	-0.625899	-0.856791	-0.955345	0.0696554	-0.330663	-0.283925	0.233076	-0.281536	0.252735	0.0193814	0.22371	0.466881	-0.33977	-0.214487	-0.584452	-0.579267	-0.875364	-0.60384	-1.37631	-0.357208	0.192809	0.479679	-0.285194	0.15063	-0.193908	0.168012	0.523026	-0.331933	0.236479	-0.27817	0.399409
EP300	collectri	-1.58978	-1.32267	-0.818848	-0.723795	-0.351429	-0.22978	0.111297	0.438388	-0.0638582	-0.249894	-1.16252	-0.297452	-0.651871	0.310279	0.184698	0.509091	0.455025	-0.682324	-0.687564	-0.36456	0.965438	0.889036	0.239638	-0.226316	-0.490982	0.455615	-0.207801	0.120534	-1.93487	0.870725	0.497299	0.0523305	-0.583013	0.417249	0.869619	0.477843	1.50424	0.468254	0.114725	-0.654592	1.3863
EPAS1	collectri	-1.82525	-1.53771	-0.67857	-1.41157	-0.366209	-0.309498	-0.19228	-0.502061	-0.462573	-0.597161	-0.140566	-0.416659	-0.540478	0.526791	0.214834	-0.0299177	0.505618	-0.254294	-0.15701	-0.444523	0.296758	0.839761	0.476839	-0.311753	-0.0749731	0.00395105	0.259646	0.251807	-1.59597	0.822714	1.07039	0.84577	0.654136	1.25428	0.557177	0.520522	1.11349	0.472464	0.0930989	-0.0742023	0.585745
ERF	collectri	-0.127912	-0.578162	0.408833	-0.737831	-0.00123679	0.491351	0.182343	-0.575908	0.393673	1.47038	0.0403426	-0.445701	0.230708	-0.315336	-0.380058	-1.23983	-0.69499	-0.879481	0.210613	-0.579337	-1.02074	-0.170037	-0.955766	0.427989	0.500911	0.111203	-0.386188	0.5565	-0.985569	0.433155	0.408368	0.887762	-0.262616	-0.0777935	-0.117413	-0.259991	-0.0236685	0.126418	-0.253681	-0.999991	-1.11398
ERG	collectri	-0.802469	-0.476395	-0.505106	-0.288168	0.077931	0.146625	0.0166739	0.235816	-0.144872	0.145518	-0.686171	-0.911502	-0.794435	-0.502586	-0.551562	-0.367254	-0.547784	-0.770549	-0.256287	0.0549038	0.0161189	-0.0377084	-1.19745	-0.918474	-0.524042	-0.179475	-0.82353	-0.067022	-1.10433	0.397723	2.50112	2.54098	2.68016	2.93943	0.133261	0.398241	0.72636	-0.288987	0.397716	-0.427451	0.635702
ESR1	collectri	-1.92829	-1.18566	-0.732484	-0.604632	-0.363685	-0.250479	-0.123399	0.131032	-0.143095	-0.412776	-0.642654	-0.785205	-0.794347	-0.0127494	-0.14745	0.026587	-0.0495646	-0.461193	0.0476064	0.281157	0.553363	0.552506	-0.935417	0.214319	0.340779	0.821134	-0.156546	0.549245	-2.21616	1.1716	0.632449	0.487793	0.475947	0.685696	0.682221	0.829049	1.20901	0.746157	0.482196	0.112868	0.978873
ESR2	collectri	-1.83675	-1.49029	-0.860511	-1.51705	-0.398937	-0.277532	-0.240939	-0.481835	-0.121733	-0.285948	-0.692763	-0.712867	-0.930327	0.206693	0.0337811	-0.214491	0.306219	-0.0649441	0.691114	0.34885	0.292541	0.799526	-0.459647	0.317142	0.602404	0.827748	0.18947	0.864475	-2.59841	0.988404	0.0829146	0.0767914	0.247905	0.21206	0.814304	0.987107	1.0352	0.687748	-0.00191956	0.0477949	-0.156391
ESRRA	collectri	-1.25449	-0.840878	-0.635556	-1.04681	-0.241228	-0.512829	-0.282503	-0.533236	-0.296477	0.626494	0.0495582	-0.612713	-0.810611	-0.171112	-0.381283	-0.332323	-0.139439	-0.514744	0.0945351	-0.161261	0.225013	0.519245	-1.07259	0.78883	1.76691	0.837578	0.511028	1.62394	-1.72191	1.10819	0.386821	0.0135938	-0.318187	0.124724	0.112716	0.402687	-0.0651536	-0.330505	-0.349737	-0.147197	-0.473472
ESRRB	collectri	-1.09518	-1.43643	-0.4148	-1.61921	-0.325657	-0.294424	-0.470584	-1.08454	-0.449487	0.222221	0.00981032	-0.485249	-0.985095	-0.0897808	-0.140167	-0.705898	0.0979478	-0.278259	-0.142855	-0.527052	-0.509137	0.116977	-0.137255	1.13431	0.741178	1.4574	0.764221	0.942646	-2.25521	1.33343	0.745894	0.402626	0.312263	0.280054	1.0261	0.952174	0.648407	1.36721	0.402859	0.967403	0.176707
ESRRG	collectri	-1.2643	-1.11182	-0.404631	-0.609394	-0.417904	-0.359351	-0.436561	-0.384721	-0.380314	-0.402981	-0.56303	-0.51661	-0.50408	0.272005	0.0214999	-0.0623175	0.474355	0.042647	0.06372	-0.0144374	0.881445	0.99721	-0.733609	0.0493929	0.24949	0.895604	-0.179352	0.301357	-1.45178	0.633058	0.830731	0.752196	0.310181	0.870169	-0.251561	0.134377	-0.0664005	0.147487	-0.0438716	-0.14031	0.207287
ETS1	collectri	-1.953	-1.59439	-0.534182	-1.02366	0.0838775	0.334199	0.312751	0.230858	0.123098	-0.289055	-1.03658	-0.984463	-0.840748	0.194298	-0.0515832	-0.0611096	0.408908	-0.33304	-0.122887	-0.182114	0.633335	0.857714	-0.0120991	-0.60393	-0.387674	-0.144693	-0.616562	-0.0348741	-2.19084	0.383404	0.525303	0.697195	0.262543	1.04202	0.213021	0.104128	0.820796	0.144921	0.239657	-0.467931	0.62045
ETS2	collectri	-1.74605	-1.66964	-0.719859	-1.25636	-0.416749	-0.109959	-0.311258	-0.35824	-0.339212	-0.173073	-0.760419	-0.9705	-0.784509	0.411429	0.175767	0.0779607	0.609691	-0.25903	0.504496	0.280454	0.973586	1.3162	-0.0689179	-0.337934	0.00971239	0.0648896	-0.555821	0.220959	-2.18165	0.437994	0.554077	0.562008	0.571317	0.946864	0.491578	0.259743	0.727506	0.247661	0.0273279	-0.63386	0.248969
ETV1	collectri	-1.59418	-1.33848	-0.631704	-0.791316	-0.353791	0.0549032	-0.187282	-0.0233559	-0.289713	-0.307625	-0.676583	-0.54389	-0.994251	0.147463	0.0836674	-0.0132426	-0.0943962	-0.416019	0.329601	0.30414	0.588946	0.776261	-0.951514	0.338701	0.418592	1.09713	0.374477	1.01069	-1.36965	1.17527	-0.294244	0.0200826	-0.707992	0.0538233	0.277116	0.195941	1.44213	-0.139355	-0.425103	-0.477084	0.605328
ETV2	collectri	-0.920666	-0.696383	-0.146059	0.442234	-0.750096	-0.857353	-0.720359	-0.761063	-0.59979	-0.194365	-0.400258	-0.465012	0.278545	0.641612	0.599506	0.520528	0.731112	1.09848	0.586319	0.593909	0.704747	0.807014	0.531525	-0.968657	-0.632496	0.11091	-0.0946828	-0.252886	-1.80427	-0.0528066	1.67398	1.83558	1.68847	1.92728	-0.605736	-0.295077	-0.234118	-0.376655	-0.83564	-1.30007	-0.787823
ETV3	collectri	1.79678	1.06191	0.325433	0.164428	0.0482192	0.343584	0.0939748	-0.454884	0.259804	-0.508686	0.358538	0.538441	0.412463	0.00628102	0.108836	-0.534027	-0.236603	0.378825	0.155349	-0.47467	-0.712995	-0.306347	0.33039	0.587047	-0.0893101	-0.509333	0.279424	-0.0121145	1.66372	-0.708306	-0.916191	-0.21935	-0.636798	-0.920084	-0.0746388	0.176378	-0.244419	-0.595406	0.249641	0.782305	-1.22412
ETV4	collectri	-1.68442	-1.54588	-0.829991	-1.28287	-0.294916	-0.373269	-0.258442	-0.383692	-0.346155	-0.188011	-0.898095	-1.08498	-1.01172	0.47599	0.384454	0.323718	0.645924	-0.497698	0.0726787	0.0409059	1.03737	1.23073	0.155995	-0.243896	-0.291589	-0.790354	-0.512783	0.0558477	-1.87189	0.346823	0.917742	0.952734	0.595078	1.45628	0.657915	0.566662	1.25382	0.67657	0.507599	-0.055506	0.7107
ETV5	collectri	-0.927572	-0.997367	-0.790771	-1.37761	-0.470753	-0.513352	-0.232351	-0.528579	-0.394867	-0.442022	-0.849352	-0.779003	-0.995529	-0.0419663	-0.497583	-0.317037	0.509477	-0.239851	-0.220638	-0.149126	0.244765	0.853653	0.182343	0.6312	1.12843	-0.194266	0.347008	0.80782	-1.0504	-0.0333826	2.08278	1.36157	1.03844	1.59653	1.11492	0.95152	0.615408	0.45312	-0.390815	0.0251892	-0.0972555
ETV6	collectri	-0.314385	-1.08451	-0.564611	-1.71363	-0.553242	-0.482481	-0.664711	-1.10762	-0.828539	-0.0995819	-0.911359	-0.654476	-0.824058	0.505938	0.135516	0.000807834	1.17178	0.193406	-0.49615	-0.852446	0.476031	0.930956	0.457311	0.111284	0.191323	0.14554	0.799161	0.246611	-0.791195	0.0559345	0.709199	0.40012	0.721733	0.3462	1.75062	1.07553	1.43966	0.714139	0.445036	0.809492	0.889503
ETV7	collectri	-1.41632	-1.37747	-0.166403	-0.647523	-0.304301	-0.173437	-0.314311	-0.410169	-0.48908	-0.958978	0.169624	0.14898	-0.836142	0.646866	0.529198	0.358883	0.566144	-0.642622	-0.203514	-0.395674	1.24152	1.44131	0.44005	-0.858261	-0.447586	-0.329422	-0.282199	-0.220661	-1.20266	0.233563	-0.0234674	-0.0408642	0.59364	0.941648	0.12086	0.0687474	1.57981	-0.461681	0.238507	-0.379809	0.780681
EWSR1	collectri	-1.5725	-0.301884	-0.793257	0.204185	-0.411064	-0.305726	-0.355734	0.29354	-0.183716	-0.483226	-1.56982	-0.659674	-0.45638	-0.0345633	-0.0753405	0.447826	-0.0841748	-0.409236	0.416306	0.822609	1.10412	0.914615	-1.06043	0.538631	0.305537	0.362155	-0.463661	0.564428	-1.87542	1.3145	0.367608	0.110183	0.324117	0.493846	0.0323106	0.275848	0.766547	0.243599	0.369341	-0.307483	1.76103
EZH2	collectri	-1.58793	-0.368147	-0.552258	0.146592	-0.340197	-0.247159	-0.195033	0.742036	-0.528784	-0.953235	-0.663944	-0.772801	-0.31939	0.0691022	-0.124177	0.644238	-0.0192479	-0.284037	-0.014707	0.864184	1.16626	0.603407	-1.04183	-0.146471	-0.0834515	-0.0257693	-0.861988	0.141815	-2.08988	0.709826	0.588943	0.571757	1.26724	0.683409	1.06174	1.14306	1.23609	0.418471	0.257602	-0.179402	1.37128
FEV	collectri	-0.729639	-0.0936543	-0.0516634	0.574707	0.597814	0.570291	0.715874	0.799564	0.601174	-0.653239	-0.113274	-1.10661	-0.572074	-0.640835	-0.674773	-0.200038	-0.310502	0.390258	1.22833	1.20174	-0.0285817	0.217908	-2.1267	-0.33038	0.266164	-0.385582	-0.180365	-0.429288	-1.6275	0.0577472	1.00453	1.36899	0.327345	-0.434915	-0.679722	-0.710245	-1.02432	-0.277027	-0.827181	-0.464274	-1.56649
FEZF1	collectri	-0.554627	-0.468116	-0.151786	0.144344	-0.0657881	-0.235411	-0.00459631	0.108281	-0.00191401	-0.425088	-0.286666	0.0698128	-0.24975	-0.145953	-0.156444	-0.170072	-0.101081	0.116381	-0.188992	-0.193355	-0.120391	-0.0974426	0.556112	-0.655782	-0.0538439	1.87732	1.87642	0.8979	0.2947	1.44316	-0.639486	-0.579175	0.294033	-0.30649	-0.397916	-0.770645	0.0210519	-0.102835	-0.326067	-0.701331	1.02807
FEZF2	collectri	-0.716224	-0.552861	-0.141639	-0.218149	-0.239317	-0.450898	-0.322725	-0.500922	-0.22843	-0.61331	-0.127543	-0.436005	-0.358896	-0.411799	-0.465786	-0.386483	-0.50531	-0.672415	-0.551753	-0.583212	-0.463939	-0.588847	-0.920069	1.84712	0.337307	0.673567	0.377849	0.337112	-1.18696	0.276143	0.80454	0.501014	0.979103	0.963417	2.29331	2.83973	2.72754	2.17337	1.78643	2.0981	1.72132
FGF2	collectri	-0.174622	0.112958	0.196433	0.286633	0.163209	0.20233	-0.0637731	0.0733969	0.0637559	-0.126836	0.471293	0.0639246	0.841977	0.773893	1.07045	0.610272	0.265539	0.475588	0.155225	0.0401933	0.412988	0.318319	-1.20826	-0.36511	-0.878503	-1.16244	-2.29609	-0.722416	-0.615297	-0.527242	-0.22958	-0.0390676	0.213985	-0.214357	-0.894486	-0.784935	0.198118	-0.300151	-0.131342	-0.447668	-0.829244
FHL2	collectri	-0.458546	-0.57682	-0.12895	-0.968238	0.467721	0.548606	0.249028	0.419017	0.290436	0.178937	0.362457	1.30269	-0.423998	0.639929	0.0526223	-0.193735	1.21778	0.967755	0.123394	0.023756	-0.233025	0.0963913	1.01655	-0.844355	-0.958807	-0.321333	-1.17632	-1.23683	-1.17396	-1.08955	0.247109	-0.432574	-0.599886	-0.361188	-0.192995	-0.368981	-0.777504	0.079234	-0.544068	-0.2015	-0.781489
FIGLA	collectri	0.345208	0.739548	0.417877	0.958623	-0.109684	-0.23377	-0.123846	0.0766468	-0.280451	-0.410129	0.445644	-0.729471	-0.623527	0.0578474	-0.130273	0.00908552	0.180552	-0.463374	-0.199147	0.0938222	0.085175	0.266252	-1.16824	-0.246994	-0.341984	-0.319832	-0.321589	0.180094	-0.794395	1.07493	-0.319477	-0.328484	-0.187894	0.109601	-0.116415	-0.428287	0.105303	0.284501	0.117952	-0.706532	0.175167
FLI1	collectri	-1.72084	-0.803066	-0.174491	-0.0566789	-0.411293	-0.19265	-0.163686	0.169684	-0.162116	0.422014	-0.906487	-0.448926	-0.231182	0.497854	0.172065	0.461933	0.662413	0.239342	-0.0642316	0.314897	1.17809	0.924425	-0.171269	-0.525866	-0.447492	-0.356048	-0.847181	-0.346607	-2.39263	0.06486	0.944827	0.887948	1.35986	1.12373	-0.24826	-0.0767625	-0.380431	-0.0526483	-0.893436	-1.21685	0.0181199
FOS	collectri	-2.04633	-1.65101	-0.913139	-1.23805	-0.298987	-0.202892	-0.145031	-0.145233	-0.224782	-0.201617	-0.925791	-0.773613	-1.07883	0.410995	0.123134	0.223731	0.64983	-0.24829	0.323547	0.240664	0.955308	1.18841	-0.292501	0.121913	0.0176853	0.216471	-0.53632	0.157331	-1.89265	0.573503	0.462242	0.357559	0.121058	0.568661	0.622075	0.62189	1.0203	0.505514	0.383886	-0.172855	0.687317
FOSB	collectri	-1.42529	-1.1217	-0.989325	-1.13141	-0.44097	-0.553791	-0.309652	-0.134616	-0.511013	-0.106418	-1.49143	-0.750481	-0.607873	0.0452221	0.0359568	0.124043	0.441902	-0.24227	0.0141627	0.0869624	0.718726	0.777812	-0.591327	-0.67633	-0.356387	-0.000871486	-0.126648	-0.0235693	-1.93727	0.598823	0.935341	0.80464	1.35857	1.36359	1.60185	1.50557	2.22071	0.970811	1.15996	0.473833	2.09405
FOSL1	collectri	-1.00019	-0.674095	-0.515104	-0.429582	-0.480244	-0.421711	-0.455869	-0.0772636	-0.686359	0.095359	-1.02291	-0.622178	-0.590757	-0.32897	-0.110068	0.360278	-0.493126	-1.08544	-0.862987	-0.232773	0.737706	0.348557	-0.517636	0.336339	0.418069	-0.117005	-0.0306944	0.642724	-1.38937	0.886977	1.15388	0.64248	0.516389	1.16679	2.00842	2.05383	2.30084	0.803925	1.01194	0.912753	1.89766
FOSL2	collectri	-1.49769	-1.09837	-1.18478	-0.557145	-0.307849	-0.16419	-0.240239	0.0636178	-0.21698	0.735596	-0.310251	-0.638482	-0.253932	0.304485	-0.0602645	0.0947013	0.258692	0.019123	-0.236867	-0.234703	0.155988	0.127325	1.18182	0.280355	0.51574	0.923828	0.0369825	0.581238	-2.3554	1.20963	-0.109168	-0.400911	0.0708894	0.0391438	0.26401	-0.139825	0.839444	0.978129	-0.352663	-0.136702	0.557056
FOXA1	collectri	-0.664238	-0.633888	-0.558072	-0.454181	-0.539653	-0.520142	-0.320428	-0.0374731	-0.467105	-0.22971	-1.06406	-0.422592	-0.253875	-0.490396	-0.337819	0.0665094	-0.778006	-0.578866	-0.473325	-0.0811119	0.0876548	-0.283454	-0.821205	1.19199	1.73323	1.46909	0.649308	1.90326	-0.329164	1.57862	0.866876	1.04625	0.355708	0.825107	0.191769	-0.321936	0.474257	-0.195609	0.393686	0.18651	0.808864
FOXA2	collectri	-1.11911	-0.815439	-0.631808	-0.988663	-0.121258	-0.176222	0.109004	-0.105757	0.0440412	-0.463091	-0.718362	-0.911023	-0.785387	-0.433267	-0.523247	-0.580699	-0.514235	-0.504186	0.0820973	-0.00197896	-0.283374	0.0381985	-0.879108	0.5506	1.79005	1.4221	1.25638	1.88159	-1.10922	1.56726	0.178645	0.119895	0.260131	0.403307	-0.0582923	0.0464546	0.0101586	0.279683	-0.110091	-0.353384	-0.267622
FOXA3	collectri	-0.00081527	0.349045	-0.0991627	-0.291779	0.354406	0.295513	0.671793	0.406391	0.755506	-0.507717	-0.832201	-0.476553	-0.99924	0.0968933	-0.110966	-0.0108132	0.159393	0.288188	1.05263	0.511363	0.80885	1.19727	-0.744965	-1.09791	-0.368924	-0.659191	-0.679068	-0.704618	-0.591494	-0.27941	-0.816286	-0.694676	0.434816	-0.432012	0.415295	-0.323321	-0.0997558	-0.000142522	-2.85407	-2.20134	-1.81892
FOXC1	collectri	-1.06704	-1.00822	-0.230434	-0.654475	-0.128705	-0.226085	-0.0694929	-0.237765	0.0609505	-0.704744	-0.831746	-0.853738	-0.826814	-0.126381	-0.6462	-0.486826	0.0779726	-0.334631	-0.286189	-0.161046	0.0414118	0.370302	-0.316815	-0.418924	-0.297687	-0.029583	-0.865089	-0.207511	-1.59263	-0.261942	2.84913	1.81469	1.10554	2.27114	1.02283	1.43354	1.75129	0.0448576	0.843375	0.943645	0.874258
FOXC2	collectri	-1.42392	-1.35084	-0.376589	-0.993591	-0.363444	-0.414851	-0.283898	-0.469781	-0.0926794	-0.415144	-0.250695	-0.754461	-0.609928	-0.0906389	-0.0327218	-0.385781	-0.172064	-0.272223	-0.112197	-0.12022	-0.159665	0.162434	-0.585903	-0.0271726	-0.0340271	0.776141	0.033658	0.290902	-0.167947	0.556949	2.12815	2.20695	1.35462	2.44561	-0.0754765	0.0332356	0.60257	0.607956	1.18321	0.847244	0.410878
FOXD1	collectri	-0.61411	-0.410423	-0.0817063	0.0707825	-0.133265	0.0952071	-0.138167	0.0142635	-0.236644	0.234389	0.208262	-0.374459	0.195872	0.142627	0.196127	-0.0719156	0.221882	0.0409101	0.182437	0.188195	0.346428	0.620654	0.355121	-0.194873	-0.912718	-0.332668	-0.687508	-0.646502	-0.834954	-0.232081	0.910864	1.26799	-0.158146	2.01079	-1.47592	-1.54478	-1.07951	-0.882481	0.559355	-0.451983	0.0324763
FOXD3	collectri	-1.12599	-1.20837	-0.237347	-1.12538	0.0164419	0.272601	0.0660088	-0.29726	-0.312541	-1.34984	-0.110007	-1.03368	-0.707801	-0.294891	-0.416571	-0.0533379	0.0724841	-0.472015	-0.624099	-1.05319	0.262418	0.507777	0.171288	0.896645	0.751347	1.39715	0.653612	1.3179	-0.587728	1.49322	-0.0591095	-0.302502	-0.554835	0.412568	-0.320511	-0.319775	-0.0234716	-0.266119	0.43347	0.180642	0.0430767
FOXE1	collectri	0.523395	0.856214	0.0300825	0.387707	0.595143	0.732482	0.448195	0.579341	0.497042	-0.224637	0.485882	-0.208949	-1.36109	-0.654111	-0.814097	-0.789072	0.168406	0.541539	-0.0262256	0.215156	-0.909687	-0.675982	0.58996	-1.28412	-0.576242	-0.613875	-0.340347	-0.913172	0.558484	-0.790193	0.648287	-0.629508	-0.40097	0.655214	0.51029	0.498808	1.10846	1.05821	0.914492	0.705444	0.0256758
FOXF1	collectri	-0.644065	-0.824642	-0.643769	-0.986704	-0.675509	-0.55349	-0.688274	-0.684442	-0.673994	-0.314896	-0.137269	-0.544475	-0.279328	-0.39631	-0.0717964	-0.459219	-0.348173	-0.0853872	-0.352639	-0.291985	-0.413024	-0.131254	-0.45374	0.738144	0.662651	1.81174	1.90082	1.16373	-0.386687	0.486267	1.62066	1.15637	0.237414	1.33973	1.18832	1.8421	1.34391	1.0879	1.27472	1.54952	0.851701
FOXF2	collectri	-0.633576	-0.805354	0.180832	-0.00494734	-0.494112	-0.849865	-0.681954	-0.948611	-0.137087	-0.156778	1.33524	-0.125146	0.257615	0.296316	0.69241	0.0278545	-0.190145	0.388942	-0.0792573	-0.259212	-0.423791	-0.179427	1.22251	0.325037	1.32981	0.385118	0.368755	1.16766	-0.921456	0.455169	0.641985	0.0193904	-0.443777	0.334381	0.494343	0.812774	-0.0193146	-0.899954	-0.870018	-0.412086	-0.954487
FOXG1	collectri	0.255602	1.52462	0.702953	1.67082	0.624586	0.443263	0.928002	1.24081	1.21841	-0.664347	0.130972	-0.268211	-0.272447	-0.523569	-0.320206	0.256622	-0.840945	-0.455147	-0.0821858	0.540765	-0.0430331	-0.684695	-0.646669	0.2026	0.00014508	-0.3735	-0.274384	0.16997	1.0458	0.638404	-0.689751	-0.628576	-0.464101	-0.857665	-1.65821	-1.79528	-1.29145	-1.1718	-0.498484	-1.15264	-0.976061
FOXH1	collectri	-0.155187	0.549648	0.762225	0.732476	-0.303579	-0.45663	-0.235212	-0.315006	-0.156811	-1.23178	-0.0980841	-0.719998	-0.308563	0.618931	0.013458	0.437659	0.6061	0.613131	-0.0574256	0.177296	0.393374	0.508626	0.154927	-0.216916	-0.0697822	-0.293702	-0.875639	0.0352923	-0.526015	-0.189963	0.223693	0.575598	0.835729	0.916241	-1.06482	-0.746857	-0.0715647	-0.60072	-0.0894652	-0.631677	-0.178422
FOXI1	collectri	-0.967901	-1.38367	-0.577767	-1.09343	-0.595043	-0.632654	-0.634662	-0.921416	-0.647195	-0.349933	0.19928	-0.592223	-0.894676	-0.374847	-0.334658	-0.783567	-0.352243	-0.736611	0.0458958	-0.0337063	-0.17232	0.186316	-0.5848	0.925183	1.56702	2.09085	2.12449	1.83409	-0.255201	1.58768	0.54756	0.604071	0.867716	0.662457	0.489878	0.462364	0.638634	0.494886	0.601568	0.323042	0.300537
FOXJ1	collectri	-0.843659	-0.361793	-0.330448	-0.230229	-0.312953	-0.340142	-0.1743	0.11046	-0.168846	-0.302926	-0.271799	-0.62893	-0.531449	-0.448137	-0.447585	-0.137828	-0.480636	-0.358402	-0.306089	0.264853	-0.179778	-0.457842	-0.530642	0.537729	0.669106	5.21547	1.57228	1.19872	-0.438933	1.01819	-0.0223712	-0.127766	0.241333	-0.0859251	0.380403	0.286974	0.0302373	0.631619	0.0653847	0.0384551	0.363264
FOXL2	collectri	-1.1532	-1.55739	-0.198912	-0.746669	-0.127891	-0.315837	-0.193485	-0.630981	-0.251205	-0.392894	-0.594683	0.150941	-0.22243	-0.464355	-1.03633	-1.18523	0.056111	0.283807	1.04956	0.298711	-0.542424	0.375255	-0.0750733	-0.449326	-0.0414468	0.813054	0.478067	0.0412024	-0.417537	-0.162341	0.516347	0.791206	0.905107	0.508285	1.98988	1.83293	2.01551	1.0877	0.737225	2.53603	1.08083
FOXM1	collectri	-1.38415	-0.660044	-0.817739	-0.373275	-0.833566	-0.818031	-0.785344	0.0290056	-0.853308	-0.363605	-0.546104	-0.766889	-0.546911	0.106925	0.0544044	0.827312	0.0556678	-0.500687	0.212033	1.04452	1.35993	0.76621	-0.243833	0.467175	0.985567	0.640093	0.510211	1.02989	-1.76403	1.1888	0.51732	0.316156	0.435724	0.356479	0.853562	0.795135	0.688859	0.520032	0.21258	0.0429164	0.847527
FOXN1	collectri	-1.31658	-0.980441	-0.522144	-0.576147	-0.391717	-0.18217	-0.236271	-0.014341	-0.263999	-0.776805	-0.54231	-0.874853	-0.855195	-0.3894	-0.437899	-0.41034	-0.394982	-0.844574	-0.191385	-0.144414	0.120658	0.352655	-0.589504	0.432051	0.582203	0.759904	-0.0769606	0.530283	-2.09823	1.09092	1.00869	1.08238	0.494405	1.20227	1.10074	1.20235	1.80095	1.07402	1.28715	0.582717	1.80448
FOXN4	collectri	-1.16357	-1.21324	0.36165	-0.861523	-0.132414	-0.275484	0.143266	0.0672138	0.303559	0.0084675	-0.142891	-0.352394	0.0151835	0.513233	0.503877	0.218701	0.317027	0.194073	-0.431962	-0.323744	0.286225	0.340959	-0.0545235	-1.33733	-0.12014	-0.0274828	-0.755855	-0.404721	0.231497	-0.381594	1.43657	0.738118	2.19225	1.19177	-0.0839407	-0.635579	-0.707555	0.219347	-0.616548	-0.377792	-1.43416
FOXO1	collectri	-1.67763	-1.65971	-0.561476	-1.53425	-0.1594	-0.163872	-0.0897951	-0.755026	-0.175568	-1.09635	-0.464994	-0.319227	-0.987303	0.27076	-0.0739038	-0.536045	0.592006	0.338629	0.649966	0.272947	0.347045	1.18091	-0.325789	0.333532	0.0938076	-0.0405084	-0.561885	0.122269	-2.03107	0.0935797	1.17811	1.05679	0.852754	0.88468	0.860524	0.872271	0.764037	0.784751	-0.00174895	-0.074208	-0.558731
FOXO3	collectri	-1.90791	-2.1025	-0.524194	-1.54711	0.255688	0.488866	0.356763	-0.317257	0.336605	-0.589266	-0.490401	-0.570173	-1.01317	-0.123666	-0.485447	-1.11023	-0.00617454	-0.07376	0.0835355	-0.368391	-0.297532	0.695984	-0.414183	0.332755	0.217362	0.530166	-0.445704	0.312096	-1.48576	0.439176	0.971887	0.943912	0.368481	0.844581	0.752712	0.728538	0.731096	0.249336	-0.193374	-0.213275	-0.699652
FOXO4	collectri	-1.71972	-1.36647	-0.488384	-0.637221	0.191054	0.612291	0.376187	-0.0502314	-0.0392878	-0.946758	-0.810767	-0.643511	-0.0462553	-0.0280216	-0.0841762	-0.329157	0.239738	0.0328965	-0.199566	-0.26222	0.296179	0.796258	-0.0135338	-0.857581	-0.169074	0.49374	-0.31188	-0.105198	-1.31155	0.475466	-0.0137674	0.533922	-0.406491	0.601768	0.276463	0.454445	0.893334	0.271497	0.310758	0.0539028	0.310032
FOXO6	collectri	-0.551903	-0.212783	0.0652666	-0.47223	0.563927	0.179803	0.382152	-0.192303	0.115441	-0.195083	-1.48365	-1.44396	-0.49016	-0.839412	-0.793264	-0.889347	-0.583056	-0.740926	0.186761	0.117599	0.208241	0.422398	-1.59952	-1.20332	0.388885	-0.364447	0.339201	0.784682	-1.49073	1.06889	0.281813	-0.480983	0.464619	0.621955	0.885198	-0.0382497	0.856863	0.886756	1.17015	0.400569	0.131695
FOXP1	collectri	-0.705824	-0.857111	-1.30003	-1.57991	0.88434	0.425118	1.21891	0.778159	0.768312	-0.66132	0.109359	-0.0819689	-0.577805	-0.572217	-0.742578	-0.883186	-1.10472	-0.794181	-0.446965	-0.450577	-0.817669	-0.64427	-1.18905	0.814331	1.16879	-0.623795	-1.18823	0.149061	0.155439	0.00166465	1.01136	0.872694	1.7594	0.84508	0.986818	0.777562	1.11207	0.340563	-0.170432	0.303728	0.757104
FOXP2	collectri	-0.519767	-0.561291	-0.584326	-0.416984	-0.0747329	-0.516919	0.0661972	-0.23679	0.154183	0.321295	0.921528	0.342998	0.49674	0.576596	0.460364	0.491174	0.5704	0.519671	0.395698	0.341263	0.328105	0.429275	0.682398	-0.868971	0.163802	-2.09869	-2.68711	-1.59388	-0.933195	-1.3784	0.657786	1.03899	1.82017	0.309316	0.970504	0.61676	0.218891	-0.492997	0.297507	0.445277	0.0166943
FOXP3	collectri	-0.90445	-0.977982	-0.155961	-0.664423	0.627984	1.65559	0.475707	0.817247	0.714357	0.264355	0.280808	-0.366046	0.273408	0.639324	0.321065	-0.0564509	0.299767	0.452233	0.636003	0.287306	0.0871002	0.428608	-0.0244989	-0.363554	-0.386228	-0.519469	-1.42422	-0.756137	-0.835977	-0.773595	-0.82714	-0.79545	-0.118655	-0.70131	-1.71521	-1.89226	-1.66796	-0.677348	-1.16106	-1.68539	-1.3852
FOXQ1	collectri	-1.14604	-1.44746	-0.406145	-1.18053	-0.539266	-0.54906	-0.337178	-0.340842	-0.380351	0.419491	0.170574	0.245169	-1.3238	0.86335	0.491001	0.538269	1.31645	0.0654519	-0.515528	-0.517939	0.491867	0.689769	0.156831	0.111756	0.425772	-0.0184907	0.160847	0.734413	-0.70056	1.03594	-0.493234	-1.27044	-1.03056	-1.06416	0.825156	0.608784	0.631145	0.377514	-0.205131	-1.25949	0.107889
GABPA	collectri	-1.57417	-0.505955	-0.251939	0.0649223	0.245933	0.566359	0.432068	0.641428	0.338019	-0.602729	-0.608484	-1.03121	-1.0772	0.238744	-0.0410004	0.313195	0.265728	-0.303325	-0.013163	0.222197	0.622915	0.536961	-1.1224	0.248567	-0.35593	0.330698	-0.725062	0.0212488	-2.2037	0.503217	-0.134599	0.398947	-0.626302	-0.119751	-0.387479	-0.0446615	0.240261	-0.478815	-0.338229	-0.88853	0.410009
GATA1	collectri	-1.7834	-1.54348	-0.778465	-1.09147	-0.777764	-0.724761	-0.507756	-0.457076	-0.351864	-0.11413	-0.0748166	-1.22848	-0.484045	0.245893	-0.0599563	0.169412	1.04559	0.371417	0.266641	0.324288	0.700877	0.835988	0.319321	0.307034	0.120729	0.438922	-0.0865855	0.514025	-2.29544	0.820854	0.780748	0.609624	0.803023	0.724313	0.417841	0.1551	0.714889	0.393494	0.111046	-0.237616	0.309842
GATA2	collectri	-1.33892	-1.17074	-0.699207	-1.10504	-0.695753	-0.693033	-0.608231	-0.68296	-0.344559	1.60178	-0.49225	-0.540268	-0.65541	0.37095	0.101672	0.0774748	0.360812	0.187951	0.355922	0.293071	0.519868	0.746651	-0.412529	-0.0571461	0.0514618	-0.0766919	-0.639591	-0.00984802	-1.46959	0.0448147	1.71435	2.12378	1.80067	1.87518	-0.0781384	0.014387	-0.130892	-0.165231	-0.269134	-0.620304	-0.475001
GATA3	collectri	-1.93301	-1.42142	-0.50294	-0.714767	0.206533	0.407451	0.390633	0.396589	0.191095	-0.234312	-0.869255	-1.00608	-0.938721	-0.155294	-0.227845	-0.241628	-0.19568	-0.522145	0.113703	0.0920718	0.246145	0.426524	-0.726425	0.110347	0.271043	0.97301	-0.323181	0.364985	-1.5256	0.776652	0.497574	0.53708	0.166615	0.451767	0.220826	0.123131	0.581512	0.299096	-0.0870357	-0.50122	0.237937
GATA4	collectri	-1.32416	-0.939853	-0.706746	-0.874582	-0.522435	-0.428803	-0.334643	-0.320555	-0.362248	-0.371546	-0.795169	-0.690672	-0.91657	-0.113477	-0.136009	-0.204569	-0.361789	-0.881003	-0.188213	-0.226023	0.250337	0.430769	-1.18201	0.546335	0.738172	0.433729	-0.0639814	0.707431	-1.71661	0.864727	1.28652	1.23138	1.31518	1.34603	1.44889	1.75728	1.57911	1.25739	0.925585	1.03469	0.95226
GATA5	collectri	-1.43097	-1.00155	-0.307022	-0.304709	-0.411907	-0.467915	-0.217738	-0.138807	-0.14542	-0.351466	-0.669069	-0.851035	-1.08692	-0.327294	-0.341818	-0.174659	-0.524514	-0.378979	-0.261185	-0.0761505	0.0377285	-0.0597118	-1.04234	1.48399	0.324238	1.61634	1.29866	0.993538	-0.732461	1.08317	1.14296	1.36532	1.08657	1.12378	0.249471	1.0968	0.582298	0.183364	0.867653	0.922841	0.679947
GATA6	collectri	-1.53407	-1.53221	-0.709764	-1.04364	-0.519153	-0.448614	-0.341638	-0.461568	-0.377054	-0.829353	-0.595404	-0.272099	-0.993968	-0.182466	-0.163318	-0.253719	-0.389562	-0.66464	-0.00488298	-0.1429	-0.138067	0.189605	-0.582453	1.03165	1.16593	0.799414	0.547462	1.10383	-0.876825	1.0468	1.27959	1.05315	0.480831	1.20371	1.20565	1.58985	1.88023	1.06736	0.959331	1.07476	1.09014
GBX2	collectri	-1.40072	-0.661966	0.265674	-0.0335641	-0.443798	-0.627343	-0.570949	-0.459439	-0.572279	-0.679723	-0.646192	-0.552898	-0.754256	-0.512419	-0.531338	-0.271174	-0.0623232	-0.206813	-0.207982	-0.00663954	0.177252	-0.0482689	-1.81518	0.653953	1.59345	0.820285	0.622933	1.2962	-1.01555	0.857594	1.70129	0.754408	0.00137698	1.27656	2.01036	1.43597	0.831272	1.75902	0.505747	0.70343	0.383805
GCM1	collectri	-1.00882	-1.20124	-0.367371	-0.723285	-0.474264	-0.489879	-0.42029	-0.654187	-0.446506	-0.0402556	-0.0685409	-0.629665	-0.436572	-0.0256312	-0.327407	-0.17957	0.138205	-0.429827	-0.192321	-0.378996	0.305379	0.62096	0.122625	-0.272073	0.799664	0.158492	-0.30317	0.442122	-0.864162	0.498111	0.2667	-0.240208	0.818503	1.09967	1.53562	1.44229	1.39003	1.12204	0.862392	0.372851	0.790202
GFI1	collectri	-1.31633	-1.45647	-0.655699	-1.0176	0.281937	0.0837623	0.696805	0.0836537	1.19744	0.322084	-0.120544	-1.76076	-0.579822	-0.717555	-0.750316	-0.919677	-0.288803	-0.26473	-0.908877	-1.27956	-0.757193	-0.47312	-1.22875	0.482476	0.894871	1.12401	-0.11014	0.376527	0.468381	0.375561	1.05849	0.380562	1.48821	0.568111	1.15928	1.57712	0.0431547	1.3845	0.796803	0.712809	-0.370091
GFI1B	collectri	-0.36624	0.0990932	0.424912	1.11113	-0.465472	-0.702914	-0.127463	-0.582451	0.344614	-0.430849	-0.439547	-1.494	-0.307028	-0.416495	-0.358517	-0.426049	-0.319119	-0.0757974	-0.641526	-0.568302	0.0185638	0.0592755	-0.57479	0.230382	0.302707	-0.143654	-0.800028	0.054878	-0.393653	-0.162404	1.6041	1.17905	3.44319	2.3478	1.05818	0.943741	0.239712	0.753111	0.980284	0.385309	0.449689
GLI1	collectri	-1.09816	-0.852892	-0.537156	-0.719829	-0.450278	-0.384402	-0.328944	-0.161903	-0.333209	-0.702019	-0.849111	-0.797067	-1.05076	0.0302331	-0.165076	0.0752065	-0.270598	-0.960557	-0.541057	-0.424245	0.272094	0.17259	-1.15128	0.469037	0.806907	0.559444	0.138579	1.03098	-1.08642	1.19505	1.16303	0.336318	0.525492	1.12594	1.57771	1.53113	1.73975	0.780223	0.972723	0.841059	1.4498
GLI2	collectri	0.39717	1.25276	0.229533	1.40099	-0.306256	0.0394527	-0.372761	1.46446	-0.2873	-1.27694	-0.01944	0.188708	0.187063	0.236822	0.573111	1.63508	-0.000125443	-0.282077	-0.416624	0.870736	1.33304	0.0787117	-1.22444	-1.6669	-0.891551	-0.722819	-0.786288	-1.21077	-0.18576	-0.339398	-0.508309	-0.619819	0.399356	-0.0166609	0.80432	0.812834	1.12359	0.484013	1.01457	0.69836	3.05547
GLI3	collectri	-1.55675	-1.44763	-0.272327	-0.807317	-0.346975	-0.0618572	-0.173025	-0.30603	-0.131361	0.0192506	-0.963817	0.143097	0.677655	0.705724	0.373733	0.580797	0.287336	-0.0320476	-0.00716742	0.342807	0.600322	0.282706	-0.549864	-1.5472	0.0599419	0.330573	-0.326431	-0.14887	-1.76485	-0.0813032	-0.19313	0.116383	-0.418614	-0.260611	1.49374	1.97256	2.23872	0.21574	0.141763	0.653027	1.39111
GLIS3	collectri	-0.397149	-0.484759	-0.497331	-0.94965	0.10524	-0.143416	-0.000733776	-0.14581	-0.47941	-0.245631	0.547275	-0.48546	-0.853305	0.367155	0.104067	0.724151	0.519309	-0.926386	-0.528658	-0.734411	1.42972	1.47066	0.124859	-0.585186	-0.245013	-0.283198	-0.114273	0.2042	0.118444	0.231369	-0.300297	-0.981423	-0.874722	0.0197013	-0.170315	-0.536771	0.625036	-0.354066	-0.400284	-0.17527	-0.288432
GRHL2	collectri	-0.402029	-0.537052	-0.413893	-0.578916	-0.342803	-0.463341	-0.372594	-0.491342	-0.261476	-0.305908	-0.436381	-0.47774	-0.650906	-0.27028	-0.237496	-0.303713	-0.212133	-0.275068	-0.247295	-0.316124	-0.260375	-0.150546	-0.278558	2.26412	2.11157	2.27107	1.81894	2.25795	0.038897	2.07001	-0.634203	-0.68237	-0.530873	-0.599706	-0.694117	-0.61779	-0.644757	-0.112539	-0.50109	-0.730938	-0.812804
GRHL3	collectri	-1.42633	-0.931409	-0.651022	-0.360562	-0.121272	0.101095	0.0570991	0.0762503	-0.103389	-0.448057	-0.390257	0.0956125	-0.560061	-0.126166	-0.142211	-0.468597	-0.146063	-0.577653	0.149803	0.311267	0.0183897	0.169263	-0.0913046	0.579809	0.526406	1.00269	0.501723	0.955628	-1.94448	1.59587	0.404365	0.262936	-0.624368	0.279212	-0.721836	-0.462367	0.262944	0.686805	-0.144348	-0.892001	0.488257
GSC	collectri	1.06064	0.906252	0.0865684	0.182956	-0.753563	-0.698303	-0.685639	-0.803787	-0.743534	-0.317735	-0.00330961	-0.293264	-0.776434	-0.18247	-0.502673	-0.374602	-0.228956	-0.740707	0.489977	0.328165	-0.29838	0.0179126	-0.541929	-0.2899	-0.0480397	1.00889	0.271441	0.172909	0.389668	0.142361	1.27526	1.1223	1.53415	1.29382	1.07064	1.06994	1.64507	0.0204078	0.79046	0.874252	0.56651
GTF2I	collectri	-1.72922	-0.976997	-0.525912	-0.749054	-0.447068	-0.518438	-0.203472	-0.452156	-0.222983	0.349735	-0.0276785	-1.27702	-0.327164	0.473968	0.506235	0.22343	0.201273	-0.269355	0.372023	0.266216	0.724694	0.728112	-0.941871	0.286551	0.250775	0.0836091	-0.58577	0.348184	-1.85047	0.543263	-0.0309741	0.70089	1.18723	0.246885	0.430594	0.487127	0.479389	0.325112	0.442545	-0.0572291	0.558477
GTF2IRD1	collectri	-1.15301	-0.934749	-0.0046749	-0.769107	0.325628	-0.0430029	0.755836	0.244939	0.799574	-0.790595	-0.219865	-0.49597	-0.754741	0.266656	0.659875	0.00614279	-0.312213	-0.383118	-0.168927	-0.0919409	0.238524	0.30426	-0.300137	-0.0811871	0.501089	0.173089	-1.04014	0.370887	-0.919214	0.423637	-0.203532	0.0554328	-0.954106	0.384652	-0.846969	-0.665134	-0.523446	-0.166285	-0.199082	-0.582213	-1.17201
GTF3A	collectri	-1.54057	-0.913841	-0.613043	-0.239721	-0.817806	-0.535184	-0.713737	-0.345666	-0.765476	-0.143592	-0.995219	-0.708138	-0.527856	0.508379	0.304781	0.665789	0.724206	-0.213728	0.107353	0.343173	1.43497	1.23289	0.410823	0.0872271	-0.369183	-0.387712	-0.284006	0.323171	-1.23824	1.06308	0.295108	0.155122	0.503998	0.576863	0.605832	0.146103	1.09269	0.492743	0.634404	0.309725	1.36684
HAND1	collectri	-1.43841	-1.27121	-0.619695	-1.36181	-0.097259	0.870192	0.459512	0.492239	0.978008	-0.127741	-0.590343	-0.546224	-0.64301	0.578204	-0.0162651	0.133902	0.890029	1.26497	-0.441438	-0.522309	0.523922	0.707263	0.851122	-0.884126	-0.2978	-1.13346	-1.12766	-0.331762	-2.05837	-0.535059	0.385705	-0.327013	-1.26389	-0.412347	0.755142	-0.311001	0.162464	1.11846	-0.465635	-0.707084	0.309045
HAND2	collectri	-0.937809	-0.962901	-0.686175	-1.31384	-0.62441	-0.580557	-0.455041	-0.556502	-0.350299	-1.1366	-0.343864	-0.444573	-0.989182	-0.310202	-0.789962	-0.659914	0.2639	-0.0602404	0.455226	0.372793	0.369219	0.611345	-0.361505	0.259319	0.282059	-0.36007	-0.48674	0.145466	-1.12361	-0.00644067	3.08079	2.14006	1.19528	2.34616	1.70915	1.18803	1.575	0.509471	0.82115	0.581491	0.81694
HBP1	collectri	-1.53104	-1.47741	-0.536955	-1.4206	-0.088922	0.433696	0.41744	0.387936	0.311928	-0.522866	-0.879531	-0.0488136	-1.38781	0.433539	0.0241883	-0.235975	0.883925	0.440205	-0.172596	-0.106622	0.546475	0.75355	1.033	-0.117935	0.48229	0.0878606	-0.474639	0.268561	0.203645	0.26069	-0.765549	-0.326007	-0.740654	-0.518897	-0.433186	-0.100906	0.0225152	-0.236987	-0.393157	-0.124484	-0.210425
HCFC1	collectri	-0.309576	1.74726	-0.460056	2.62198	-0.265976	-0.310964	-0.222298	2.56635	-0.536365	-0.16551	-0.454045	-0.457518	0.00973675	-0.559435	-0.430903	1.96332	-0.440368	-0.364672	-0.29006	2.53584	2.15058	-0.199637	-1.15554	-0.395256	-0.0539317	0.0880436	-0.198565	-0.157641	-1.85542	0.967211	-0.600129	-0.445871	-0.299227	-0.307883	-0.573927	-0.5129	-0.29012	-0.143952	-0.402531	-0.519751	2.4448
HDAC1	collectri	1.75914	1.04639	0.444744	0.515708	0.407172	0.189998	0.257921	-0.39039	0.508602	0.58991	1.15811	1.09967	0.762251	-0.193931	-0.323405	-0.623189	-0.0107773	0.682885	-0.358825	-0.969378	-1.13233	-0.767516	0.830877	-0.17395	-0.568265	-0.899052	-0.298126	-0.680208	2.04567	-1.24543	-0.512597	-0.443411	-0.236847	-0.441722	-0.0684942	0.0242223	-0.141614	-0.184852	0.102274	0.627395	-0.563491
HDAC3	collectri	-0.858725	-1.00376	-0.421688	-0.307512	-0.790675	-0.68858	-0.666844	-0.764085	-0.336212	-0.337539	-0.386909	0.501713	0.0786029	1.30605	1.22101	1.03975	1.62264	1.09953	1.26765	0.823381	1.04086	1.17026	0.913513	0.641846	0.0497867	-0.476115	-0.185803	-0.288417	-0.0985044	-0.28656	-0.300632	-0.187188	-0.865366	-1.01819	-0.921113	-0.709202	-0.291409	-0.212193	-0.579175	-0.773742	-0.377768
HDAC4	collectri	-1.63036	-1.55336	-0.411101	-0.828342	-0.403849	-0.506949	-0.107898	-0.371003	0.0147174	0.243774	-0.66324	-0.40614	0.139577	-0.233913	-0.0652951	-0.422164	-0.297192	0.463478	0.22734	0.233431	-0.163824	0.0632467	-0.773893	0.00364623	0.368451	-0.0648934	0.347406	0.229075	-0.775746	0.346082	1.40557	0.668089	1.5323	1.34288	1.55507	1.98583	0.441032	1.43251	0.736654	0.726671	-0.144805
HDAC5	collectri	-0.0651796	0.385647	0.241613	0.186713	0.512787	0.554131	0.710559	0.721253	0.763429	0.239728	0.896357	0.618031	0.330807	0.159353	0.388412	0.200118	-0.0796385	-0.274883	-0.290396	-0.186707	0.0684162	0.14723	0.0355022	-0.584253	-0.342821	0.0661104	0.349041	-0.0270063	-0.963936	0.38184	-1.86396	-0.587616	-0.992674	-1.20149	-2.87105	-2.55588	-1.69474	-2.61984	-1.04924	-1.86753	-0.918342
HDAC7	collectri	0.951037	1.11179	-0.194294	0.0783942	0.96222	0.809501	0.688083	0.873236	0.406445	-1.0098	-0.120571	1.17848	0.371876	-0.544668	-0.286743	-0.235844	-0.362673	-0.0916859	0.351712	0.627666	-0.511443	-0.504096	-0.0769899	0.333537	-0.0934292	0.678787	0.295959	0.0804699	0.0478782	-0.115586	-1.0656	-1.14226	-1.01391	-1.11262	-0.70857	-0.615584	-0.8014	0.0327273	-1.24093	-1.04934	-1.13896
HDAC9	collectri	1.70783	1.87323	0.414355	1.04341	0.566812	0.524864	0.636407	0.989488	0.461059	0.67446	-0.287876	-0.0912638	-0.263414	-0.745745	-0.543219	0.0230042	-0.521718	-0.0559136	-0.747677	-0.3598	-0.616758	-0.971423	0.441522	-0.838751	-0.944788	-0.458048	0.403922	-0.514011	1.78199	-0.233771	-0.409407	-0.431257	-0.308463	-0.457726	-0.377404	-0.58374	0.40882	-0.941606	-0.0601798	0.522317	0.39003
HDGF	collectri	-1.27079	-0.768164	-0.477927	-0.465395	-0.101072	-0.0598042	-0.141436	0.349299	-0.468842	0.456407	-0.367458	0.217697	-0.276791	0.706172	0.157288	0.399103	0.784363	-0.484616	0.38232	0.521144	0.804953	1.0249	-0.227997	-0.292575	-0.969988	-1.59221	-1.15332	-0.530078	-1.77763	-0.668197	0.196182	0.0201902	-0.0272398	-0.27881	1.49416	1.11631	1.13214	0.561124	0.630017	0.738443	0.422595
HES1	collectri	-1.11981	-1.30211	-0.0422177	-1.2979	-0.427085	-0.236729	-0.166768	-0.412783	0.0185122	0.326108	-1.46298	-0.516509	-1.1274	0.0211622	-0.112938	0.0391526	0.940636	0.258287	0.636628	0.309544	0.386376	0.695533	0.906492	-0.183263	0.479787	-0.16215	0.473967	0.404377	0.090137	0.242022	-0.786096	-0.819622	-1.22666	-0.675088	1.05527	0.887795	1.23757	1.53818	0.695555	0.81462	0.0908409
HES6	collectri	-0.0417613	0.0797048	-0.219069	0.687512	-0.481309	-0.321664	-0.457295	0.329965	0.174271	0.188369	0.00468555	-0.588355	0.0962997	0.0117024	0.123004	0.820754	-0.039696	0.450922	-1.20359	-0.162208	0.326945	-0.976948	0.138628	1.16531	1.51892	0.949297	0.927825	0.979769	0.818585	0.62926	0.588207	0.350622	-1.00175	0.300523	-0.718324	-0.678645	-0.590528	0.373681	-1.27776	-0.710841	-0.110735
HESX1	collectri	-1.69759	-1.10625	-0.491511	-0.901727	-0.347989	-0.6648	0.0679537	-0.15602	0.37813	-0.569418	-0.505208	-0.814575	-0.610759	0.279725	-0.0783897	0.150417	0.340973	0.238023	0.161792	0.293487	0.424857	0.711846	-0.599536	0.0290688	0.601222	0.297884	-0.537129	0.10283	-0.896075	0.0814901	0.784774	0.487331	1.024	0.642589	0.688256	0.719333	0.783833	0.111831	0.067425	0.364673	0.555389
HEY1	collectri	-0.97923	-0.820555	-0.26856	-0.232022	0.384092	0.425196	0.192436	0.518512	0.119537	1.41208	0.947901	-0.512463	-0.340225	-0.227369	-0.486432	-0.409709	-0.0631028	-0.09261	0.0890625	0.172547	-0.355893	-0.149539	0.328772	-0.386742	-0.239943	0.99057	0.412487	0.0660297	-0.261334	0.574238	0.651754	0.0897278	-1.6258	-0.0465109	-1.11682	-0.970636	-0.177306	-2.70029	-1.10684	-2.04178	-0.359062
HEY2	collectri	-0.289797	-0.539863	0.129023	-0.364139	-0.524167	-0.57727	-0.636837	-0.8715	-0.345933	0.598589	-0.59777	-0.470853	-0.283621	-0.16385	-0.274282	-0.374022	0.214628	0.461469	-0.466075	-0.486254	-0.133887	0.11672	-0.29961	0.260898	0.367352	1.46891	1.5493	0.716144	-0.597302	1.0369	2.43617	1.83731	1.00564	1.89334	-1.1247	-1.50956	-1.49587	-0.0552299	-0.749135	-1.26494	-1.18627
HEYL	collectri	0.485057	0.751595	0.382084	0.433234	0.768576	0.624647	0.803484	0.451012	0.761509	-0.362683	0.614833	0.866685	0.942131	0.504936	0.781879	0.50957	0.0753315	0.187236	0.438043	0.436398	0.0896352	0.0620421	0.321877	0.298131	-0.125718	-1.08806	-1.19463	-0.48819	1.01729	-0.775012	-2.54639	-2.17615	-1.16044	-1.67878	-0.983373	-1.15384	-1.57318	0.233112	-2.20385	-1.6791	-2.10094
HHEX	collectri	-1.37078	-1.02267	-0.158651	-0.294874	-0.474041	-0.436959	-0.228752	-0.379244	-0.104529	-0.375634	-0.192299	-0.978739	-0.253426	-0.379005	-0.266498	-0.504808	-0.471289	-0.379282	0.30835	0.221508	-0.204291	0.0560912	-1.72012	0.0798982	-0.269869	0.232809	-0.323962	-0.00859677	-1.74506	0.408064	1.56708	1.48621	1.30548	2.14846	1.12555	1.83937	1.88312	1.37684	1.53956	1.51235	1.83851
HIC1	collectri	-0.584329	-0.273365	0.58836	0.769577	0.278533	0.475435	0.864554	0.66064	1.28085	0.164477	-0.470954	-0.523326	-0.0821146	-0.169947	-0.204707	-0.23687	-0.19404	0.834573	-0.0979351	-0.068532	0.204956	-0.0281915	-0.98703	-1.7949	-1.00841	-1.53778	-0.511754	-0.792442	0.73784	-1.04959	0.39862	0.721583	-0.829917	-0.077135	0.429708	0.197396	0.898421	-1.14705	0.121512	-0.531882	1.03129
HIF1A	collectri	-1.9247	-1.65729	-0.857819	-1.35512	-0.458427	-0.371036	-0.338601	-0.480184	-0.372792	-0.259707	-0.804764	-0.88186	-0.772945	0.334072	0.0460102	-0.0121063	0.672213	-0.210466	0.381478	0.243762	0.75993	1.11152	0.0319326	-0.0244817	0.227604	0.185217	-0.128019	0.416297	-2.21707	0.906551	0.826823	0.633179	0.499128	0.790998	0.682623	0.570151	0.822247	0.508375	0.167252	-0.0863161	0.301375
HIF3A	collectri	0.997847	1.21393	0.898421	1.13666	0.784405	0.790064	0.738698	0.838055	0.778838	-0.317528	1.09554	0.555355	1.06433	0.00506671	0.143362	0.251045	-0.257959	0.789519	0.179754	0.373523	-0.135386	-0.432673	-0.920249	-1.40348	-0.565832	-0.00267868	-0.946289	-0.946008	0.293804	-1.11503	-2.21043	-1.53518	-1.25555	-1.62203	-0.921793	-0.782222	-1.14061	-0.671943	-0.815376	-0.537308	-1.10946
HINFP	collectri	-1.33362	-1.02712	-0.130324	-0.490553	0.171043	0.0672881	0.0707053	0.405343	0.137093	0.331473	-0.620275	-0.308899	-1.04656	-0.0829533	-0.185886	-0.0856805	-0.220999	-0.864088	-0.288815	0.084981	0.620758	0.4071	-0.8434	0.0027365	0.875505	-0.460639	-0.534164	0.267942	0.122112	0.499384	0.401489	0.478207	-0.0612349	0.391938	0.0318101	0.149562	0.495533	-0.142012	-0.0786108	-0.38296	0.748971
HIPK2	collectri	1.30394	1.02916	0.279476	0.246585	0.977398	1.32237	0.626006	0.561727	-0.192871	-0.132907	0.289484	0.563129	0.455073	-0.975975	-0.840684	-0.907156	-0.896504	-0.0694407	0.379667	0.204102	-1.0544	-0.901955	-0.0256613	0.230037	0.047377	1.09804	0.362228	-0.311468	1.11717	0.0290625	-0.96955	-0.534	-0.59607	-1.11273	-0.0177882	-0.0662219	-0.763426	-0.179206	-1.09972	-0.277078	-1.11272
HIVEP1	collectri	-0.989477	-0.69686	0.0293904	0.157685	-0.187604	0.438663	0.317551	0.408233	0.487613	-1.03706	0.336301	0.975185	0.893968	-0.057823	-0.19964	-0.0840757	-0.553231	-0.633273	0.186089	0.418134	0.0317131	-0.100886	-0.70186	-0.456141	0.606074	-0.245183	-0.209294	-0.0834312	-0.363185	-0.343477	-0.0135653	1.82053	1.21007	0.302364	-0.644374	-0.976285	0.114591	1.40648	0.501123	-0.191945	1.13323
HIVEP2	collectri	-1.16771	-0.61123	-0.20037	-0.961027	0.388608	0.988264	0.718926	0.458675	0.819092	-0.45658	0.07457	0.62092	0.0587221	-0.153581	-0.399199	-0.360059	0.147681	0.127574	0.883562	0.796661	-0.0370551	0.588322	1.16192	-0.361381	-1.2306	-0.94126	-1.58489	-0.863134	-0.836573	-0.977261	0.623947	1.64455	0.282795	0.348625	-1.22837	-1.19084	-0.696955	-1.10213	0.295683	-1.04142	-0.816666
HIVEP3	collectri	-0.845729	-0.67718	0.151972	-0.543276	1.40637	0.898589	1.39842	0.823232	0.483067	-0.428117	-0.143751	-0.913458	-0.655352	-0.144346	-0.0177938	-0.0895587	-0.0429518	-0.0792313	-0.235266	-0.542908	0.0346875	0.271923	0.0228122	-0.52531	-0.541255	-0.334354	-0.373303	-0.385226	0.168528	-0.158573	-0.670341	-0.514511	-0.514484	-0.23973	-1.07016	-1.14914	-0.250465	-1.25635	-1.40716	-1.54322	-0.733301
HLF	collectri	-1.42218	-0.64885	-0.333904	-0.0130295	-0.35324	-0.816268	-0.0926041	0.124388	-0.000818029	0.215997	-1.52675	-1.3885	-0.609905	0.489254	0.612262	1.12616	0.604802	0.113592	0.105408	0.76742	1.45954	0.795252	0.0548056	-0.29688	-0.325606	-0.465893	-0.721483	-0.254161	-1.56671	0.379595	1.88471	1.1817	0.470048	1.24701	-0.214453	-0.280281	-0.561766	-0.149491	-0.921188	-0.823632	-0.342073
HLX	collectri	-0.185432	0.0934727	0.323648	0.446815	0.119442	0.910679	0.533069	1.25254	0.097713	-0.0844489	-0.802907	-0.0799175	-1.09058	-0.288823	-0.513269	-0.106283	-0.730322	-0.468278	-0.889809	-0.587066	0.0617851	0.0520635	-0.580507	-0.592604	-0.661786	0.346472	-0.406535	-0.209054	-1.11641	0.494529	-0.876809	-0.2371	-0.574444	-0.2402	0.236887	0.894265	1.32261	0.0206147	0.595339	-0.45417	1.75291
HMGA1	collectri	-1.65829	-1.13502	-0.329525	-0.889002	-0.4696	-0.320954	-0.391346	-0.195523	-0.623617	-0.348998	-0.963129	-0.355005	-0.334282	0.669832	0.428864	0.596368	0.785392	0.175159	0.456748	0.556844	1.33036	1.53217	-0.00791128	-0.523786	-0.442462	-0.637818	-0.61974	-0.190229	-2.22767	-0.0326883	0.382694	0.207337	0.00324785	0.471228	1.12073	0.686901	1.00738	0.299882	-0.105549	-0.39766	0.525162
HMGA2	collectri	-1.60942	-1.12485	-0.818233	-0.612257	-0.782561	-0.690639	-0.795308	-0.181886	-0.935868	-0.371428	-0.510749	-0.477228	-0.431698	0.387117	0.288543	0.578938	0.217425	-0.421902	-0.0265766	0.296778	0.849523	0.592327	-1.00669	0.232892	0.349286	0.605678	0.43306	0.705219	-1.42949	0.994579	1.03299	0.429615	1.0134	1.03299	1.50875	0.890856	1.59483	1.01181	0.66158	0.440546	1.75446
HMGB1	collectri	-0.884054	-1.08372	0.0426652	-0.597286	0.268324	0.765661	0.117117	0.491153	-0.162249	-0.16214	-0.844572	-0.227719	-0.258669	0.955356	0.841071	0.761845	1.29689	0.862169	0.447238	0.136939	1.41068	1.50451	0.976699	-0.893881	-0.966083	-0.94789	-0.852009	-0.957402	0.00707022	-0.774026	-1.03189	-0.857264	-0.993831	-0.947764	-1.0666	-1.1261	-1.01742	-1.20614	-1.10256	-1.16211	-0.795546
HMGB2	collectri	-1.58257	-0.836834	-0.178825	0.622182	0.136641	0.325236	0.368094	1.27981	-0.0556715	0.0452132	-0.50646	-0.336973	-0.20849	0.193046	0.246774	0.584492	0.556806	0.371353	0.107197	0.616537	0.866467	0.486491	-0.269435	0.163075	-0.386338	1.17773	-1.45027	-0.27218	-2.81776	0.090084	-0.68235	-0.761133	-0.769732	-0.572716	-0.757859	-0.625438	-0.801968	-1.02848	-0.748172	-0.850742	0.314291
HMGXB4	collectri	0.576924	0.655612	0.241009	0.339881	0.141855	-0.0201358	0.151206	0.313606	0.314765	0.445083	0.608166	0.144992	0.703308	0.404492	0.511081	0.690295	0.294396	-0.00765691	-0.100784	0.0744191	0.429616	0.176724	0.384954	-0.325204	0.407674	0.0573519	0.66011	0.292322	1.01135	0.138582	-0.267057	-0.217718	0.114009	-0.458261	-1.73088	-2.11789	-3.09465	-0.555998	-3.5803	-4.72659	-3.0408
HNF1A	collectri	-1.20079	-0.969176	-0.787086	-1.11574	-0.269234	-0.363551	-0.0655573	-0.191966	-0.129064	-0.393396	-0.414546	-0.996237	-0.653379	0.14879	0.0958843	-0.0204891	0.12953	-0.610787	0.717465	0.521816	0.792365	1.10568	-0.361432	0.2413	1.42986	0.916397	0.245149	1.28357	-1.55974	1.22564	-0.843189	-0.698673	-0.0873403	-0.515652	-0.336131	-0.231895	-0.0567046	-0.241222	-0.805976	-1.15216	-0.62092
HNF1B	collectri	-0.960593	-1.19048	-0.811528	-1.36255	-0.567401	-0.753831	-0.615835	-0.937845	-0.90582	-0.735688	-0.586187	-0.496296	-0.658511	0.107676	0.118438	0.00543045	0.0298015	-0.328362	0.54013	0.361667	0.361796	0.600163	0.210162	1.17406	1.9948	1.0127	1.01007	1.7397	-0.733956	1.56127	0.0566405	0.074025	0.718848	0.186189	0.252557	0.221925	0.46563	0.95024	-0.147481	-0.207953	-0.21735
HNF4A	collectri	-1.6557	-1.29518	-0.857293	-1.15899	-0.535227	-0.529697	-0.389148	-0.520488	-0.42289	-0.454148	-0.918098	-1.03673	-1.02746	-0.0228005	-0.172893	-0.256608	0.16381	-0.32739	0.432449	0.281563	0.459951	0.822019	-0.39481	0.76369	1.1064	1.09768	0.191266	1.02263	-1.76724	1.21618	0.43653	0.393545	0.573781	0.468549	0.968961	1.0922	1.01229	1.14298	0.405319	0.417796	0.339862
HNF4G	collectri	-0.630105	-0.479666	-0.117783	-0.298354	-0.00879062	0.0101705	0.00828502	-0.222743	-0.0345372	-0.347653	-0.450511	-0.573839	-0.391865	-0.505808	-0.435542	-0.374384	-0.632634	-0.555301	-0.331916	-0.457497	-0.333585	-0.261133	-0.669888	-0.458719	0.331145	0.153947	-0.279658	0.411427	0.364394	1.13423	0.168501	0.0236782	0.101111	0.485034	2.22415	2.146	1.76061	0.791272	0.828284	0.958628	1.7732
HOPX	collectri	-1.20979	-0.013901	0.0733714	0.416943	-0.169606	0.300622	0.0225646	0.524822	-0.0859238	-0.381165	-0.276584	0.237456	-0.303113	0.119001	0.329736	0.476778	-0.365417	-0.699923	0.0230786	-0.176814	0.266273	0.305393	-2.21328	-0.229503	-0.216119	0.620573	-0.0968317	0.28405	-1.41333	1.13389	-0.455175	-0.583054	-0.134605	0.304496	-0.420422	-0.958523	0.998053	0.0905345	0.299535	-0.508617	2.23563
HOXA1	collectri	-1.61058	-1.16921	-0.292518	-0.573985	-0.651622	-0.609794	-0.525291	-0.433368	-0.611417	0.0284393	-1.82865	-0.793735	-0.533146	0.135676	-0.0525564	0.181454	0.278981	-0.108834	0.379741	0.278363	0.927011	0.932559	-0.649367	0.0713274	-0.255277	-0.409261	-0.359148	0.0147966	-1.86622	0.52986	1.2784	1.23485	1.20206	1.26716	1.1311	1.03379	0.975576	1.1146	2.1727	1.68362	1.72737
HOXA10	collectri	-1.70405	-1.1521	-0.752482	-0.608076	0.291068	0.48285	0.480673	1.16815	0.434403	0.431549	-0.469937	0.309125	0.632589	-0.435428	-0.216246	-0.329462	-1.05493	-1.37248	-0.419057	-0.0972304	-0.116449	-0.490318	-1.58708	0.222081	0.373669	0.75514	-0.106358	0.482306	-1.0835	1.04459	0.371505	-0.264825	-0.153486	0.485361	0.11088	0.479089	0.541986	0.532011	0.397003	-0.00398203	0.886928
HOXA11	collectri	0.476811	0.215525	-0.231962	-0.557708	-0.0695777	-0.17065	-0.200262	-0.569325	-0.745214	-0.311117	-0.427615	0.0197847	-0.179262	-0.546745	-0.411815	-0.698142	-0.25462	-0.3194	-0.234991	-0.356153	-0.968693	-0.904254	0.825414	1.53386	0.935906	1.36164	0.893484	0.703195	1.63851	0.77411	0.0117373	0.400276	-1.54274	-0.442503	1.22429	1.51046	1.37412	1.90774	1.69928	1.48094	1.66278
HOXA13	collectri	-0.462404	-0.398956	-0.932452	-0.360699	-0.462573	0.254976	-0.139034	0.241279	-0.420613	-0.250826	-0.782863	-0.542318	-0.659783	-0.445952	-0.232211	-0.302554	-0.316768	-0.76047	0.396906	0.729061	-0.0351328	0.00904477	0.0419495	-0.62132	-0.0186325	0.433388	-1.42758	0.284964	-1.48094	0.452535	1.61314	0.742372	0.463951	1.14328	1.98269	1.58271	1.42573	1.33509	0.998368	0.718083	0.746402
HOXA2	collectri	0.422267	0.568436	0.471857	0.554307	0.425251	0.439578	0.499835	0.562537	0.472411	0.515738	0.573555	0.427409	0.594448	0.505126	0.539144	0.496648	0.492555	0.527799	0.541435	0.564024	0.498372	0.36967	0.367671	0.037146	-0.999418	-0.538618	-0.297949	-1.29944	0.641369	-1.48067	-2.06547	-0.924011	-0.033315	-1.60888	-1.70129	-1.61236	-1.49356	-2.87832	-0.986002	-0.330021	-1.35194
HOXA4	collectri	-1.24128	-0.854033	-0.15063	-0.642801	-0.0963803	-0.178336	-0.136211	0.168747	-0.0145067	-0.57451	-0.767604	-0.866354	-0.907608	-0.210391	-0.434122	-0.188712	-0.109141	-0.1619	-0.201256	-0.0489031	-0.107897	-0.078833	-1.09328	-0.0652378	-0.605602	-0.204091	-0.759332	-0.383654	-0.395973	0.310625	2.36636	1.93709	1.5431	1.78571	1.34613	1.71512	1.55782	1.59718	1.25469	1.23266	1.27502
HOXA5	collectri	-1.14341	-0.969506	-0.394857	-0.212431	-0.193091	-0.165938	-0.256087	-0.0109623	-0.25321	-0.736713	-0.291167	-0.448801	-0.187107	-0.182546	-0.22394	-0.162626	-0.547914	-0.490484	-0.545533	-0.429717	-0.194296	-0.276458	-0.666059	-0.334429	-0.294767	-0.350567	0.107153	0.156489	-1.27161	0.6882	0.965793	1.31569	1.04721	1.30901	1.91354	2.26939	2.65794	1.39193	2.03218	1.56748	2.18181
HOXA7	collectri	-1.36303	-1.02204	-0.714287	-0.885738	-0.396911	-0.304908	-0.433924	-0.244312	-0.461037	-0.739744	-0.553181	-0.730895	-0.481659	-0.223723	-0.160227	-0.444006	-0.188986	-0.712614	0.103507	0.199972	0.00985204	-0.00697739	-0.971313	0.447668	0.453827	0.474489	0.0557918	0.833219	-1.70732	1.15671	1.70283	1.33517	0.979874	1.08471	1.33325	1.70327	1.54966	0.410376	1.2779	1.19696	1.23669
HOXA9	collectri	-1.20841	-0.721407	-0.476547	-0.102969	-0.109975	-0.0206934	0.283582	0.634386	0.422272	-0.050954	0.397753	-0.707086	-0.498114	-0.40658	-0.477503	-0.279881	-0.765949	-0.394727	-0.202498	-0.0118945	-0.674046	-0.672909	-0.792701	-0.17182	-0.273926	0.550729	-0.422525	-0.0855411	-1.01729	0.510577	2.27662	1.45402	1.3084	1.72905	0.952747	1.11397	0.918298	1.42914	-0.11583	0.231254	0.0920495
HOXB1	collectri	-0.529642	-0.789967	-0.824256	-0.697509	1.14657	1.37159	1.18989	1.11472	1.0566	1.003	-1.0445	-0.494887	-0.119184	0.402129	0.927144	0.802125	-0.175027	-0.251242	0.34844	-0.0310805	-0.110805	-0.195648	-0.273608	-0.995351	-0.842662	-1.60277	-1.31509	-0.712372	0.910374	-0.22001	-0.427083	-0.339213	-0.744084	-0.832218	-1.12708	-1.10483	-0.812446	-0.763837	-1.09595	-1.07986	-0.897612
HOXB13	collectri	-0.235201	-0.916	-0.526699	-0.832562	0.355423	0.334072	0.487115	0.400971	0.381188	0.0934383	-0.72897	-0.214299	-1.22723	-0.177024	-0.477413	-0.608146	0.943133	0.940812	1.46369	1.31527	0.132722	0.547386	0.895128	-0.174087	-0.215567	0.224549	-1.10264	-0.417631	1.47069	-0.0844217	-0.319723	-0.648192	-1.9001	-0.423506	-0.675471	-1.10771	-1.25919	0.697956	-1.07839	-0.87768	-1.6652
HOXB2	collectri	-0.765813	-1.06974	-0.721152	-1.0452	-0.349096	-0.246409	-0.412873	-0.672731	-0.463414	0.0923121	-0.613434	-0.907189	-0.721202	-0.14896	-0.146593	-0.290076	-0.266679	-1.0624	-0.777967	-0.904406	0.0238465	0.119215	0.301612	0.184602	0.141113	0.43185	0.195679	0.52598	-0.382778	1.33414	0.476484	0.183186	0.663691	0.876464	1.80633	1.70272	2.41231	1.74697	1.98768	1.4766	1.85713
HOXB3	collectri	-1.00342	-0.00965631	-0.526935	0.719319	-0.0133603	0.157334	-0.00352599	1.20125	-0.00117812	0.0171207	-0.259609	-0.855506	-0.808556	-0.582817	-0.589642	0.457244	-0.767823	-0.861583	-0.411707	0.582366	0.413342	-0.408825	-0.87884	1.61069	1.4043	0.95144	0.0492097	1.52363	-0.00222718	1.41963	-0.705111	-0.556166	-0.208525	-0.517751	-0.305132	-0.108825	0.0128598	0.0111096	-0.0397187	-0.231341	0.867333
HOXB4	collectri	-1.0164	-0.620325	-0.165663	-0.244478	0.0975933	0.0991329	0.355241	0.318934	0.498595	0.809187	-0.0535483	-0.809903	-0.961122	-0.526639	-0.683389	-0.0389814	-0.804638	-0.799013	-0.507847	-0.291105	-0.394736	-0.253369	-0.82003	0.724902	0.449896	1.15098	0.360955	0.710881	-0.619363	0.947468	0.288463	-0.275487	0.319328	-0.0635212	-0.070545	0.408401	0.471153	0.0652971	0.17397	0.693717	0.278242
HOXB5	collectri	-0.684267	-0.753278	-0.0890615	-0.318788	-0.161153	-0.319496	-0.010331	-0.26921	0.182305	0.218049	-0.230457	-0.781872	-0.794205	-0.639264	-0.645198	-0.550976	-0.71345	-0.416016	-0.330688	-0.245713	-0.368477	-0.499181	-1.00853	-0.488423	-0.0674019	-0.397368	0.424405	0.405634	0.00032107	0.690537	0.979315	1.54473	2.70121	2.27495	0.328322	0.72411	0.940647	0.152065	1.91578	1.14395	1.71278
HOXB6	collectri	-0.752235	-0.468617	-0.209501	-0.0910981	-0.336067	-0.223777	-0.645225	-0.364076	-0.843051	0.263112	0.295752	-0.40571	-0.326687	-0.0306167	0.37939	0.192554	-0.316464	-0.409259	0.751182	0.842241	0.177607	0.229045	-0.48757	-0.536953	-0.265919	-0.0941084	-0.622151	0.160919	-0.363173	0.437919	0.612977	1.39483	1.1337	1.37386	0.268495	0.747947	0.620696	1.21309	0.276187	0.693019	-0.389222
HOXB7	collectri	-0.843912	-0.812999	-0.668826	-0.456029	-0.735031	-0.678106	-0.704004	-0.675552	-0.765114	-0.303155	-0.870795	-0.252235	-0.547711	0.0216324	0.275225	0.157187	-0.463702	-1.27827	-0.850834	-0.989572	0.176799	0.17485	-0.416263	1.16315	1.27624	0.893105	1.066	1.43364	-0.769509	1.71789	0.438926	0.431106	0.816566	0.883958	1.26588	1.46236	1.58462	1.62566	0.937502	1.07714	1.98035
HOXB9	collectri	-0.820661	-1.1622	-1.02145	-1.47875	-0.969631	-0.965332	-0.839555	-0.914325	-0.278487	-0.211442	-0.649068	-0.319786	-0.625886	0.718218	0.613341	0.370915	0.830991	-0.367321	-0.151313	-0.357523	0.376462	0.572293	1.42257	1.346	0.809266	0.422104	1.19608	0.983767	-0.509072	1.16866	0.476642	-0.347391	0.190685	0.216385	0.924828	0.73371	0.81921	1.19267	-0.087399	-0.0390649	-0.0905689
HOXC11	collectri	-0.542906	-0.353969	0.310529	-0.0630621	-0.105749	-0.29176	0.0285955	-0.295859	0.195481	-0.377662	-0.388349	1.0609	0.922457	1.38316	1.85308	1.72432	0.0174237	0.0388616	-0.255145	-0.18516	1.14455	0.684544	-0.325383	-0.302555	-0.271208	0.487618	-0.216595	0.0905648	-1.0973	0.231872	-1.44824	-1.38211	-0.771903	-1.12426	-0.646165	-0.720861	-1.03376	-1.58614	-1.53716	-1.55418	-1.57747
HOXC13	collectri	-0.237845	-0.320929	-0.527478	-0.632228	0.000542877	0.100852	-0.123699	0.03341	-0.0670281	-0.0522371	0.0791778	-0.804638	-0.921658	-0.841868	-0.899321	-0.728641	-0.782129	-1.14802	-0.857456	-0.892585	-0.675019	-0.623628	-0.96776	0.847104	0.63754	0.012347	0.463586	0.679048	0.507777	0.742504	1.03577	0.941037	1.53788	1.7177	1.37272	1.45494	1.62243	0.750081	1.44703	1.38408	1.19837
HOXC6	collectri	-0.626377	-0.442833	0.381579	-1.17815	0.47537	0.459924	0.734809	0.688664	1.38782	0.271648	-1.05109	0.964615	0.582892	0.996454	1.17334	1.14882	0.101857	-0.148663	-1.06882	-1.06041	0.684765	0.364589	-1.31985	-0.430346	-0.14955	-0.978565	-1.34736	-0.562402	-0.280589	-0.831382	-1.80204	-1.05822	-0.716486	-1.24238	-0.468481	-0.113702	-0.727998	-0.0473553	-0.650529	-0.810201	-1.42208
HOXC8	collectri	-1.18513	-0.998126	-0.722369	-0.476676	-0.494144	-0.454565	-0.383156	0.0463623	0.0609732	-0.35676	-1.03411	-0.306119	-0.469041	-0.0382455	-0.198413	0.680388	0.391664	0.0739776	0.435387	0.792237	1.54291	1.24055	0.0759537	0.166302	-0.31462	0.0484944	-1.07649	0.0816902	-1.0473	0.929188	-0.614449	-0.0871802	1.67394	0.5715	-0.671144	-0.477105	0.0853226	0.907598	0.154092	-0.216242	0.534423
HOXC9	collectri	-0.747424	-0.96606	-0.681646	-1.1327	-0.665761	-0.74264	-0.702469	-0.76485	-0.613247	-0.355228	-0.540672	-0.0335595	-0.0558253	1.04625	0.653202	0.74845	1.37114	0.595226	0.557172	0.440793	1.00173	1.13063	2.25956	-0.562511	0.102545	0.00745856	1.0739	0.219184	-0.632119	0.380518	-0.131581	-0.229061	0.965943	-0.240282	0.0642914	-0.663487	-0.421132	0.0511778	-0.743112	-1.16097	-0.805233
HOXD1	collectri	-1.42601	-0.587701	0.153913	0.12645	0.66944	0.577653	0.657512	0.815311	0.653589	-0.207922	-0.331862	0.0200577	-0.523545	-0.30314	-0.201802	-0.171174	-0.444367	-0.169918	-0.188981	-0.0919214	-0.0614774	0.00166084	-1.489	-0.0753811	-0.215789	-0.386498	-0.843737	-0.289236	-0.751859	0.153597	0.552458	0.106796	-0.039805	0.209006	-0.180642	0.188736	0.358916	-0.321621	0.0349454	-0.394985	0.129925
HOXD10	collectri	-0.56531	-0.66508	-0.0794061	-0.0170497	-0.623665	-1.05741	0.0849863	-0.835425	-0.0439159	-0.856594	0.74271	-1.19932	-1.2418	0.0860445	-0.200051	-0.109384	0.371384	0.478402	0.0524512	0.121841	0.448889	0.464857	-0.439405	-0.568627	-0.392463	0.000787465	0.659398	0.0315827	-1.1616	0.6304	1.59377	0.46013	-0.0776354	1.25773	0.601725	0.593227	1.31922	-0.324201	0.328193	0.196366	1.11226
HOXD13	collectri	-0.810833	-0.835614	-0.323793	-0.666092	-0.561534	-0.600916	-0.672061	-0.576316	-0.740786	-0.099417	-0.0263419	-0.55959	-0.865766	-0.502068	-0.495684	-0.258067	-0.299531	-0.365867	0.381067	0.474396	-0.125129	-0.0472609	-0.659054	0.412096	0.0700296	0.201396	-0.415825	-0.0731319	-0.632936	0.234435	2.34618	1.81474	2.03393	1.70442	2.67517	2.27478	1.85464	2.15542	1.51572	1.23095	1.49984
HOXD3	collectri	-1.35052	-1.31617	-0.870659	-1.34934	-0.463862	-0.546038	-0.460541	-0.576645	-0.492394	-0.233012	-1.01527	-0.875516	-1.13835	0.00767299	-0.119696	0.0027342	-0.0142139	-0.829921	0.253414	0.240896	0.794036	0.867008	-0.173891	0.276134	-0.231235	0.247229	-0.406318	0.226007	-1.02139	0.765631	1.08459	1.20356	1.11883	1.47712	1.29013	1.30511	2.21848	0.771868	1.24313	0.795814	2.11658
HOXD4	collectri	-1.14126	-1.09161	-0.460999	-0.221204	-0.0779864	-0.0269335	-0.146205	0.157536	-0.135999	-0.196962	-0.699316	-0.879142	-0.982128	-0.721305	-0.871387	-0.648088	-0.61599	-0.783164	0.1913	0.50799	-0.0989479	-0.0210391	-0.656248	-0.130205	0.455913	0.378993	-0.277476	0.276525	0.303627	0.622856	1.11292	1.01069	3.48176	2.0038	1.16083	0.998088	1.26803	1.05828	0.43026	0.426426	1.61622
HOXD8	collectri	-0.735297	-0.0460487	0.248343	0.675504	0.0425286	0.324399	0.357269	0.851797	0.134435	-0.119109	-0.509118	-0.791727	-1.10437	-0.717523	-0.707991	-0.279029	-0.806397	-0.83089	0.248502	0.79569	-0.0638849	-0.298351	-1.24465	-0.525221	-0.50276	0.746512	-0.908569	0.107682	0.0234372	0.785196	0.340466	0.430204	2.92485	1.33009	-0.342594	-0.387253	0.148769	-0.101992	1.04526	0.00645048	1.39191
HR	collectri	-1.90748	-1.62876	-0.896437	-0.822369	-0.511422	-0.52183	-0.236971	-0.0531236	-0.215331	-0.406021	-0.890588	-1.01442	-0.614826	0.332215	0.30372	0.528425	0.722603	-0.362599	0.47024	0.569802	1.18866	1.18879	0.1505	-0.0626861	-0.0508469	-0.125185	-0.558553	0.220432	-1.98519	0.632217	0.558786	0.509409	0.553289	0.724566	0.420786	0.326144	0.772978	0.361504	0.523581	-0.219181	0.793139
HSF1	collectri	-1.88042	-1.76276	-0.723322	-1.1609	-0.396229	-0.387288	-0.0152017	-0.169998	-0.117531	-0.132843	-0.911377	-0.317713	-0.63537	0.309552	0.0358813	-0.00539939	0.787954	-0.0712752	0.146242	0.192095	0.754529	1.052	0.207606	0.0175379	0.284984	0.104587	-0.0942405	0.311772	-2.12602	0.460019	0.708063	0.337449	0.00814794	0.413348	0.747557	0.29668	0.289096	0.376053	-0.0615443	0.0469251	-0.0853499
HSF2	collectri	-1.20907	-1.78253	-0.479742	-1.0242	-0.301095	-0.52983	-0.314031	-0.394172	-0.472217	0.345015	-0.579699	-0.611427	-0.591421	-0.308535	-0.344263	-0.43473	0.0595448	-0.312581	-0.518847	-0.526575	0.377696	0.436349	-0.587215	0.0196813	0.634163	0.567004	-0.19434	0.650858	-1.98515	0.758581	1.41753	0.566711	0.606333	1.04202	1.49223	1.06908	0.868668	0.963716	0.625376	1.50861	-0.00989282
HSF4	collectri	-0.130178	-0.199915	0.147359	0.985575	-0.395142	-0.109292	-0.099205	0.432387	-0.304854	-1.09256	-0.307823	-0.0405487	-0.580894	-0.225099	-0.413478	0.279489	-0.321339	-1.02012	-0.317978	0.351623	0.47438	0.0238355	-0.0781163	1.35596	0.231092	-0.40268	-0.382683	-0.271444	-0.797416	0.414946	0.267991	-0.287136	-0.467504	0.425871	0.91033	0.865563	1.11002	0.583992	1.72959	2.15159	1.75591
HTATIP2	collectri	-0.198125	0.15241	-0.146627	-0.366393	-0.038042	-0.170823	-0.164196	-0.0384129	-0.0936554	-0.912653	-0.3206	-1.22794	-1.05655	-0.276834	-0.389057	-0.940707	0.311698	1.09542	2.11402	1.94747	-0.0359786	0.146895	-0.504249	-0.462031	0.366112	0.174596	-0.434721	0.242129	-0.897927	0.555697	0.288751	-0.499456	1.06942	-0.0691605	0.289553	0.262555	-0.430332	1.31652	-0.209674	-0.305781	-1.33971
ID1	collectri	-1.69864	-1.21596	-0.323262	-0.127517	-0.104434	0.141671	0.0407853	0.395598	-0.00689052	0.070408	-0.938205	-0.819063	-0.610367	0.267559	0.040457	0.307543	0.172891	-0.342072	-0.575851	-0.366356	0.790988	0.610833	-0.649414	-0.130527	-0.530706	-0.872481	-1.18842	-0.538564	-1.37677	0.0797984	0.87084	0.817938	0.458535	0.889215	1.0384	0.98019	1.69597	0.0841204	0.876632	0.320591	1.91578
ID2	collectri	-1.43662	-1.31951	-0.381522	-0.806002	-0.0304672	-0.00435676	0.354387	0.0105178	0.254738	-0.816564	-0.365088	-0.586394	-0.582518	0.189855	-0.0942145	-0.28538	0.165607	-0.831364	-0.340092	-0.410824	0.0058468	0.288331	-1.51175	0.0904607	-0.257936	-0.458379	-0.804282	-0.407523	-1.22261	0.0565446	1.8687	1.84527	0.594954	1.7159	0.964046	0.727689	1.30065	0.47227	0.549552	0.615045	0.471604
ID3	collectri	-1.70412	-1.8275	-1.02892	-1.37515	-0.450568	0.129267	-0.212915	0.306792	-0.0759733	-0.126366	-1.37891	-0.625925	-0.774163	0.348161	0.00453983	0.048999	0.485176	-0.439695	0.147284	0.259538	0.384127	0.562588	-1.03886	0.239339	-0.166297	-0.0268771	-0.724495	-0.0720875	-1.67322	0.485896	1.3776	0.600002	0.801012	1.30792	1.01117	0.794477	1.38528	0.567092	0.612956	0.594292	1.27589
ID4	collectri	-1.24648	-1.59634	-0.458005	-1.03664	-0.187051	-0.59286	-0.139964	-0.921124	-0.0653363	-0.646864	-0.129591	-0.88831	-0.680793	-0.358758	-0.372788	-0.863431	-0.147135	-0.126247	-0.360903	-0.808862	-0.487383	0.0639887	0.100025	0.971734	1.00949	1.64652	1.6874	1.63101	-1.09445	1.7613	0.708923	0.106857	-0.318802	0.397031	0.869057	0.576076	0.908168	0.934944	0.318531	0.411123	-0.261969
IKZF1	collectri	-0.800976	-0.95511	-0.0427223	-0.0929247	1.12488	1.00091	1.46387	1.10838	1.09326	-0.106496	0.523291	0.0542675	0.181666	0.621256	0.330471	0.308478	0.5168	0.202598	0.000225993	-0.0802748	0.0846376	0.0807317	-0.169111	-1.03833	-1.07713	-1.14053	-1.28406	-1.08384	-0.0367165	-1.10253	-0.574614	-0.321134	-1.53959	-0.763596	-1.51428	-0.947764	-1.05021	-1.81648	-1.55919	-1.75321	-1.55428
IKZF2	collectri	-0.842997	-0.933558	0.586656	0.185055	1.19718	2.2813	0.720469	1.47577	0.442625	-0.0728675	-0.0771991	-0.348921	-0.14274	-0.0339892	-0.137514	-0.333889	-0.192957	-0.0223556	-0.419988	-0.467638	0.215773	0.372774	-0.314595	-0.772144	-0.950826	-0.89566	-1.03976	-0.873895	-0.134902	-0.838776	-0.416055	-0.677639	-0.527203	-0.375654	-1.25585	-1.04105	-0.915037	-1.13749	-0.974386	-1.04792	-0.957661
IKZF3	collectri	-0.797391	-1.18301	0.324552	1.03835	0.722029	1.06898	0.938645	0.472926	0.71772	0.0259903	0.382733	0.659385	-0.382498	0.574343	0.58452	0.25108	0.126041	0.066263	-0.0163029	0.00646275	-0.0407498	-0.0183012	0.0874568	-0.24998	-0.924695	-0.603768	-0.686144	-0.793372	0.788836	-0.770731	-1.15356	-0.532141	-1.05155	-0.957041	-1.39613	-0.519172	-0.451079	-1.22882	-0.663216	-0.731366	-0.643507
IKZF4	collectri	-1.04416	-1.43749	-0.311233	-0.498062	-0.241017	-0.331379	-0.206464	-0.396885	-0.244099	-0.335829	-0.220274	-0.638726	-0.785916	-0.25815	-0.345645	-0.559529	-0.247136	-0.143819	0.370071	0.222915	-0.0350932	0.554445	-0.650681	1.02691	0.737998	1.09327	0.0843961	0.595101	-0.0731643	0.618557	-0.262021	-0.33109	-0.0118601	-0.165575	1.02758	1.37709	1.83304	0.599045	0.846924	0.484775	0.405393
ING4	collectri	0.276176	0.889152	0.501138	1.0956	0.672915	0.784885	0.77512	1.17882	0.863711	-0.767616	1.17689	1.03355	0.363217	-0.701046	-0.639714	-1.01884	-0.825726	0.712977	0.34943	0.42625	-1.27674	-1.2542	-2.04179	-0.502903	-0.196595	0.102125	-0.757938	-0.616382	-0.6397	-0.725459	0.457812	0.586305	0.348504	0.113239	-0.4871	-0.728838	-0.222518	0.0414488	-0.19124	-0.214833	-0.021807
INSM1	collectri	-0.821455	-0.827628	-0.0772086	-0.0995205	-0.200908	-0.209101	-0.0109264	-0.279344	-0.0532007	-0.40185	-0.387237	-1.74936	-0.492974	-0.131938	-0.318682	-0.436978	0.0272954	-0.103322	-0.383834	-0.443759	-0.145913	-0.0623904	0.897593	0.496979	0.651987	0.321605	0.0893818	0.522043	-2.08197	0.704466	0.105107	-0.0188985	0.0439347	0.115264	0.646625	1.97549	1.17549	1.00607	1.14505	1.07869	0.162665
IRF1	collectri	-1.82053	-1.55981	-0.137206	-1.22058	0.109074	0.439517	0.534409	-0.0426409	0.534254	-0.79047	-0.44334	0.352831	-0.370557	0.8751	0.416014	-0.0856334	1.03358	0.533769	0.631214	-0.0079848	0.626115	1.27447	0.26072	-0.691156	-0.629829	-0.501273	-1.15006	-0.441715	-2.04925	-0.660986	0.302103	0.46275	-0.500631	-0.0327817	-0.581794	-0.710426	-0.399836	-0.380907	-1.09768	-1.54112	-1.23014
IRF2	collectri	-1.62723	-1.02128	-0.51313	-0.860332	0.349034	0.555667	0.95338	0.931097	0.585609	-0.771492	-0.793106	-0.613001	-0.809399	0.214133	-0.0313231	0.0480815	0.657183	0.13847	0.354663	0.131521	0.923774	0.962109	-0.121563	-0.99993	-0.964507	-0.533183	-1.02301	-0.667977	-1.68562	-0.420378	0.59211	0.643452	-0.418639	0.254112	-0.249172	-0.575688	0.0665604	0.12985	-0.613003	-1.20513	0.300821
IRF2BPL	collectri	0.863601	0.789129	0.193878	1.62964	0.286445	0.205367	0.400771	0.405081	-0.0176779	0.0688927	-0.490378	1.00329	0.867472	0.154721	0.376956	0.473664	0.0548925	0.0673524	0.0706897	0.104892	0.0745922	0.029614	0.328795	0.190908	-0.685444	-0.542558	-0.0431792	-0.837702	0.705583	-0.788132	-0.36036	-0.176936	-0.821831	-0.263617	-1.10108	-1.23082	-1.14703	0.0937031	-0.332934	-0.236027	-0.752607
IRF3	collectri	-2.00672	-1.52403	-0.48945	-0.937706	0.116188	0.360616	0.32095	0.296584	0.394672	-0.595481	-0.847255	-0.113498	-0.771148	0.077968	-0.290375	-0.0463212	0.475505	0.0471234	0.311997	0.161522	0.874846	1.07127	0.363844	-0.912645	-0.392622	-0.501691	-0.534703	-0.0874679	-1.96829	0.270009	0.899566	0.753168	0.236823	0.496893	-0.139353	-0.303103	0.252068	-0.153543	-0.257835	-1.1428	-0.0532686
IRF4	collectri	-0.839283	-0.767603	0.707334	-0.52918	0.127749	0.123813	0.574658	-0.0473242	0.574549	-0.20029	-0.48231	-0.0369781	-0.318905	0.88161	0.296319	-0.000534161	1.30485	0.860825	0.869277	0.303886	0.789775	1.40398	0.47086	-0.763341	-1.19239	-1.20567	-1.50721	-1.14059	-0.682756	-1.22164	-0.301837	-0.216216	-0.711466	-0.669002	-0.808836	-1.05537	-0.888883	-1.10196	-0.91479	-1.07843	-1.52893
IRF5	collectri	-0.486192	-0.379805	-0.175612	-0.708541	0.0777464	-0.048115	0.639407	0.488962	0.629471	-0.581395	0.210716	0.896347	-0.245985	1.0302	0.48695	0.767813	1.04068	-0.0378126	-0.0376134	-0.462918	1.40358	1.46634	0.031239	-1.0067	-1.00602	-0.866446	-1.08609	-0.9072	-0.324426	-0.831026	-1.1636	-0.861108	-0.862231	-0.916975	-0.911969	-0.734651	-0.639329	-1.333	-0.945691	-1.04872	-0.839797
IRF6	collectri	-1.08758	-0.869145	-0.497448	-1.49784	-0.0145993	-0.183071	0.431171	0.339416	0.164863	-0.560481	-1.07382	-0.563868	-0.532264	0.747147	0.146601	0.148923	1.01211	0.265647	0.297205	0.226141	0.928668	1.07808	1.02571	-0.941064	-0.209199	-0.231606	-0.186387	0.401597	-0.913148	0.750435	-1.04817	-0.86523	-0.904909	-0.731352	-0.299785	-0.723377	-0.208597	-0.660327	-1.03674	-1.41911	0.0148451
IRF7	collectri	-0.953765	-0.361399	-0.284654	-0.245624	-0.126971	0.362979	0.49166	0.688219	0.704811	-1.09529	-0.769444	1.03796	-0.303439	0.659639	0.0663628	0.398872	0.719808	-0.152677	-0.170045	-0.46733	1.25279	1.32236	-0.646034	-0.683787	-1.18805	-0.827645	-1.22618	-0.967398	-1.09348	-0.721867	0.0873369	0.239436	-0.342103	-0.0896077	-0.0886771	-0.0543553	0.182507	-0.636228	0.00874868	-0.286575	-0.269899
IRF8	collectri	-1.46071	-1.18916	-0.45367	-0.544453	-0.269159	-0.134236	-0.0375319	-0.159357	0.0988132	-0.874233	-0.287339	-0.102918	-0.0678945	1.02637	0.636706	0.530074	1.1791	0.904561	1.25966	0.930992	1.26439	1.70806	0.497894	-0.642611	-0.772171	-0.106961	-1.024	-0.751471	-1.29916	-0.580528	-0.533973	-0.23442	-0.359752	-0.497602	-0.458743	-0.478708	-0.141754	-0.314964	-0.752682	-1.20187	-0.236516
IRF9	collectri	-1.1185	-0.663262	-0.222361	-1.00449	0.102559	0.502797	0.545024	0.580769	0.3292	-0.667044	-0.0481481	-0.136644	-0.715136	-0.133248	-0.738747	-0.194585	0.201394	0.403418	0.0801619	-0.062766	0.544138	0.56274	-0.542862	-0.240599	-1.28391	-0.0862482	-1.18683	-0.607891	-1.78479	-0.227066	1.39841	1.48824	0.377667	0.522355	-0.287284	0.0300161	0.323239	-0.469244	0.129143	-0.5534	0.292504
IRX1	collectri	-0.805246	-0.83938	-0.47506	0.0932632	-0.439359	-0.638498	-0.785218	-0.585876	-0.629191	-0.143573	-0.390989	-0.106027	0.242672	0.831201	0.515312	0.777723	1.17996	0.495509	1.30155	1.3289	0.630712	0.942498	0.650425	0.547495	-0.179285	0.420764	0.954054	0.490162	-0.662535	0.414801	-0.178301	0.348594	0.0486394	-0.290495	-1.50407	-1.8715	-0.64483	-0.357993	-0.773497	-1.59955	-0.230668
ISL1	collectri	-0.644342	-0.874767	-0.124682	-0.857339	-0.484052	-0.767173	-0.637072	-1.12448	-0.744376	-0.686807	-0.0543954	-1.05527	-0.202323	0.23261	0.234407	0.0655551	-0.0696728	-0.660584	-0.589906	-0.795818	0.316011	0.457961	-0.833863	0.330511	1.07724	1.93735	0.368141	1.11757	-1.8636	1.5082	0.367689	0.272014	1.07402	0.59766	0.392426	0.871494	0.60542	0.0710342	0.500359	0.441573	0.293142
JARID2	collectri	-1.05483	-0.485891	-0.0713873	-0.208056	-0.280139	-0.0558902	-0.225801	0.470894	0.0970121	-0.348714	-0.158517	-0.89236	-0.879938	0.41311	0.353158	0.334205	0.824305	0.336888	0.423684	0.767395	0.360605	0.446645	-0.000866808	-0.146458	-0.0201425	0.0781055	-0.459719	-0.160563	-1.57529	-0.0508519	0.881167	0.38012	-0.415788	1.01145	-0.843176	-0.804405	-0.609926	-0.0678746	-0.424446	-0.937218	-0.954091
JDP2	collectri	-1.33625	-1.12031	-0.405297	-0.844153	-0.542273	-0.267269	-0.445385	-0.503695	-0.453323	-0.698484	-0.22093	-0.552154	-0.190321	0.43632	0.36776	-0.0494061	0.740477	0.374003	1.36258	1.03585	0.739475	1.31881	-1.7757	0.26244	-0.447577	-0.156601	-1.29544	-0.13445	-2.35981	-0.0205982	0.113694	0.304232	0.0740974	0.278401	0.587765	0.716766	1.16999	0.756759	0.916465	-0.23549	0.115667
JUN	collectri	-2.06549	-1.60036	-0.810211	-1.17864	-0.470345	-0.350909	-0.231859	-0.230151	-0.312757	-0.19146	-0.798946	-0.60727	-0.825837	0.43184	0.135661	0.177323	0.59636	-0.196743	0.340555	0.327447	0.870424	1.11451	-0.272469	0.0327357	0.0713664	0.405661	-0.148443	0.336008	-2.13847	0.821846	0.538677	0.33793	0.386346	0.594299	0.513978	0.436477	0.811069	0.612737	0.154555	-0.176197	0.554332
JUNB	collectri	-1.76922	-1.8019	-1.06034	-1.58471	-0.125484	-0.0167206	0.0335721	0.0208089	-0.325565	0.0500917	-0.795848	-0.857385	-1.0627	0.160712	0.0519779	-0.017163	0.37529	-0.243629	-0.242713	-0.288673	0.324462	0.491056	-0.345913	0.329938	0.221194	-0.0883172	-0.567827	0.374698	-1.66031	0.622849	0.955947	0.350389	0.253478	0.825147	1.24748	1.08231	1.66065	0.843343	0.367291	0.507073	1.34214
JUND	collectri	-1.69932	-1.88718	-0.804938	-1.64167	-0.555712	-0.66721	-0.534482	-0.871501	-0.526606	0.0407058	-0.943046	-0.635827	-0.539601	0.68636	0.489411	0.387405	1.01971	0.357963	0.218765	-0.0915419	0.89036	1.23188	0.726462	-0.335844	0.0110658	0.465006	0.237093	0.348526	-1.52719	0.817888	0.28223	0.0938388	-0.0594184	0.367581	0.771068	0.39974	0.836594	0.338522	0.27669	-0.250852	0.754843
KAT2B	collectri	-1.10217	-1.03756	-0.463934	-1.17342	-0.256348	0.187142	-0.462079	-0.131225	-0.688722	-0.269307	-1.15571	-0.833671	-1.05938	0.100795	-0.300645	-0.449348	0.794978	0.461405	-0.0679546	0.149584	0.259031	0.678781	-1.28421	0.487407	0.733922	1.9101	0.221439	0.641667	-0.489719	0.707021	0.200763	-0.20078	0.0517338	0.286382	0.559152	0.411867	0.390256	0.379567	-0.255283	-0.35515	0.143197
KAT5	collectri	-2.09834	-1.36545	-0.412276	-0.188117	0.0772019	0.291396	0.230323	0.87829	-0.122967	-0.343656	0.0118779	-0.872328	-0.671362	0.0516388	0.0267007	0.443481	0.131196	-0.330585	0.150093	0.541588	0.860415	0.568448	-0.889833	-0.569434	-0.214249	0.725638	-0.508136	-0.0559287	-2.1154	0.548	0.220319	-0.123627	-0.115268	0.205593	0.053959	0.322383	0.321384	-0.349918	0.153306	-0.422265	0.839006
KAT6A	collectri	-1.49185	-1.36087	-1.02484	-1.09832	-0.471522	-0.682759	0.140524	0.0263754	0.372596	-0.745988	0.232935	-0.358509	-0.496242	0.825212	0.0618712	0.430944	0.941212	0.0227832	0.143293	0.207631	0.854052	0.958907	0.115938	-0.325878	-0.341433	0.651989	0.515931	0.0592069	-1.5599	0.115203	-0.0795013	0.115816	-0.190857	0.187206	0.509706	0.0839057	0.715257	-0.0548003	-0.525516	-1.21403	0.369351
KAT6B	collectri	-0.656337	-0.194336	-0.466558	-0.0886461	-0.287563	-0.347414	0.156449	0.647197	0.216467	-0.696307	1.24941	-0.0689033	0.19163	0.799354	0.281028	1.20948	0.795825	-0.124251	-0.22262	0.173313	1.80174	1.31423	0.118397	-0.999372	-0.854101	-0.157131	-0.739131	-0.561498	0.00762034	-0.165723	-1.15798	-0.976318	-1.14389	-0.580685	-0.872754	-0.781545	-0.0479056	-1.31743	-0.873297	-1.23951	0.0347964
KAT7	collectri	-1.95979	-1.56277	-0.556299	-0.944745	-0.448508	-0.384719	-0.383468	-0.191099	-0.487082	-0.0756294	-0.541685	-0.402244	-0.213468	0.599381	0.393469	0.517177	0.674806	0.0863211	0.22053	0.373303	0.950691	0.934594	0.0293411	0.123363	-0.000394843	0.315033	-0.318067	0.145795	-1.83207	0.659783	0.235594	0.0925939	0.0605307	0.19449	0.398912	0.245514	0.722369	0.364044	0.140953	-0.336701	0.796652
KAT8	collectri	-0.892237	-1.25008	0.0111168	-0.870473	0.686144	1.10365	0.642039	0.487757	0.451457	0.106741	-0.497804	-0.386193	-0.349663	0.114001	0.0282857	-0.304604	-0.156353	-0.860469	-0.641006	-0.381726	0.0118466	-0.00769622	-0.658286	-0.743365	-0.312097	-0.557221	-0.547838	-0.579879	0.688046	-0.519738	0.0987453	-0.0845924	0.560876	0.416486	0.579895	0.853426	0.556957	0.377888	-0.490268	-0.0279031	0.796171
KCNIP3	collectri	-0.805032	0.40624	-0.342361	2.13088	-0.355442	-0.35775	-0.338862	1.96081	-0.777097	-0.713017	-0.392699	-0.227994	-0.125835	-0.149758	-0.212436	1.51627	0.0182317	-0.391637	-0.304082	1.83193	1.78247	0.0562272	-0.082039	-0.438898	-0.369795	0.590632	-0.757006	-0.396555	-1.68788	0.754701	0.0752658	-0.210156	-0.36344	0.179233	-0.142836	0.288467	0.300371	-0.160368	0.271626	0.293324	1.84805
KDM2A	collectri	-0.882727	-0.68128	-0.0568245	-0.274579	0.607851	1.03412	0.656917	0.763178	0.362276	-0.0802905	-0.411536	0.404053	-0.245017	-0.67187	-0.437005	-0.95528	-1.00194	-0.679084	-0.862134	-0.812615	-0.482849	-0.382687	-1.33782	0.613936	0.11081	0.412412	0.316698	0.132248	0.727936	0.508602	0.0673323	0.461977	-0.211167	-0.00804107	0.340111	0.487811	0.82434	0.0793807	0.0120048	-0.032547	0.703532
KDM2B	collectri	0.64565	-0.272324	0.62407	-1.28228	0.0576137	0.246032	0.168928	-2.07629	0.689424	0.136846	0.906418	0.689935	0.432542	0.572817	0.431975	-1.36832	0.311067	0.91042	-0.880003	-2.89708	-1.95112	-0.563415	1.0291	0.476864	0.238331	0.125639	0.514327	0.290376	0.887562	-0.54621	-0.174424	-0.186755	-0.600274	-0.270048	0.496916	0.395147	0.420612	0.646552	0.0371907	0.420987	-0.832012
KDM5A	collectri	-1.3584	-1.16446	0.267175	-0.717906	-0.458021	-0.474667	-0.500237	-0.4333	-0.468379	-0.406131	-1.08591	-0.436079	-0.255892	-0.224268	-0.540782	-0.588219	-0.0128833	-0.235641	0.00773867	0.318327	-0.036651	0.150092	-0.884093	1.02503	0.882604	1.5663	0.616688	0.957559	-1.27303	1.39946	0.794464	0.343179	0.738905	0.781884	0.975701	0.350549	0.779912	0.84722	-0.162742	-0.216247	0.567134
KDM5B	collectri	-0.83861	-0.761566	-0.557755	-1.13482	-0.434862	-0.347899	-0.528386	-0.439841	-0.741907	-0.542456	-0.651243	-0.723289	-0.412148	-0.262631	-0.138458	-0.315169	-0.610748	-0.894276	-0.615419	-0.451513	-0.108409	0.0358034	-0.914667	1.2726	1.1542	1.54289	1.0871	1.33899	-0.918024	1.86546	0.900629	0.785667	1.08977	0.858805	0.837672	0.589023	0.78213	1.4119	0.764829	0.670727	1.04255
KDM5C	collectri	-1.21516	-0.908181	-0.224499	-0.0987247	0.0599621	0.254616	0.284117	0.413386	0.275543	-0.302847	-0.421242	-0.870161	-0.295241	-0.571204	-0.624749	-0.712531	-0.552181	-0.643718	0.442608	0.625596	0.20131	0.325359	-1.72861	-0.606348	0.160995	0.815419	-0.296686	0.409655	0.639534	0.615939	0.628819	0.518317	0.792917	0.938464	-0.0619508	0.393165	0.533323	0.0906274	-0.340575	-0.603176	0.357841
KDM5D	collectri	-0.819224	-0.0713479	0.841986	0.462665	-0.177182	-0.157094	-0.0499865	-0.527183	-0.208497	0.497651	0.493284	-0.928237	-0.072416	0.106075	-0.158035	-0.451576	0.250629	0.172994	-0.0552309	-0.254076	-0.211865	0.317912	-0.143807	-0.377894	-0.884127	-0.330102	-0.633917	-0.477615	-1.1212	0.0894453	0.44644	0.82423	0.0790226	0.865447	0.032804	-0.0358733	0.535464	-0.627158	0.641967	-0.345288	1.14637
KLF1	collectri	-0.96388	-0.430656	0.19324	-0.0767146	-0.130473	0.0654403	0.0349796	0.0669153	0.227494	0.118338	0.268902	0.285176	0.0960085	0.00665241	-0.184243	-0.21407	-0.113349	-0.0878013	-0.331248	0.125647	0.131229	0.0876519	-0.647198	0.0835914	-0.385967	0.173141	0.0859081	-0.255628	-2.1403	0.273738	0.460802	0.530336	1.13897	0.188745	0.0962619	-0.0236339	0.0110783	-0.717177	-0.267179	-0.240602	0.551845
KLF10	collectri	-0.772403	-1.57556	-0.187227	-2.13272	-0.22684	-0.0221443	-0.421965	-1.02355	-0.524641	0.424575	1.02823	-0.87812	-0.856641	0.693286	0.38176	-0.227843	0.938788	0.609649	-0.108259	-0.842893	0.0681322	1.01393	0.138782	-0.459636	-1.08228	0.486464	-0.664716	-0.596404	-0.746531	-0.57263	0.264903	0.363956	0.783237	0.854806	0.631572	0.654234	0.788319	1.02396	0.327096	0.600427	-1.12988
KLF11	collectri	-1.26385	-1.87664	-0.642594	-0.582433	-0.295266	0.00628486	0.00582738	-0.276794	0.064767	0.515567	-0.220481	-0.0734783	-0.434129	-0.362614	-0.443314	-0.850849	-0.0626967	-0.147529	0.455555	0.429188	-0.327977	0.252511	-0.227528	-0.886148	0.641143	1.44138	0.40435	0.22084	-0.608938	0.36598	-0.403522	0.749988	1.19759	0.316883	0.661653	1.02943	0.788322	1.83211	-0.209183	0.350432	0.174207
KLF12	collectri	-0.546511	-0.702263	-0.556887	-0.930383	-0.486092	-0.589788	-0.504091	-0.760588	-0.322484	-0.525475	-0.398093	1.34694	-0.271906	-0.00547999	-0.13022	-0.359571	0.177058	0.089784	0.843918	0.670222	0.541865	1.0505	-0.320443	1.21601	0.901003	0.118974	-0.109673	1.45189	-0.295623	1.07601	-0.392744	-0.347939	0.42508	-0.154301	-0.624761	-0.449291	-0.60065	-0.360289	-0.628353	-0.773492	-1.52037
KLF13	collectri	-0.469535	-0.376976	0.361962	-0.105317	0.540045	0.100397	1.10059	0.415522	0.9586	-0.592595	0.408107	-0.518844	-0.382878	-0.197608	-0.509873	-0.780739	-0.498592	0.385689	-0.324792	-0.430928	-0.0833629	0.0447036	0.0355195	0.267822	-1.07993	-0.554922	-1.34868	-0.727038	-0.951943	-0.59299	-0.942137	-0.545549	0.535164	-0.00226493	0.372085	0.399176	0.931809	-0.198665	0.939758	0.968618	1.19621
KLF14	collectri	-0.205542	-0.317952	-0.921778	-0.0919505	0.138906	1.52017	-0.313386	0.832501	-0.465195	-0.00347536	-0.709962	-0.537905	-0.368989	-0.152215	-0.558165	0.0431477	0.234029	-1.0593	-0.86895	-0.668235	0.367968	0.307912	0.086601	-1.80459	-0.394652	-0.688919	-0.485658	-0.522455	0.0996918	0.222009	-0.0397053	0.499536	0.866526	0.428001	1.14328	0.876135	1.82743	0.328542	0.399142	0.713976	2.30299
KLF15	collectri	-1.21124	-1.16303	-0.99913	-1.14049	-0.492965	-0.291701	-0.490479	-0.180663	-0.251121	-0.846588	-0.58169	-0.542526	-1.21342	-0.373412	-0.808617	-0.608411	0.0970607	0.132925	0.709189	0.806894	0.473401	0.867637	-0.598368	0.329399	0.416321	0.184051	-0.299321	0.369864	-1.44299	0.829681	1.16371	1.18192	1.53646	1.03755	1.04052	1.90164	0.531299	0.535077	0.323099	1.47637	-0.412791
KLF17	collectri	1.49191	1.16232	0.617692	1.27318	0.442253	0.006161	0.376602	0.483728	0.677024	-0.113347	0.728695	0.122043	-0.318446	-0.0700039	-0.162114	-0.0513429	0.182502	0.942725	0.434634	0.480169	-0.432369	-0.675084	1.15128	-0.064241	-0.24694	0.66662	0.356846	-0.292513	2.38328	-0.824453	-0.280267	-1.38766	-0.24678	-0.464746	-1.72156	-1.29534	-2.44298	-0.671826	-1.66976	-0.575815	-2.76024
KLF2	collectri	-1.38487	-1.26551	0.261505	-0.510865	0.242998	0.788004	-0.120241	-0.189931	-0.349021	-0.45239	1.02004	-0.350872	-0.3615	0.367024	0.0031837	-0.374382	0.290737	0.436323	-0.00578948	-0.163051	0.550157	0.864264	-0.549376	-0.86946	-0.473414	0.229031	-1.18792	-0.648607	-2.76571	-0.225157	0.914145	1.08981	1.33656	0.507069	-0.538188	-0.183236	-0.894788	0.0783751	-0.675807	-0.701731	-0.729936
KLF3	collectri	0.148582	0.176324	0.813861	0.333212	1.00311	0.568286	0.860121	0.0667727	0.794912	-0.312808	1.19248	-0.377689	1.4636	0.413037	0.58248	0.160211	-0.141318	-0.325493	-0.0148491	-0.440598	-0.704683	-0.345069	0.34541	-1.21542	-0.643085	-1.08192	-0.130088	-0.666663	-2.49326	-0.425786	-0.787207	-0.385082	0.0476395	-0.746539	-1.24796	-1.32575	-1.01027	0.254735	-1.14958	-1.43871	-1.12092
KLF4	collectri	-1.40142	-1.62921	-0.653597	-1.98407	-0.464513	-0.728412	-0.633163	-1.13584	-0.57549	-0.399793	-0.0341918	-0.83106	-0.71347	0.343148	0.232377	-0.348388	0.614512	0.241097	0.42689	-0.0800187	0.219925	0.840664	0.108342	1.07891	0.711495	0.575088	0.710137	1.16341	-1.68528	1.08685	0.82807	0.410437	0.593892	0.734849	0.422499	0.371675	0.155271	0.521185	-0.289465	-0.202086	-0.878863
KLF5	collectri	-1.89401	-1.05755	-0.636937	-0.0926737	-0.27283	-0.314913	-0.183288	0.423396	-0.387554	-0.26661	-1.22593	-0.863865	-0.83306	-0.0504269	-0.254074	0.374104	0.221331	-0.469937	-0.292424	0.366171	0.994971	0.720472	0.0958118	0.759321	0.546978	0.0163767	-0.411125	0.490231	-1.73045	1.06012	0.260828	0.257447	0.0533358	0.618279	0.638468	0.505812	0.9603	0.61842	0.492961	0.0887882	1.58559
KLF6	collectri	-1.30384	-1.83598	-0.866058	-1.96472	-0.744263	-0.93239	-0.792261	-1.05984	-0.762838	0.506472	-0.444281	-0.340047	-0.992023	0.589396	0.172834	0.0648608	0.777277	-0.1022	0.235855	-0.00975478	0.638102	1.09174	0.193539	0.604782	0.225313	0.544869	0.475319	0.453561	-1.30512	0.34652	1.32738	1.1049	0.684209	1.00123	1.27892	0.995908	0.666973	0.818002	0.0251047	0.220203	-0.33181
KLF7	collectri	-0.59419	-0.969856	0.0778158	-1.04162	0.182894	0.512737	-0.106802	0.101828	-0.249072	0.184902	-0.190614	0.432279	-0.150577	-0.249751	-0.681235	-1.00641	-0.0925881	0.279116	-0.869446	-0.92304	-0.562122	-0.354381	-0.2401	0.75604	-0.748274	0.675637	-0.921773	-0.270789	-0.964879	0.227812	1.28166	1.40354	0.189645	0.744869	1.18912	0.119604	0.146726	0.360198	0.851969	1.60823	0.486446
KLF8	collectri	-1.47133	-1.64227	0.0175601	-0.93647	0.19986	0.574186	0.274132	-0.144009	0.320684	-0.137805	-0.682304	-0.363728	-0.635769	0.603191	0.733896	0.353618	0.0189442	-0.630262	-0.931909	-1.17712	0.534974	0.668649	-0.161948	0.455347	0.497233	0.0722646	-0.498615	0.579712	-0.409434	0.860934	-0.666708	-0.38339	-1.07785	-0.274808	-0.724949	-0.64087	-0.138948	-0.470772	-0.0218088	-0.924544	-0.456329
KLF9	collectri	-1.24054	-1.09541	-0.889804	-0.956209	-0.507205	-0.710285	-0.641705	-0.711447	-0.561183	-0.576869	-1.05528	-0.466426	-0.496951	-0.0858818	-0.219459	-0.380817	-0.133696	-0.531392	0.947152	0.870137	0.102768	0.40054	-0.630946	0.207321	0.795062	1.04849	0.31099	0.808177	-1.59022	1.02736	0.697581	0.507333	1.31892	0.781984	1.6319	1.49193	1.54178	1.55576	1.38088	1.95896	1.0191
KMT2A	collectri	-1.85126	-0.802859	-0.177692	0.00229366	0.00973397	0.163946	0.262037	0.596007	0.0918599	-0.422261	-0.489744	-0.990385	-0.522389	-0.144941	-0.339287	-0.0714908	-0.283768	-0.655305	-0.226637	0.215835	0.460023	0.357413	-1.31757	-0.0991116	0.111234	0.466653	-0.46855	0.358314	-1.38194	0.989162	0.899286	0.704128	0.431915	0.922597	-0.00140728	0.0227282	0.284017	0.35177	-0.117138	-0.396008	0.518885
KMT2B	collectri	-1.54826	-0.464701	-0.242104	0.623045	-0.179368	-0.0502492	-0.0440774	0.209542	-0.248537	-0.538719	0.321844	-0.93643	-0.319547	0.394021	0.628488	0.739609	0.243079	-0.595997	-0.081248	0.0742686	1.39782	1.19266	-0.0907122	-0.533835	-0.313107	0.172976	-1.11359	-0.116694	-2.47439	0.723385	-0.176201	-0.0777109	-0.342553	0.0308624	-0.281035	-0.193167	0.0849356	-0.152725	-0.0953334	-0.97124	-0.396725
KMT2E	collectri	-0.359859	1.87245	-0.484917	2.86428	-0.291043	-0.286137	-0.144368	2.83604	-0.409235	-0.339437	-0.483956	-0.607226	0.0288266	-0.475718	-0.281756	2.23981	-0.460248	-0.410839	-0.330094	2.57761	2.23511	-0.250532	-0.560221	-0.484782	-0.215573	-0.143225	-0.451328	-0.356448	-0.787973	0.827328	-0.468705	-0.300332	-0.279162	-0.188524	-0.604192	-0.57599	-0.344317	-0.369425	-0.394973	-0.662498	2.31562
LEF1	collectri	-1.0923	-0.303609	-0.374935	0.136662	-0.383578	-0.345151	-0.26021	0.440393	-0.383814	0.0157688	-0.731926	-0.454217	-0.502246	-0.216458	-0.374457	0.191207	-0.327149	-1.12599	-0.522672	0.335743	0.895797	0.594875	-0.964381	-0.55371	-0.0394541	0.260982	-0.499781	0.294286	-1.65625	1.07316	0.69513	0.345956	0.30291	0.987585	1.01019	1.03041	1.82097	0.27462	-0.128457	0.199451	1.67948
LHX1	collectri	-0.865733	-0.808204	0.575483	0.446303	-0.804016	-0.919811	-0.650117	-0.892913	-0.281772	-0.0321428	0.699555	-0.455756	0.109456	0.412515	0.526368	0.462244	0.322444	0.453384	0.820175	0.730138	0.828108	1.08518	-0.638118	-0.900873	-0.559005	-0.569657	-0.987916	-0.354631	-1.33872	0.0492424	0.804073	0.573851	2.97939	0.809999	-0.0378804	-0.165316	-0.309276	-1.06874	-0.159031	0.228356	-0.972154
LHX2	collectri	-1.6688	-1.10993	-0.83505	-0.845226	-0.561435	-0.332529	-0.367113	-0.206857	-0.0957485	-0.44787	-1.11641	-0.389603	-0.658942	0.276099	0.0342098	0.0828457	0.307326	0.0522636	-0.23221	-0.00226868	0.501042	0.583165	0.403463	0.260541	0.799982	1.04003	0.523041	0.917871	-2.72359	1.356	0.790954	0.517081	0.652797	0.555322	0.707968	-0.414162	0.34622	0.884385	-0.598897	-0.604156	0.23847
LHX3	collectri	-1.05969	-0.758425	-0.655843	-0.547032	-0.573947	-0.135849	-0.583093	-0.429143	-0.548252	-0.495361	-0.307983	-0.00828097	-0.301661	0.526109	0.0575249	0.233175	0.470159	-0.208872	1.76136	1.50522	0.79132	1.15603	0.252631	-0.58324	-0.279184	0.400153	-0.137718	-0.189372	-1.49502	0.666371	-0.435913	-0.474156	-0.305895	-0.496865	0.610102	0.120639	1.24129	-0.633345	0.120341	0.107457	1.78205
LHX4	collectri	-0.398224	-0.559537	-0.0795657	-0.573279	-0.0179949	0.171606	0.00311634	-0.244483	-0.0707017	-0.329546	-0.303887	-0.594319	-0.603911	-0.406429	-0.419244	-0.44146	-0.394339	-0.519556	-0.0889968	-0.314576	-0.239161	-0.119466	-0.393093	0.0759943	0.441581	2.56625	0.750786	0.75281	0.960815	1.3695	-0.164069	-0.166216	-0.233792	0.0666793	-0.0173697	-0.13016	0.360429	0.150812	-0.0905988	-0.281945	-0.457888
LHX8	collectri	-1.33636	-1.66611	-0.307545	-1.22568	-0.0256801	0.464452	-0.170782	-0.00359418	-0.25309	-0.0197476	-1.08994	-0.717205	-0.89704	-0.434662	-0.672444	-0.734642	-0.289761	-0.535503	-0.564016	-0.659136	-0.239974	0.29175	-0.0372076	1.4307	0.986876	0.630536	-0.0149353	0.84579	-0.268941	0.862893	1.18045	0.466157	-0.363811	1.34019	0.638187	0.479757	0.869376	0.7063	0.107865	-0.181324	0.393534
LITAF	collectri	-1.72986	-1.28095	-0.721588	-1.00967	-0.189381	-0.0502381	0.134165	0.0411682	0.31252	-0.195874	-0.338898	-0.404072	-0.565933	0.410063	0.223145	0.020568	0.489116	-0.274775	0.142161	-0.0962534	0.148131	0.593175	0.459775	0.344479	0.254047	0.393813	-0.624256	0.568563	-1.40068	1.09989	-0.241328	-0.820202	-1.00851	-0.222972	0.00245569	0.10192	0.306351	0.198897	-0.0526926	-0.269527	-0.0197018
LMO2	collectri	-1.46017	-1.28106	0.31489	0.147451	-0.392857	-0.436319	-0.161385	-0.53511	-0.0689924	0.57142	-0.0688536	-0.528943	-0.23754	0.614312	-0.0983812	0.0543005	0.907308	0.894503	0.694047	0.39888	0.612964	0.914686	-0.259955	-0.980857	-0.622074	-0.272454	-0.952379	-0.81645	-1.27224	-0.812287	1.8098	1.35647	1.65197	1.5285	-0.679658	-0.438364	-0.844242	-0.772465	-0.682867	-0.418276	-1.30928
LMO4	collectri	0.36452	-0.494844	0.134414	-0.833478	0.1575	0.317483	0.0104654	-1.22558	0.0825977	0.213549	0.088124	0.118984	0.0702847	-0.0651656	-0.18793	-1.66219	-0.401884	-0.190403	-0.0349651	-1.23718	-1.15892	-0.124589	-0.826012	0.472762	0.378316	-0.178436	0.701594	0.620884	-0.247825	0.686812	0.337259	-0.138761	-0.522996	0.11005	1.47154	0.8678	0.0500892	1.12804	-0.228618	-0.0564929	-1.44885
LMX1A	collectri	-0.966195	-1.4124	0.343136	-1.65064	-0.346612	-0.103979	-0.273441	-0.414395	-0.215103	0.560235	-0.0772171	-0.659071	-0.970406	0.158106	-0.531623	-0.50423	0.592096	0.622041	-1.01618	-1.05125	0.0658707	0.324813	-0.345021	-0.728817	-0.027997	0.511607	0.177108	0.155676	-0.896167	0.268754	1.50888	0.729509	0.225981	1.03247	0.659021	-0.0150298	0.391901	-0.361601	0.550977	0.289471	0.674021
LMX1B	collectri	-0.789407	-0.625923	0.316152	-0.496735	-0.689217	-0.755601	-0.68941	-0.756769	-0.720789	-0.612007	-0.671864	-0.855346	-0.976075	-0.248155	-0.648646	-0.495817	0.255818	-0.188234	0.0145011	0.0110411	0.376708	0.589411	-0.415973	1.23903	0.19808	0.0370322	0.133708	0.497908	-1.27888	0.703295	0.911809	0.604236	0.80131	1.21148	1.44072	1.25726	1.75596	0.510958	1.78685	0.899765	1.90394
LRRFIP1	collectri	-0.613062	0.187783	-0.116733	0.261938	-0.016386	0.0339803	0.242343	0.308211	0.840889	0.409386	0.729291	0.826872	0.594009	0.49848	0.244072	0.196581	0.494439	0.925699	0.90682	0.784987	0.23433	0.240961	0.544247	-0.810541	-0.72135	-0.114113	-0.316259	-0.447872	-1.60578	-0.582761	-0.581417	-1.23701	-0.659231	-1.17538	-0.813762	-1.19785	-0.900706	-0.181584	-0.931177	-1.324	-1.19494
LYL1	collectri	-0.625437	0.335465	0.538105	1.53683	-0.63733	-0.898345	-0.249529	0.0668546	0.0782846	0.302119	-0.155485	-1.52329	-0.524256	-0.547928	-0.565678	0.157104	-0.661535	-0.736035	-0.423172	0.239175	0.200472	-0.501784	-0.813852	0.357476	0.158649	-0.290288	-0.143331	0.207294	-0.528098	0.599926	2.44373	2.48847	2.89035	2.37399	-0.412393	-0.400125	0.176202	0.0619734	0.835606	0.698578	1.76321
MAF	collectri	-1.72892	-0.995601	-0.637775	-1.05287	0.585633	0.917471	0.92907	0.869399	0.516955	-0.69106	-0.545328	-0.996135	-0.734444	0.0368493	-0.221431	-0.297481	0.00732553	-0.285726	0.0282459	-0.0765392	0.42387	0.632717	-1.41163	-0.378736	-0.645473	-0.350237	-1.29409	-0.360224	-2.39033	0.0389137	-0.377533	-0.177259	-0.3223	0.10099	0.345368	0.345534	1.16521	0.483826	0.709226	-0.0785528	0.767832
MAFA	collectri	-1.4747	-1.53283	-0.655976	-1.02395	-0.453474	-0.367707	-0.259156	-0.265124	-0.32838	-0.239544	-1.68825	-1.16313	-1.3069	0.227977	0.0872005	0.21412	0.67201	0.225928	0.898809	0.724974	1.04517	1.13633	0.490673	0.72497	-0.507773	-0.166702	-0.773863	-0.237305	-1.42573	0.588305	0.261201	0.504739	-0.31852	0.517639	1.08236	0.849911	1.05965	0.788047	0.809302	0.5491	1.33215
MAFB	collectri	-1.21211	-0.956577	-1.06222	-1.39939	-0.150352	-0.125936	-0.0350437	-0.237903	-0.0441616	-0.65425	-1.02105	-0.90953	-1.44379	0.264104	0.216616	0.246025	0.128887	-0.471105	0.339704	0.348161	1.19144	1.24646	-1.37002	0.199639	-0.223479	-0.384186	-0.922978	-0.0253943	-0.319657	0.328004	0.690737	0.54276	0.145157	0.513559	0.766857	1.12521	2.08659	0.599231	0.646357	0.362235	1.44633
MAFF	collectri	-0.57251	-0.792214	-0.752394	-0.359845	0.331553	0.263169	0.452665	0.236396	0.453285	0.476631	0.554213	-0.0705662	0.630348	0.537697	0.584364	0.420762	-0.363209	-0.0569329	-0.238476	-0.330726	-0.342887	-0.274834	0.449169	0.556371	-0.328028	2.38225	-0.829614	-0.159159	0.988602	0.318221	-1.36056	-0.574052	-0.273638	-0.849222	-1.21332	-0.564194	-0.335531	-0.990105	-0.705856	-1.09505	-0.220233
MAFG	collectri	-1.74756	-1.40797	-0.534541	-0.857858	-0.0746653	0.425752	0.0815682	0.279963	0.178092	-0.2972	-1.02524	-0.450502	-0.47615	0.154162	-0.0305072	-0.109226	0.412356	0.0297046	0.798579	0.568217	0.946119	1.29035	-0.126143	-0.639653	-0.252713	0.131382	-1.02534	-0.0403862	-1.36538	0.593157	-0.472702	-0.487311	-0.372161	-0.158721	0.259212	0.126739	-0.111365	0.819472	-0.277436	-0.805659	-0.125129
MAFK	collectri	-1.41129	-0.987871	-0.463222	-0.0109888	0.0176622	-0.124534	0.341913	0.435904	-0.157462	1.15458	-1.1242	-0.384213	-0.795538	-0.0826038	0.245322	0.345308	0.185601	-0.477652	0.150925	0.604356	0.830153	0.669646	-0.941113	0.304887	-0.396742	0.448238	0.268457	0.148118	-1.88046	0.701442	-0.276586	0.2006	-0.342393	-0.569699	0.326304	-0.219846	-0.323833	-0.0416567	-0.526903	-0.494716	-0.26674
MAML1	collectri	-0.460092	-0.819648	0.506187	-0.717194	-0.503338	-0.303954	-0.432007	-0.30528	-0.286554	-0.159401	-0.599411	-0.913248	-0.914899	-0.0590055	-0.506771	-0.394585	0.821248	0.882791	-0.190288	-0.215991	0.400773	0.614304	1.27987	-0.561837	0.682488	-0.0429067	-0.0691269	0.229528	-1.28711	-0.250805	0.697268	0.263425	0.957942	0.737037	0.197353	0.298127	-0.0850442	-0.401598	0.283399	0.296509	0.176289
MAX	collectri	-2.0103	-1.26593	-0.430443	-0.729403	-0.0645264	0.0288355	0.317954	0.253709	0.688149	-0.68322	-0.146645	0.187429	-0.736033	0.836565	0.274735	-0.0373409	0.995541	0.483603	0.383047	0.317453	0.555454	0.940419	0.0292072	-0.785656	0.377735	-0.44434	-1.12186	-0.0474412	-1.69148	-0.309461	-0.348182	-0.54706	-0.825323	-0.142593	-0.183441	-0.0813699	-0.161896	0.278409	-0.360354	-0.308658	-0.787742
MAZ	collectri	-1.37396	-1.20488	-0.720958	-1.1156	-0.475731	-0.377285	-0.483451	-0.390336	-0.671387	-0.202288	-0.840739	-0.708246	-0.991982	0.489795	0.499671	0.502612	0.907078	-0.219473	0.262055	0.248339	1.27766	1.49559	-0.0624181	0.0325677	0.146667	-0.414893	-0.804929	0.0816869	-2.08567	0.422846	0.353993	-0.100755	1.10727	0.318248	0.616317	0.654603	0.816994	0.614998	0.454048	-0.266268	0.372566
MBD1	collectri	-0.683801	-0.0474379	-1.3251	-0.752982	0.23286	0.135343	0.66051	1.23596	0.263116	-0.512582	-1.00472	-1.26821	-0.833022	-0.819556	-0.833883	-0.060019	-0.400531	-1.23365	-1.44919	-0.818513	0.394482	-0.326031	0.39874	0.861363	0.239316	-0.204577	0.102459	0.506154	0.473268	0.99291	1.48541	0.493807	0.20994	1.40614	1.21242	0.596193	0.94897	1.2018	0.283922	0.451498	1.64058
MBD2	collectri	-1.79108	-1.17572	-0.202434	-0.399017	0.066552	0.482955	0.10122	0.630115	-0.16022	-0.532133	-0.281235	-0.680869	-0.403618	0.123485	0.116756	0.202509	0.00904473	-0.388819	0.0131264	0.491105	0.626757	0.485987	-0.817045	0.087861	0.0994032	1.07198	-0.336062	0.373608	-1.18612	0.902182	-0.150654	-0.0869711	-0.0742079	0.17065	-0.492898	-0.395221	-0.0968418	0.03641	-0.560867	-1.0437	-0.276088
MECOM	collectri	-1.12742	-0.997774	-0.790541	-0.808428	-0.608533	-0.864052	-0.829115	-0.485715	-0.608693	0.962247	-0.593852	-1.1651	-0.960468	-0.117546	0.044248	0.323117	-0.204428	0.0138731	0.0543474	0.311138	0.36993	0.165944	-0.906994	0.803252	0.804631	0.635653	0.229645	0.790725	-0.978729	0.808995	2.00076	1.43997	1.64945	1.75548	0.00514714	0.429043	-0.133101	0.602806	1.34879	1.19879	0.389006
MECP2	collectri	0.990977	0.574165	0.0839966	0.178994	0.4438	0.317082	0.51026	0.620202	0.507847	0.531696	0.661676	0.617679	0.324402	-0.101549	-0.0197108	0.311243	0.227106	0.547519	0.263496	0.494513	-0.198852	-0.516587	0.965848	-0.149826	-0.192999	-0.835139	0.0672726	-0.52051	1.39204	-0.87567	-1.22933	-1.25545	-1.10795	-1.21251	-0.811988	-0.584956	-1.03877	-0.577284	-0.71669	-0.821977	-0.789835
MED1	collectri	-0.918132	0.203159	-0.0339021	1.67486	-0.574943	-0.0538664	-0.430522	1.31163	-0.264543	0.0905259	0.449943	-0.134608	0.487822	0.292922	0.0141552	1.17128	0.145116	-0.14318	0.0182118	1.41501	1.4544	0.38471	-0.961945	-0.639737	-0.216852	-0.267522	-1.22981	-0.417488	-2.46688	0.516255	-0.276971	-0.0870441	-0.0961661	-0.334431	-0.662838	-0.346855	-0.371099	-0.818434	-0.596919	-0.909733	1.51659
MEF2A	collectri	-1.64687	-1.12755	-0.460745	-0.82379	-0.378456	-0.192842	-0.261161	-0.250932	-0.37655	-0.535557	-0.603827	-0.979062	-1.11292	-0.0515532	-0.322223	-0.17103	0.271735	-0.147061	0.184839	0.226977	0.40438	0.529912	-0.827367	0.0666218	0.292889	0.512265	-0.433929	0.280725	-1.54288	0.760929	0.536564	0.665655	0.805552	0.687883	1.05353	1.41569	1.40829	1.31828	1.13024	1.84036	0.673045
MEF2B	collectri	-0.937057	-1.54008	-0.442447	-0.50429	-0.209337	-0.496082	-0.377474	-0.820134	-0.653932	-0.567458	-0.927081	0.142916	0.503977	0.646641	0.638755	0.218896	-0.0794352	-0.746757	0.506766	0.312382	0.555546	0.720833	0.0735596	-0.0184331	0.167075	-0.0055115	-0.183072	0.0575647	-0.685028	0.0691026	0.251392	-0.133385	-0.856924	-0.0334045	0.996121	1.41171	1.57688	0.0293828	2.17364	2.97158	1.03311
MEF2C	collectri	-0.82727	-0.814765	-0.344662	-0.698954	-0.655548	-0.704404	-0.457016	-0.575496	-0.168882	-0.51579	0.0886434	-0.678517	-0.646614	-0.0452048	-0.274581	-0.304144	-0.0969135	-0.23092	-0.369531	-0.562029	-0.162967	0.131518	-0.499102	0.627589	0.66213	1.10188	-0.132412	0.916235	-0.745029	1.10385	0.541042	0.54883	0.951809	0.731074	0.224977	1.21994	0.961619	0.825329	1.58424	2.06594	0.421528
MEF2D	collectri	-1.26159	-1.13389	-0.616236	-1.05949	-0.427123	-0.235357	-0.303967	-0.360904	-0.521438	-0.429929	-0.701027	-0.508315	-0.655879	0.611511	0.283551	0.155934	0.925876	-0.0992178	-0.0492101	-0.170916	0.675038	0.956382	0.0615333	0.209315	-0.119574	0.46813	-0.728547	0.0372502	-1.53136	0.287374	0.336802	0.512422	0.259617	0.386448	0.451843	0.981546	0.538754	0.85781	0.227372	1.06621	0.400164
MEIS1	collectri	-0.348628	-0.41833	-0.225511	-0.465953	0.0641323	0.301918	-0.599683	-0.41389	-1.07301	0.702166	-0.424483	0.300336	0.714505	-0.371117	-0.333259	-0.206109	-0.881689	-1.40858	-1.23598	-1.23948	-0.776585	-0.800265	-0.987518	0.482438	0.99302	1.33089	1.21645	1.16404	-1.14974	1.56224	0.53563	0.027273	0.959569	0.711315	1.00333	1.0364	0.962547	1.10982	1.05423	1.08704	1.03602
MEIS2	collectri	0.0944347	0.117488	-0.487583	0.0206753	-0.303412	0.0921793	-0.225844	0.166751	-0.433654	0.378149	-0.867999	-0.371548	-0.696636	-0.624062	-0.292883	-0.255242	-0.549117	-0.756482	-0.0804876	0.389123	-0.299116	-0.27102	-0.351678	1.63514	0.928446	1.76444	1.43514	1.62512	-0.815502	2.22133	-0.897659	-0.461617	-1.00375	-0.771176	-0.367802	-0.482586	-0.0923582	0.671185	-0.378904	-0.561774	-0.145041
MEIS3	collectri	0.427281	0.0809498	-0.125563	-0.669543	0.066834	0.131859	0.231248	-0.0546435	0.494127	-0.449404	-0.458758	-0.36857	-0.347158	0.160996	-0.110097	-0.012344	-0.0188342	-0.593721	-0.0840952	-0.0137303	0.000397215	0.150943	-0.198384	0.490621	0.528832	0.121379	-0.472877	0.522282	-0.290433	0.635463	0.202394	-0.410028	0.433178	0.282597	-1.20526	-0.890253	-1.27283	-0.0529213	-1.24299	-0.840529	-0.974298
MEOX1	collectri	0.230659	0.807736	0.17701	0.18482	-0.0880865	0.255546	0.0609455	0.770809	-0.41319	0.168512	-0.178317	0.442638	-0.252149	0.0385819	0.268731	0.195015	0.147495	-0.25238	-0.0044433	0.556142	0.358816	0.275644	-0.226766	-0.404466	-0.728303	0.324982	-0.500847	-0.256721	-2.28377	0.405828	-0.958346	-0.0125002	-1.96981	-1.20717	0.660504	0.852449	0.396886	0.107498	-1.41603	-1.27777	-0.798723
MEOX2	collectri	-0.888841	0.197845	-0.789466	0.272685	-0.700089	-0.238832	-0.379807	0.659714	-0.623517	-0.0016595	0.232581	0.0819774	-0.140192	-0.290947	-0.0118532	0.12881	0.070696	0.0868766	0.467747	1.19718	0.302254	0.118205	-0.0414748	-0.151311	-0.112063	0.822313	-0.704372	0.33692	-3.41985	0.811939	0.842029	0.718451	0.193699	0.634077	0.210433	-0.703609	0.289095	0.308922	0.112543	0.043347	0.774287
MESP2	collectri	-0.218261	-0.420314	0.261103	-0.530531	0.478723	0.398953	0.451383	-0.105733	0.0204767	0.219656	-0.0801932	-0.142881	0.350241	0.19021	0.0382576	0.278541	0.0779555	0.735239	-0.0237986	0.191403	0.0280212	-0.166487	-0.828426	0.15846	0.174515	-0.998323	0.682679	0.591309	1.08189	0.627596	-1.01004	-1.51394	-1.6649	-0.86	-0.841943	-0.83845	-0.899652	-0.0115814	-1.10248	-0.000811304	-0.938507
MITF	collectri	-1.83123	-1.59216	-0.706279	-1.13155	-0.352421	-0.208133	-0.0203889	-0.258471	0.239932	1.12574	-0.0389862	-0.550422	-0.853634	0.359561	0.173677	-0.125253	0.275752	-0.271635	0.541764	0.0667414	0.709252	1.35655	-0.124904	-0.421541	-0.294083	-0.562028	-0.983106	-0.282753	-1.19317	-0.124914	-0.216177	0.028005	0.0262505	0.0768719	0.662422	1.13145	1.10229	-0.0694585	0.429303	-0.0100773	0.320137
MIXL1	collectri	0.318756	0.255956	-0.39945	-0.150613	-0.368275	-0.548055	-0.0256678	-0.453922	0.254203	-0.250953	-0.574776	-0.0832522	-0.612549	-0.49716	-0.591999	-0.558471	-0.318083	-0.56877	-0.502185	-0.702361	-0.358851	-0.150735	0.0036377	-0.318206	-0.322146	0.105985	1.51676	0.222283	-0.484817	0.556261	0.629477	1.38626	1.18234	1.30225	1.66006	1.82683	1.57268	1.58646	-0.0040018	0.0335702	0.79738
MKX	collectri	-0.739928	-0.676952	0.0718296	-0.764668	0.153133	-0.225493	0.242899	0.141034	0.0425995	-0.440183	0.870916	-0.809182	-0.905211	0.118779	-0.182196	-0.329074	-0.3072	-0.516911	-0.455496	-0.653479	-0.268835	0.0877161	-0.352645	0.197205	0.247657	0.620401	0.174619	0.313561	-0.109487	0.511797	0.117181	-0.145672	-0.0659836	-0.221083	-0.330827	-0.0604275	1.45539	0.437443	0.911331	1.1215	0.744662
MLX	collectri	0.258043	0.0420902	0.936428	-0.0964673	0.502467	0.355191	0.569662	0.075748	0.535362	0.0141576	-0.0617224	-0.89952	-0.254821	-0.559276	-0.466505	-0.894259	-0.630194	-0.153658	0.34761	0.289103	-0.283516	-0.18655	-0.226384	-1.08067	0.37329	-0.32595	-1.04225	-0.317101	-0.965615	-0.246756	-0.209298	-0.268473	0.312869	-0.0134944	0.115496	-0.468106	1.09307	-0.168361	-0.969623	-0.362718	0.862344
MLXIP	collectri	-1.66192	-1.27446	-0.434409	-0.919131	0.438614	0.43764	0.351504	0.278218	0.232108	1.37623	-0.689498	-0.100003	-0.233566	0.152737	0.228322	0.27115	0.215963	0.225917	-0.0897626	0.0988035	0.288364	0.349221	0.287178	-0.190739	-0.115038	-0.836934	-1.28975	-0.117254	-1.94063	0.120336	-0.173302	0.274911	-0.422237	0.138558	-0.225121	-0.422751	-0.488581	-0.740304	-0.723511	-0.707895	-1.28335
MLXIPL	collectri	-1.26356	-0.952397	-0.580885	-0.886136	0.486391	0.199242	0.430944	0.427339	0.152325	-0.377385	-1.26107	-0.696036	-1.01914	-0.387844	-0.623574	-0.716628	-0.11048	-0.514128	0.858967	0.859168	-0.0951378	0.393084	0.353848	0.0569589	0.667874	-0.10864	-0.797215	0.327607	-2.1961	0.798488	0.241125	0.70159	0.333696	0.079919	0.108584	-0.16207	0.0851368	0.529172	0.223611	0.0808297	0.28121
MNT	collectri	-1.24032	-0.466235	-0.0275829	-0.34782	0.23066	0.335824	0.311298	0.459666	0.46736	-0.866167	0.00896151	-0.43836	-0.700681	0.984692	0.880339	0.499546	0.862359	0.462176	-0.076056	-0.299337	0.664866	0.624603	0.589692	-0.181097	-0.233241	0.330622	-0.562509	-0.272088	-0.434778	-0.0112021	-1.4496	-1.3179	-0.8371	-1.10164	-0.609774	-0.7637	-0.529133	0.298241	-0.267451	-1.01872	-0.593571
MNX1	collectri	-1.38408	-1.41057	-0.101273	-0.517954	0.519844	0.068468	0.754619	-0.0458742	1.06786	-0.140478	-1.06117	-1.50853	-0.680451	-0.373907	-0.746226	-0.475922	0.65411	0.456462	0.0246516	-0.135501	0.415262	0.758608	-1.43589	-0.92426	-0.622134	-0.185191	-0.320703	-0.363545	-0.401578	-0.0840079	0.437098	-0.0731788	-0.54735	0.0663956	1.17816	0.998386	0.347536	0.559943	-0.0853024	0.0976129	-0.544017
MRTFA	collectri	-0.784402	-0.921884	-0.248699	-0.546149	-0.328562	-0.338654	-0.326267	-0.459695	-0.397456	-0.474761	-0.530426	-0.637212	-0.669693	-0.485495	-0.604011	-0.616883	-0.351449	-0.0394132	-0.0609177	-0.173137	-0.472958	-0.177774	-0.16256	1.4513	0.457438	0.398892	-0.226403	0.563131	-0.39847	0.618309	0.130535	-0.107264	0.0955711	0.486455	2.01949	2.1255	2.8724	1.26762	2.28415	2.32856	2.69474
MSC	collectri	-1.71005	-1.7488	-0.724152	-1.87213	0.554408	1.44485	0.619422	0.533475	0.088916	-0.300554	-0.932178	-0.48826	-0.734835	0.213848	-0.267493	-0.887303	0.0969146	-0.476525	-0.389108	-1.35588	-0.147678	0.706722	-1.02426	-0.124972	-0.0814672	0.0220043	-0.536851	-0.158903	-1.35127	0.148475	-0.375469	-0.602012	0.0460174	0.253524	0.628074	0.623793	1.23595	0.437542	0.776681	0.330723	0.761739
MSX1	collectri	-0.669284	-0.338004	-0.105426	0.446309	-0.194577	-0.779551	-0.0421237	0.00655747	0.521923	0.253744	-0.502716	-1.1044	-0.756038	-0.820257	-0.784769	-0.335721	-0.359979	0.481112	-0.102142	0.349672	-0.137348	-0.611753	-0.352023	1.86733	0.863626	0.361127	0.149623	0.515365	-1.29524	0.385597	0.480644	0.544874	-0.171236	0.404206	0.212263	1.08409	0.986867	0.0116478	1.33166	1.53116	1.56414
MSX2	collectri	-0.710045	-0.91291	-0.684769	-0.506306	-0.563209	-0.808838	-0.535577	-0.712119	-0.500209	-0.201337	-0.804227	-0.73873	0.459026	-0.199438	0.149069	0.325342	-0.160773	-0.813095	0.238909	0.272827	1.08388	1.15918	-0.448207	1.40744	0.897421	0.379017	0.243116	0.494728	-0.700823	0.568396	0.86392	1.22146	1.10572	1.02235	0.0226183	0.352655	0.29083	-0.0340365	-0.509829	-1.07156	0.775917
MTA1	collectri	-2.02181	-1.10653	-0.406793	0.0404074	-0.367438	-0.324342	-0.0522085	0.332797	0.0242125	-0.39762	-1.33164	-1.27697	-0.588829	0.432112	0.257002	0.65143	0.750698	0.0330167	0.28387	0.662656	1.36982	1.14339	-0.03604	-0.791118	-0.491921	-0.00229483	-0.169236	-0.154028	-2.01223	0.418851	0.535071	0.109333	0.0464099	0.422158	0.384738	0.310808	0.459906	0.758456	0.166332	-0.14328	0.806274
MTA2	collectri	-0.678322	-0.511345	-0.376203	-0.469534	0.495609	0.288867	1.21974	1.10853	1.09892	-0.577022	-1.21231	-0.827618	-0.78696	-0.688815	-1.22324	-0.895757	-0.4487	-0.546777	-0.580391	-0.708282	0.344199	0.75816	-0.858277	-0.532855	-0.210648	-1.07679	-0.441358	-0.521605	-0.303471	-0.658975	0.909384	0.996539	1.11614	0.680891	0.932831	1.15186	0.447194	0.352751	0.412745	0.391535	0.061314
MTA3	collectri	-1.17464	-0.555796	0.306114	0.166621	0.104561	0.5924	0.330962	0.207941	0.2093	0.889998	0.149743	-0.662098	-0.738376	-0.440821	-0.119737	-0.691803	-0.685756	-0.354449	-0.226679	-0.265107	-0.478587	-0.298861	-0.617604	0.449916	-0.241002	1.6097	0.0572207	0.467178	-0.881233	1.25027	-0.320775	-0.10319	-0.0848453	-0.28667	-0.878856	-0.576593	-0.0331671	-0.37226	0.314083	-0.349217	0.279763
MTF1	collectri	-1.7839	-1.17273	-1.14808	-1.11502	-0.212622	-0.138662	-0.257972	-0.00114984	-0.426187	-0.411124	-1.25314	-1.10057	-1.15137	-0.210885	-0.522789	-0.0354643	0.0844786	-0.285588	0.268605	0.401777	0.855324	1.08482	-1.11942	-0.0192458	0.516113	0.875681	-0.0510273	0.551182	-2.01258	0.902465	0.832808	0.762145	0.80201	0.81177	1.01323	1.12384	0.773157	1.09618	0.742716	1.04699	0.814419
MTF2	collectri	-0.701378	0.961035	-0.240178	1.65626	-0.0586076	0.44127	0.347077	1.43699	0.116345	-0.191697	-0.580334	-1.03322	-0.807979	-0.613731	-0.309471	0.369991	-0.7441	-0.620673	-0.0655629	0.955029	0.248901	-0.263201	-1.2903	-0.721934	-0.453435	0.720331	-0.661221	0.0932125	-2.60614	1.09701	0.770435	0.829119	0.104123	0.569697	-0.318988	-0.480397	0.17236	-0.325329	0.246418	-0.152533	0.667979
MXD1	collectri	-1.30468	-0.638996	-0.432589	-0.091069	0.0937324	0.299018	0.322197	0.514853	0.323242	-0.314509	0.492552	-0.626065	-0.838446	0.113345	0.273843	-0.268051	-0.267184	-0.449131	-0.0132625	-0.209303	0.117709	0.145393	-2.11472	0.633592	1.20987	0.278374	0.0515765	0.773174	-0.56711	0.856078	-0.0127244	-0.174555	-0.139087	0.0315071	-0.555689	-0.81988	-0.603269	0.751401	-0.727617	-0.997861	-1.00741
MXI1	collectri	-0.873679	-1.44631	-0.539774	-1.64196	-0.0838315	0.187037	0.133574	-0.905539	0.148839	-0.341064	0.545342	-0.287615	-0.446562	0.768095	0.411723	-0.411017	0.895819	0.365348	0.303713	-0.59105	-0.248158	0.814695	1.44006	-0.0118787	0.174521	0.394622	0.303918	0.22259	-0.638557	0.0767203	-0.734003	-0.296317	-0.60528	-0.27303	-0.579459	-0.264184	-0.195358	0.210242	-0.892174	-0.492618	-1.88576
MYB	collectri	-2.02825	-1.25785	-0.610686	-0.403085	-0.108951	0.0508186	0.053438	0.351686	-0.222087	-0.132965	-1.16468	-0.819491	-0.653113	0.274242	0.00882842	0.381554	0.418892	-0.135068	0.26614	0.581828	0.935698	0.871604	-0.584896	-0.629343	-0.378739	0.409117	-0.505194	-0.0112174	-2.40504	0.519082	0.494798	0.205108	0.319676	0.390623	0.544525	0.585168	0.919666	0.00642572	0.0743164	-0.116195	0.661103
MYBL1	collectri	-1.20653	-0.397436	0.404075	-0.126803	0.192284	0.106168	0.181809	0.14994	-0.00817888	0.508601	-1.17631	-1.15132	-0.749042	0.0312197	-0.0199828	-0.273165	-0.184831	-0.612161	-0.533846	-0.497128	0.283532	0.284052	-1.54899	-0.708782	-0.16627	0.174174	-0.52414	0.0199145	-2.48945	0.537325	0.962085	0.227954	0.892836	1.29964	0.618378	0.461075	0.0960399	0.658689	0.17532	-0.266351	0.311757
MYBL2	collectri	-1.4782	0.346411	-0.368075	0.882224	-0.198361	-0.00136886	-0.0412053	1.17492	-0.361479	-0.015968	-0.45248	-0.912697	-0.358992	-0.251826	-0.107808	0.797396	-0.367479	-0.886178	-0.460029	0.827202	1.19785	0.158258	-1.53864	-0.237023	0.194872	0.819226	-0.105795	0.361871	-2.48928	1.00101	0.419589	0.251202	1.03083	0.621763	0.19926	-0.172281	0.0623242	0.353298	-0.323172	-0.538405	0.84684
MYC	collectri	-2.24008	-0.518934	-0.170862	0.655642	-0.0726458	0.167954	0.106837	0.809101	0.00798139	-0.491656	-0.268288	-0.748612	-0.351779	0.173632	0.131102	0.584533	-0.126988	-0.344662	-0.0105802	0.598791	0.801761	0.411192	-2.16372	-0.40057	-0.00862474	0.312029	-0.648478	0.227344	-3.19653	1.00154	0.146044	0.0804343	0.251051	0.331181	0.0200508	0.110186	0.356183	0.468008	0.117264	-0.313682	0.65282
MYCN	collectri	-1.84659	-0.18545	-0.00888994	1.07969	0.069884	0.263948	0.508359	1.72984	0.622093	-0.515232	-0.154663	-0.75901	-0.139749	0.140047	0.273916	0.846506	-0.323162	-0.280866	-0.0831718	1.02756	1.0812	0.260915	-1.40313	-0.497273	-0.666759	0.295629	-1.34542	-0.460022	-1.71623	0.575505	-0.144032	-0.0381635	-0.467364	0.0138731	-0.836766	-0.988167	-0.0852453	-0.293838	-0.169284	-1.13861	0.803367
MYF5	collectri	-1.37494	-1.29288	-0.846931	-0.897622	-0.671228	-0.443649	-0.452465	-0.59928	-0.415573	-0.397847	-0.381554	-1.016	-0.382613	0.0441559	-0.103251	-0.153636	0.0575227	-0.333625	0.112421	-0.0422719	0.211649	0.279433	-0.785376	0.884532	0.683372	1.63787	-0.0735177	0.894616	-1.6161	1.03028	-0.0768777	-0.0385262	0.697396	0.226299	1.32729	1.62039	1.88839	1.63756	1.12787	1.65755	1.0914
MYF6	collectri	-1.55571	-0.98612	-0.293003	0.596474	-0.448824	-0.408423	-0.0580472	0.418357	0.198585	-0.638325	-0.687678	-1.50999	-0.31466	-0.127636	-0.18611	0.119652	0.0652449	0.361733	0.929713	1.16177	0.425546	0.328732	-0.216718	0.436758	0.0309381	1.1607	-0.667747	0.130369	0.751028	0.487682	0.409403	0.0747263	-0.138693	0.545646	0.117083	0.476981	0.253525	1.77587	-0.0713653	1.33059	-0.042775
MYOCD	collectri	-0.369564	-0.534224	-0.318215	-0.489398	-0.307614	-0.00147696	-0.279057	-0.30617	-0.424548	-0.447256	-0.47274	-0.409524	-0.42214	-0.366313	-0.437196	-0.568605	-0.324445	-0.168546	-0.0975073	-0.257551	-0.454959	-0.250335	-0.364122	0.0978102	-0.184279	0.0903096	-0.56223	-0.299228	-0.855091	-0.132028	0.206559	0.391886	-0.134718	0.599483	1.75197	2.80805	3.10669	0.554216	3.54361	5.01912	2.89921
MYOD1	collectri	-1.90065	-1.41278	-0.597921	-0.577584	-0.409682	-0.140428	-0.214418	-0.0659928	-0.130161	-0.495348	-0.616157	-0.839849	-0.77209	0.159419	-0.0678043	0.00923913	0.289298	-0.0708071	0.0654563	0.101711	0.666468	0.720469	-0.78511	0.384017	0.0653754	0.912851	-0.396424	0.366918	-1.75068	0.85801	0.416313	0.328295	0.334142	0.40077	0.333806	0.832772	1.01144	0.261301	0.834834	0.850798	0.597362
MYOG	collectri	-1.3006	-0.738584	-0.327733	0.075657	-0.418905	-0.303399	-0.208195	-0.230369	-0.011738	-0.707467	0.112572	-0.121721	-0.308019	-0.193637	-0.160078	-0.217554	-0.575858	-0.57832	-0.354491	-0.412153	0.00189099	0.153273	-1.51425	0.362153	0.390788	1.37607	-0.590776	0.786032	-1.81633	1.16411	0.12797	0.175487	0.989396	0.509965	0.442164	1.1129	1.24279	0.936444	1.41836	2.05478	0.896326
MYRF	collectri	-0.833547	-0.333839	-0.458292	-0.23128	0.0847527	-0.262389	0.302488	0.00795242	0.0866771	0.0219476	-0.615381	-1.08114	-0.992649	-0.362136	-0.632502	-0.181679	-0.0335713	-0.608762	-0.81677	-0.804394	0.527676	0.488029	-1.09296	-0.478376	-0.573496	-0.135229	-0.61144	-0.320294	-1.44131	0.0831723	1.12457	0.585846	0.846536	2.00627	1.11282	1.30244	1.70872	1.25856	0.926894	0.314821	1.67111
MYT1	collectri	-1.27584	-0.835645	0.229643	0.199764	0.232632	0.267605	0.44237	0.378038	0.615128	0.0506151	0.763746	0.67408	0.644192	0.641416	0.584547	0.500847	0.543003	0.458025	0.341991	0.37108	0.383167	0.473581	1.04398	-0.726054	-0.887305	-0.216202	-0.935957	-0.684835	-0.785578	-0.26534	-1.62242	-0.48261	-1.05693	-0.956869	-1.06116	-1.37967	-1.24433	-0.725254	-0.708883	-1.22733	-1.0825
MZF1	collectri	-0.770817	-0.501187	-0.535369	-0.657746	0.251203	0.244321	-0.1889	-0.100208	-0.34721	-0.27348	0.54629	-1.06995	-0.424481	-0.34098	-0.602713	-0.577191	-0.642838	-1.40324	-0.43086	-0.494829	-0.601703	-0.506034	-0.656458	0.629611	0.930317	1.35965	0.0527059	0.732582	-1.0196	0.724465	1.6125	0.997047	0.343389	1.38708	1.00937	1.10952	0.482763	1.13681	0.400398	0.783842	-0.478456
NAB2	collectri	0.540275	0.801352	-0.122862	0.759079	0.250418	0.126777	-0.074504	0.0293448	0.0614525	-1.22185	1.3051	1.38694	0.441876	-0.593454	-0.814213	-0.454364	-0.605104	-0.201873	0.282097	0.657685	-0.791478	-0.861965	-1.35355	1.16929	0.358146	0.683809	-0.269654	0.119677	1.64589	0.452587	-0.788008	-0.163011	1.20274	-0.0497516	-0.507348	0.105977	-0.105826	0.303332	1.21303	0.682866	0.442501
NACC1	collectri	-0.650138	-0.350604	-0.655389	-0.546979	-0.0956288	0.624215	-0.0650372	0.293365	-0.0250399	-0.487298	-0.256766	0.145778	-0.5857	-0.100345	0.00489547	-0.408247	-0.430356	-0.908649	-0.137034	-0.186883	-0.370565	0.00409348	-1.10169	-0.0706806	0.394775	0.537397	0.438084	0.702483	-2.32231	1.25413	0.496476	-0.180648	-0.175301	0.290293	-0.0405309	0.386885	0.722745	0.496915	0.419625	0.240064	0.00601398
NANOG	collectri	-1.47782	-0.803456	0.614192	0.605147	-0.342728	-0.627674	-0.152441	0.154881	0.218466	-1.04657	0.10187	-1.01113	-0.187981	0.231646	0.175806	0.544981	0.257156	0.379229	-0.443663	0.352413	0.90005	0.363173	0.31179	-0.036821	0.193871	0.230266	-0.0737518	0.355556	-1.6781	0.872139	-0.18529	0.334187	0.984792	0.680856	-0.960723	-0.82591	-0.412767	-0.817024	-0.415196	-0.682069	0.112636
NANOGP8	collectri	0.37681	0.825388	0.255634	0.918623	0.0299678	0.11685	-0.0832833	0.40982	0.193413	-0.249527	0.75086	0.721999	0.884421	0.536291	0.497826	0.592038	0.649252	0.836404	0.288975	0.526316	0.354446	-0.00476305	0.216602	-1.01468	-1.43387	-1.06325	-0.773714	-1.16633	0.368297	-1.00729	-0.199749	-0.0339998	0.0191406	-0.0530097	-0.41693	-2.18778	-0.869836	0.131144	0.210018	0.124092	0.319304
NCOA1	collectri	-1.77179	-1.36283	-0.440153	-0.667617	-0.627995	-0.548493	-0.373448	-0.195459	-0.326172	-0.405502	-0.766186	-0.905289	-0.369819	0.124459	0.0300872	0.207475	0.0867743	-0.509098	-0.22993	-0.10021	0.647675	0.533204	-0.249507	0.74421	0.883705	0.668633	0.515479	1.01019	-1.65923	1.22651	0.748716	0.715623	0.262077	0.733948	0.653085	0.486527	0.790616	0.591224	0.108679	-0.121842	0.644548
NCOA2	collectri	-1.63682	-1.20705	-0.542642	-0.90496	-0.403023	-0.225344	-0.122541	-0.191888	-0.0228103	-0.604153	-0.650169	-1.07972	-0.465267	0.149405	0.0860817	-0.0300952	0.189328	-0.350425	-0.240829	-0.220799	0.316374	0.469742	-0.189293	0.532297	0.841848	0.771673	0.0647582	0.973012	-1.54819	1.1208	0.445025	0.475453	0.481825	0.410746	0.164515	0.309784	0.550189	0.134873	0.349561	-0.0779694	0.361586
NCOA3	collectri	-1.79646	-1.11811	-0.397711	-0.106611	-0.697942	-0.463989	-0.565604	0.221699	-0.47549	-0.491616	-0.443648	-0.643448	-0.00900587	0.338134	0.198644	0.680392	0.30591	-0.100085	0.228407	0.774946	1.26313	0.870275	-0.59668	0.310872	0.669794	0.477127	0.023257	0.717302	-2.74441	0.999879	-0.0965112	-0.0588625	0.293458	-0.000372806	-0.044709	0.0874873	0.474369	0.0540711	-0.00244279	-0.428618	0.765725
NCOA6	collectri	-0.930362	-0.911947	-0.303708	-0.56619	0.0193123	-0.252001	-0.00787055	-0.504992	-0.118665	0.559202	-0.59173	-0.672704	-0.215069	0.0965592	-0.213577	-0.196415	0.0604714	0.31445	-0.191637	-0.297616	0.0695682	0.2723	0.181912	-0.31669	0.156303	-0.123906	-0.381344	0.316504	-2.25606	0.2854	0.973383	0.594577	0.819178	0.478659	1.17935	0.475165	0.157989	-0.0348522	-0.0338248	0.577935	-1.08092
NCOR1	collectri	-1.44604	-0.144726	-0.116073	0.0307186	-0.441012	0.105843	-0.111749	0.11136	-0.0817762	-0.611526	0.258821	-0.11109	-0.0938109	0.390154	-0.0241071	0.214469	-0.0358391	-0.712834	-0.129469	-0.0471258	0.892356	0.769269	-1.72373	-0.494839	-0.541916	0.301566	-0.860605	-0.301048	-2.36442	0.392574	0.314053	0.630937	0.622166	0.409798	0.335681	0.732689	1.30095	0.362859	0.56164	-0.294209	1.16071
NCOR2	collectri	-1.47269	-0.952529	-0.303499	-0.4514	-0.619877	-0.418457	-0.458159	-0.308854	-0.617153	-0.440533	-0.441673	-0.537025	-0.381824	0.569845	0.359677	0.467117	0.486071	-0.258975	-0.42641	-0.299457	0.933757	0.785189	0.0325146	0.376812	-0.21036	0.490325	-0.175795	0.228444	-2.26611	0.954825	0.564844	0.521943	0.436788	0.594137	0.649333	0.643148	0.791593	0.42828	0.10485	-0.129896	0.52424
NEUROD1	collectri	-1.40336	-1.26649	-0.289787	-0.89636	-0.576735	-0.218383	-0.550983	-0.338859	-0.38027	-0.430054	0.518768	-0.764641	-0.725457	0.202865	-0.19747	-0.285371	0.37961	-0.130892	0.293992	0.289443	0.217288	0.583017	0.677945	-0.382406	-0.167365	0.528139	-0.725924	0.0687827	-1.50946	0.643117	0.648717	0.245428	0.00874499	0.46496	1.24626	1.39435	1.58018	1.35604	0.685614	0.763622	0.762761
NEUROD2	collectri	-0.599066	-0.214462	0.451021	0.451353	0.360937	0.801733	0.590499	1.02952	0.319279	-0.337373	-0.416818	-0.499624	-0.763852	-0.573311	-0.303356	-0.477187	-0.749834	-0.964556	-0.831838	-0.167413	-0.430335	-0.604363	-0.435206	-0.521615	-0.383974	-0.227285	-1.34348	0.0117169	-0.104887	0.452412	1.33991	0.913681	0.186044	0.951679	0.632067	0.147507	0.860104	0.0915281	0.138447	0.107498	0.0200803
NEUROD6	collectri	-1.40645	-0.551448	-0.716081	-1.13905	-0.438483	-0.187664	-0.432398	-0.0674381	-0.462957	0.174416	0.219522	0.460896	0.094817	0.556125	0.360376	0.179108	0.731481	0.346107	0.711986	0.665159	0.656349	1.06816	-0.150065	-0.417213	-0.686004	-0.49039	-1.03839	-0.5272	-2.62687	0.116648	0.436448	0.16607	0.36568	0.166296	0.905094	-0.0669614	0.327104	0.460648	-0.215048	0.0541098	0.027059
NEUROG1	collectri	-1.3654	-0.680051	-0.502807	-0.0343548	0.163981	0.339009	0.233263	0.625248	0.0604381	-0.430469	-0.956283	-0.451034	-0.316064	-0.169677	-0.0571011	0.0642569	0.499144	-0.221251	0.16184	0.28143	0.311216	0.427694	0.947241	-0.00491491	-0.275999	-0.362998	-1.42437	-0.425242	-2.10922	0.236542	0.498321	0.91108	1.04937	0.944163	0.0896786	-0.120221	0.309075	0.350549	-1.0299	-0.988209	0.114634
NEUROG2	collectri	-0.740991	-0.980895	0.304408	-0.881328	0.0867766	-0.443857	0.248081	-0.604099	0.850684	0.107626	0.496194	-0.610055	-1.36729	0.145839	-0.103004	-0.495648	0.527389	0.989974	-0.0334586	-0.823816	-0.592315	0.123472	0.680344	-0.419708	-0.632961	1.57299	-0.120207	-0.223948	1.01661	-0.0403091	1.27176	0.622559	0.292743	1.02448	-0.351209	-0.645627	-0.89752	0.158852	-1.09468	-0.315876	-2.68589
NEUROG3	collectri	-0.533746	-0.216534	-0.594384	0.123587	-0.2448	-0.2781	-0.322491	0.157169	-0.0120832	-0.261996	0.682587	-0.322583	-1.42408	-0.655726	-0.887816	-0.619706	-0.290819	-0.227037	0.127389	0.264247	-0.279294	-0.271343	-0.60024	0.3546	0.79662	2.55552	0.40714	0.477105	0.0395893	0.964982	0.400973	0.390316	0.304966	0.365129	0.668371	0.802383	0.847314	0.985328	-0.153696	0.148833	-0.345459
NFAT5	collectri	-2.16645	-1.77843	0.0655177	-0.300462	0.199863	0.699859	0.411194	0.294813	-0.0860701	-0.334607	-0.730293	-0.423538	-0.0598547	0.564929	0.700644	0.427338	0.0381453	-0.515193	0.134868	0.143558	0.675118	0.77323	-1.17085	-0.0181839	-0.11171	0.0886819	-1.39588	-0.0689478	-1.09253	-0.100228	0.116809	0.421466	-0.257261	0.154188	-0.498856	0.174657	0.308317	-0.130863	-0.416533	-0.475177	-0.103166
NFATC1	collectri	-1.91047	-1.94469	-0.57497	-1.39074	-0.19921	0.000846437	-0.0495213	-0.0746417	-0.299858	-0.315956	-0.874648	-0.810553	-0.917022	0.615127	0.382296	0.300849	0.652766	-0.21916	0.322806	0.337376	0.946748	1.23767	0.0592763	0.147654	-0.105338	-0.60518	-0.754356	0.0225173	-1.74312	0.179018	0.363693	-0.0272698	0.629987	0.402963	0.730677	0.66268	0.959089	0.664369	0.0723237	-0.465621	0.449842
NFATC2	collectri	-2.11211	-1.97444	-0.576986	-1.3879	0.451787	0.760215	0.566035	0.465082	0.249068	-0.480006	-0.68857	-0.70852	-0.508897	0.60043	0.337054	0.0300346	0.617393	-0.00549152	0.285629	-0.0429801	0.777084	1.16006	-0.54131	-0.606175	-0.562911	-0.472733	-0.833443	-0.421422	-1.83862	-0.306134	0.116488	-0.141459	-0.406335	0.0259176	0.439603	0.164854	0.237584	0.532465	-0.461089	-0.991813	-0.189882
NFATC3	collectri	-1.49626	-1.80223	-0.0332183	-1.11528	-0.262201	-0.368307	0.413513	-0.0674572	0.100958	0.267724	-1.07839	-0.860444	-1.48095	-0.15768	-0.0802125	-0.389594	0.221049	-0.0387972	-0.350715	-0.546045	0.146407	0.457816	-0.240354	0.873806	1.0057	-0.145648	0.230977	1.17358	-1.32814	0.92286	1.13859	0.688008	0.00283565	0.517218	0.0139197	0.0314659	-0.334997	-0.674501	-0.592708	-0.268527	-0.959656
NFATC4	collectri	-1.37002	-1.49455	-0.584262	-1.08396	-0.357233	-0.353442	-0.216528	-0.638033	-0.361674	-0.0337995	-0.500891	-0.861197	-1.2051	0.342353	0.0939519	0.0108028	0.48543	-0.385787	0.202999	0.0451222	0.565026	0.940699	0.347993	1.11386	0.151648	-0.357118	-1.2513	0.39607	-0.994666	0.558589	-0.171387	-0.588951	-0.0535597	0.0492889	1.43237	1.40494	1.51064	0.688011	0.891407	1.31915	0.655427
NFE2	collectri	-0.603545	0.263025	-0.250422	0.15978	-0.326521	-0.0673521	-0.029139	0.616096	0.11748	0.623915	0.404667	-0.886531	-0.129529	0.0294972	-0.14628	0.458208	-0.0995391	-0.197513	0.202073	0.794337	0.690742	0.442425	-0.368566	-0.765792	-0.968313	0.086922	0.750766	-0.516273	-0.872286	0.6586	-0.397612	0.0880755	0.0501356	0.0259063	-0.256641	-0.58681	-0.247539	-0.314298	-0.108788	-0.845788	1.12519
NFE2L1	collectri	-0.821281	-0.67637	-0.139598	-0.496024	-0.163224	-0.220713	0.18261	-0.109951	0.067006	-0.222873	-0.575757	-0.930499	-0.495977	-0.267566	-0.318799	-0.528261	-0.352486	-0.305447	-0.0210308	-0.296437	0.129139	0.430823	-0.702242	0.288201	-0.267353	1.74087	0.217529	0.222182	-0.525645	0.998829	0.690915	1.27254	0.124193	0.706171	-0.106102	-0.347319	0.0392846	0.58642	0.0841521	-0.64848	0.859042
NFE2L2	collectri	-1.91734	-1.3262	-0.953953	-0.980346	-0.553236	-0.339528	-0.392505	-0.318759	-0.355853	-0.34508	-0.734129	-0.726904	-0.814787	0.243182	0.0293236	0.0186501	0.485667	-0.0224848	0.903664	0.856538	0.681599	1.02909	-0.381445	0.413255	0.539339	0.832636	0.0835722	0.698139	-2.10878	1.18088	0.112371	0.495211	0.205899	0.274834	0.0877951	0.137599	0.305006	0.506294	0.163964	-0.329184	0.487414
NFE2L3	collectri	-0.0526415	-0.481957	-0.19846	-1.06832	-0.185665	-0.116835	-0.204995	-0.495068	-0.224121	-0.361049	-0.643355	-0.509167	-0.416263	0.434626	0.116215	-0.220302	0.981002	1.00647	0.808207	0.395821	0.511282	1.13505	0.413929	-0.385141	-0.965536	-1.05493	-0.677294	-0.983025	-1.08501	-1.1146	-0.606474	0.0268171	-0.209856	-0.627714	0.662275	1.12387	1.54111	-0.372752	1.67326	2.07901	1.38633
NFIA	collectri	-1.94193	-0.917104	-0.832448	-0.639444	-0.221608	-0.253071	0.225052	0.0867662	0.300856	-0.477472	-1.23493	-1.01117	-0.596006	-0.265575	-0.405272	-0.288697	0.106305	-0.312302	0.627782	0.483072	0.436094	0.624317	-1.15746	-0.285479	1.05038	0.431205	0.354405	0.881375	-1.97763	1.06537	0.17669	0.0593379	0.483541	0.241442	0.65028	0.572959	0.351496	1.32028	0.569312	0.549213	-0.346949
NFIB	collectri	-1.37465	-1.86736	0.078171	-1.62898	0.302188	-0.200473	0.381011	-0.410724	0.61525	1.10471	-0.286657	-0.380751	-0.0607001	-0.528808	-0.736592	-0.814139	0.473522	0.608589	-0.249921	-1.03372	-0.906951	-0.273106	1.1013	-0.365219	0.565266	1.24521	0.79108	0.501425	-0.217343	0.43691	0.540728	0.105498	-0.126581	0.277264	0.141312	0.0501391	-0.633021	0.61528	-0.961942	-0.019575	-2.07512
NFIC	collectri	-1.57419	-1.30141	-0.89192	-0.879218	-0.403995	-0.364978	-0.262492	-0.0884515	-0.40747	0.565888	-0.398793	-0.868294	-1.13559	-0.458184	-0.652221	-0.390257	-0.310168	-0.589467	-0.0592355	0.143981	0.150306	0.154795	-0.609873	0.0706631	0.66456	0.794712	0.41931	0.881863	-1.37792	0.928952	0.732322	0.595713	0.607953	0.714611	1.67477	1.88734	1.73	1.40369	1.43407	1.29147	1.19401
NFIL3	collectri	-0.930301	-0.722383	-0.280482	-0.725692	1.06538	1.17974	1.23962	1.15329	0.590772	-1.1174	-1.34591	-0.949721	-0.839436	-0.501912	-0.507948	-0.32325	-0.448799	-0.254851	-0.145903	-0.0122381	-0.0142213	-0.114788	-1.20839	-0.797994	-0.816326	-0.39356	-0.0676643	-0.475353	-0.355353	-0.330342	1.40921	1.24986	0.672256	1.60689	0.0432905	-0.330213	0.223144	-0.514813	-0.334206	-0.713345	0.204135
NFIX	collectri	-0.870917	-0.447879	0.0119718	-0.0988134	0.468588	0.0615179	0.660002	0.177862	0.845818	0.629709	-0.864766	-0.381712	-0.234473	-1.20586	-1.46181	-0.900967	-0.374654	-0.344453	-0.102411	-0.212242	-0.675699	-0.378667	0.688223	-1.40357	0.370481	-0.551814	-0.0767625	0.0180849	0.77768	0.221153	1.4357	1.08433	-0.201377	1.51327	0.559547	0.483037	0.339513	0.536702	0.129601	0.504718	-0.0909172
NFKB	collectri	-2.16319	-1.42239	-0.549043	-0.739669	-0.270053	0.0263211	-0.0128048	0.117295	-0.0393218	-0.546589	-0.778845	-0.377313	-0.630541	0.501744	0.161155	0.235143	0.55084	-0.227288	0.202595	0.238189	0.950073	1.10486	-0.381077	-0.129378	0.0456283	0.118562	-0.429178	0.163434	-2.35367	0.584889	0.303016	0.254848	0.101888	0.49134	0.120646	0.107965	0.450148	0.241449	-0.195959	-0.716636	0.167317
NFKB1	collectri	-1.99775	-1.60076	-0.513448	-1.0698	0.0205867	0.333353	0.264378	0.247805	0.145998	-0.687059	-0.933942	0.00670437	-0.836112	0.64612	0.175242	0.218316	0.771609	-0.227064	0.154981	0.0678799	0.975222	1.24826	0.127802	-0.508395	-0.108488	-0.265289	-0.495728	-0.021258	-2.06011	0.181737	0.378213	0.264879	-0.158462	0.288975	-0.150373	-0.285001	-0.0286693	0.0463598	-0.684645	-1.16739	-0.466675
NFKB2	collectri	-1.62097	-1.09302	-0.0587975	-0.678972	0.538113	0.975988	0.749277	0.848774	0.215918	-0.707482	-1.21906	-0.601857	-0.912412	0.313139	0.0673355	0.0912131	0.503271	-0.639384	-0.482694	-0.617776	0.835952	1.02294	-0.616585	-0.600424	-0.793438	-0.892201	-0.672582	-0.531699	-2.14745	-0.125626	0.254222	0.0338927	-0.036872	0.196123	0.16844	0.230377	0.382019	-0.340123	-0.036738	-0.626395	0.0326743
NFKBIB	collectri	-1.75409	-1.70087	-0.567323	-0.959048	-0.356652	-0.358222	-0.0433826	-0.152281	-0.0973736	-0.0324553	-0.810918	-0.351037	-0.377377	1.0333	0.872968	0.760259	1.47913	0.601035	0.449198	0.334489	1.30643	1.37123	1.7847	-0.617808	-0.388014	-0.53392	-0.476434	-0.279558	-1.6147	0.031608	-0.397903	-0.321535	-0.685461	-0.287976	-0.159283	-0.43049	-0.273008	-0.242776	-0.924983	-0.944672	-0.565605
NFKBIZ	collectri	-1.45128	-1.71413	-0.392441	-1.36061	-0.0186495	-0.207885	0.563472	0.265816	0.681914	-0.229093	-1.32126	-0.905879	-0.829245	-0.154145	-0.283973	-0.0479625	0.828308	0.0143623	-0.403259	-0.659678	1.10762	1.10177	-0.0588557	-1.05354	-0.0954955	-0.118159	1.05004	0.0351562	-0.463185	0.0451002	0.451407	0.0971971	0.142047	0.147556	0.624671	0.431804	0.0350214	0.471277	-0.490722	-0.0967051	-0.618837
NFX1	collectri	-0.399736	-0.703356	-0.814472	-0.58952	0.748016	0.715918	0.360225	0.214242	0.706795	0.729096	-0.794561	-0.543418	-1.07769	-0.842082	-1.17904	-1.05675	-0.339657	-0.640485	-1.1388	-1.11778	-0.529593	-0.416008	1.10146	-0.524996	-0.176831	-0.569153	-0.651361	-0.354023	0.600262	0.100228	0.892699	0.826566	1.17537	1.00529	1.36163	1.30811	1.59038	1.0472	0.746322	0.846199	1.87636
NFYA	collectri	-1.58343	-0.594637	-0.525736	-0.0697099	0.094852	0.417605	0.40221	1.05892	0.402831	-0.443844	-0.786008	-0.962454	-1.07062	-0.379303	-0.399757	-0.081444	-0.46299	-0.720081	-0.124374	0.442133	0.188364	0.0282869	-0.931883	0.271277	0.2582	0.694285	-0.695193	0.230705	-2.19219	0.845023	0.294738	0.368097	0.36506	0.4588	0.486302	0.466122	0.862817	0.643706	0.252583	-0.0298359	0.815127
NFYB	collectri	-1.55442	-1.07314	0.0720655	-0.429263	0.133332	0.320564	0.554795	0.322598	0.522393	-0.803457	-0.775734	-0.255495	-0.473131	0.462256	0.263903	0.0703572	0.256102	0.0770416	-0.258258	-0.384341	0.203237	0.600364	-1.39045	-0.470074	-0.186074	-0.334622	-1.26731	-0.284454	-1.91275	-0.333559	0.198209	0.714173	0.345354	0.528826	0.161068	0.0607287	0.765905	0.375637	0.101445	-0.0902051	-0.142081
NFYC	collectri	-0.616441	-0.51447	-0.427183	-0.762827	0.293947	0.389004	0.704801	0.556714	0.398606	-0.341577	-0.989224	-0.68383	-1.25282	-0.20284	-0.510833	-0.269716	-0.0503903	-0.40832	-0.901275	-0.530978	-0.0710397	0.156125	-0.755069	0.272355	0.0359626	-0.0964532	-0.512056	-0.00425973	-1.40924	0.313421	-0.0551289	0.269685	-0.106259	0.302824	0.921085	0.742757	0.922194	0.537794	0.596938	0.555879	0.566605
NHLH1	collectri	-1.38147	-1.39911	-1.42454	-0.92249	-0.336475	-0.782399	-0.102976	-0.168826	0.172526	1.05223	-0.450233	0.444342	0.445179	0.195887	0.102247	0.109018	-0.31405	-0.327232	-0.198809	-0.312999	0.205946	0.143351	-1.17344	1.02868	0.629642	1.13115	0.0706819	0.117684	-1.27387	-0.154552	0.2959	-0.359684	0.0711044	0.301863	1.65937	1.87294	1.51574	1.90417	0.838082	1.16462	1.07432
NHLH2	collectri	-0.196032	-0.104191	-0.775041	0.0171231	-0.0233892	-0.195421	0.0649602	-0.0633135	-0.0163279	-1.19554	0.256117	0.2353	0.639614	-0.310489	0.199643	-0.0375259	-1.09518	-1.37347	-0.0663156	-0.124185	-0.5063	-0.182541	-0.368718	1.68411	1.46826	0.697842	-0.179373	0.815776	0.661309	0.27797	0.29225	0.204066	0.473459	0.367743	0.992764	1.33851	0.337068	1.36314	0.536126	0.967967	-0.526438
NKRF	collectri	-1.27437	-1.29379	-0.858835	-1.1778	-0.733075	-0.853037	-0.658618	-0.80438	-0.518434	0.760902	-0.796004	-0.735978	-0.37515	1.00799	1.09285	1.07861	1.05206	0.560124	0.951138	0.9242	1.18377	1.25939	1.4773	-0.0220312	0.204844	0.473988	0.49754	0.454339	-0.986176	0.519259	-0.134028	-0.299947	-0.499532	-0.273836	-0.344968	-0.590919	-0.640785	-0.222842	-0.886005	-1.19376	-0.806264
NKX2-1	collectri	-1.24519	-0.524079	-0.359353	-0.257941	-0.591238	-0.478105	-0.484589	-0.0142802	-0.459195	-0.36884	-0.725343	-0.798585	-0.41572	-0.24512	-0.101008	0.399578	-0.119996	0.198394	0.464822	1.00231	0.521876	0.231162	-0.878804	0.174636	2.08865	0.369623	0.21657	1.62695	-1.58937	0.768034	0.86699	0.765138	0.0533604	0.465636	0.268422	0.232577	0.0393367	-0.253842	-0.182324	-0.564948	0.344856
NKX2-2	collectri	-1.49157	-0.921409	-0.012694	-1.00733	0.501257	0.481188	0.776768	0.342572	0.657816	-0.013332	0.256095	-1.18727	-0.0159445	0.627436	0.591128	0.224772	0.204591	-0.132607	-0.219984	-0.269173	0.00360779	0.219823	-0.0852037	-0.232217	-0.263206	0.557481	-0.621367	-0.211713	-1.14542	-0.12747	-1.0766	-0.859123	-0.910091	-1.07248	0.0754344	-0.562069	0.268097	0.454871	-0.25668	-0.464102	0.157899
NKX2-5	collectri	-1.26884	-1.1698	-0.57862	-0.996818	-0.678654	-0.558393	-0.529072	-0.778446	-0.368726	-0.43091	-0.447731	-0.777219	-0.409347	-0.0880278	-0.200474	-0.521127	-0.139052	-0.290027	0.139159	-0.111808	-0.0219511	0.364641	-0.673583	0.315665	0.38939	0.430485	0.151375	0.507233	-1.23017	0.45536	1.73956	1.41885	1.41505	1.7579	1.30651	1.71962	1.73037	1.47881	1.28898	1.42459	1.33571
NKX3-1	collectri	-1.88926	-1.03567	-0.381073	-0.130033	-0.199442	0.0762095	0.136132	0.355259	0.00952189	-0.376699	-0.282681	-0.549828	-0.621273	0.0646931	-0.0522486	-0.0224632	0.342436	0.222406	0.104886	0.223342	0.281517	0.36296	-0.236582	-0.0746399	-0.0981535	0.636579	-0.60236	0.0169137	-1.56915	0.815952	0.410342	-0.136094	-0.0329812	0.247336	0.0522714	-0.181818	0.920239	0.0605629	0.704725	-0.384847	1.04957
NKX3-2	collectri	-0.360312	-0.598855	-0.399509	-0.343496	-0.780006	-0.691058	-0.752563	-0.782416	-0.580121	-0.538282	-1.43799	-0.304211	-0.253244	-0.298165	-0.0690168	-0.0313988	-0.328159	-0.360108	-0.309711	-0.315065	0.0253879	0.0151637	-0.422847	0.818741	1.00005	1.06084	0.827992	1.05913	-0.971758	1.1772	0.578009	0.296359	0.316081	0.694735	1.65811	2.5852	2.72091	1.36505	0.473863	0.820545	2.41085
NKX6-1	collectri	-0.30634	0.136934	1.01926	1.65143	-0.481358	-0.517136	-0.513581	0.481084	-0.750033	-0.632187	-0.335157	-0.438996	-0.765792	-0.457427	-0.712548	0.308594	0.0718219	-0.108017	0.135348	1.06492	1.12771	0.487186	-0.659489	-0.88372	-0.0678393	1.23259	0.0395568	0.0711991	-1.37728	1.04547	0.298142	-0.197575	-0.322984	0.0310605	0.747474	0.138656	-0.010216	0.567328	-0.18978	-0.0753311	-0.211703
NKX6-3	collectri	-0.764682	-0.482285	0.0658102	-0.547626	0.702179	0.762089	0.880679	0.326285	0.789388	-0.633968	-0.379364	-1.10398	-0.996356	-0.462833	-0.669951	-0.848249	-0.454094	-0.519946	-0.514427	-0.694275	-0.217635	0.132379	-0.791369	-0.629725	-0.266304	0.608937	-0.186091	0.311762	-1.35085	0.734047	0.542485	0.509444	0.289035	0.0686814	-0.232979	-0.343616	-0.0397245	0.0933126	0.118044	-0.555925	-0.470591
NONO	collectri	-1.75986	-0.544568	-0.606041	0.38033	-0.383647	-0.456334	-0.376704	0.478897	-0.257541	-0.642223	0.000753382	-0.712924	-0.412365	-0.23478	-0.180743	0.63545	-0.34123	-0.697763	0.292988	1.34153	0.875811	0.0989988	-1.55596	0.896336	0.337544	0.985985	-0.217645	0.413796	-1.27124	0.972508	1.37778	1.12939	1.12549	1.53835	-0.0458407	0.0957463	0.363096	1.21987	-0.302925	-0.371189	1.00638
NOTCH1	collectri	-1.68741	-1.97877	-0.326077	-1.35557	0.302268	0.715756	-0.2034	-0.35676	-0.0683309	0.278552	-0.880935	0.806963	-0.730415	0.38185	-0.128283	-0.475128	0.446655	-0.540819	-0.54967	-0.94462	-0.44399	0.164113	-0.270151	-0.560235	-0.365739	-0.110384	-0.351258	-0.12567	-1.48892	0.298468	1.38468	1.30648	-0.146286	0.833754	0.607019	0.805154	1.42948	0.551348	1.06875	0.111475	1.02692
NOTO	collectri	-0.800114	-0.377455	0.630477	0.718351	0.735939	0.893407	1.22696	1.14318	0.775218	0.139086	0.0871851	-1.00047	-0.181968	0.184379	0.256026	0.257272	-0.102744	-0.380078	-0.106095	-0.305514	0.33364	0.343158	-1.47829	-0.642738	-0.58392	-0.154859	-1.24693	-0.437689	-1.14888	-0.38921	-0.902102	-0.782828	-1.24253	-0.789125	-1.10493	-1.37101	-0.63512	-0.769236	-1.31428	-1.44622	-0.953358
NPAS1	collectri	0.867408	0.756969	0.196461	0.398901	0.122913	-0.135237	0.033223	0.156718	0.059725	0.36942	0.348279	0.073465	0.539281	0.314592	0.255332	0.369323	0.0755736	0.205903	0.164423	0.398388	0.171258	-0.0346723	0.0922696	-1.16352	-0.496068	-0.237204	0.222986	-0.505692	0.0297875	-0.71505	-1.08682	-0.478536	0.216556	-0.267908	-0.245336	-0.439635	-0.725678	-1.48755	-0.0158603	-0.22423	0.239059
NPAS2	collectri	-1.16151	-1.38777	-0.611608	-1.26511	-0.0366183	-0.138892	-0.0924507	-0.429653	-0.144159	-0.390153	-0.712836	-0.707065	-0.807457	-0.351022	-0.447606	-0.619817	-0.398185	-0.523392	0.00720416	-0.103606	-0.462404	-0.0714593	-0.615095	1.19291	1.38131	1.82268	0.590155	1.14387	-0.0973011	0.966619	0.734567	1.13883	0.530568	1.01275	0.649183	0.890136	0.208795	0.829318	-0.0581108	0.397996	-1.01579
NPM1	collectri	-1.8896	-0.848377	0.684318	1.00765	0.240348	0.443761	0.490719	0.823702	0.0817744	0.0591169	-0.143966	-0.542476	0.262511	0.0700736	0.366431	0.293833	-0.272859	-0.289021	-1.22778	-0.967285	0.163767	-0.301575	0.208375	-0.135082	-0.620406	0.372448	-0.549719	-0.247812	-2.62304	0.528978	0.0162158	0.186136	0.146233	0.509078	-0.362442	-0.400985	0.207695	-0.0573083	0.357245	-0.0878691	1.35927
NR0B1	collectri	-1.69136	-0.601806	-0.215622	-0.164541	0.580026	0.580407	0.750685	0.430345	0.733494	0.392311	-0.51957	-0.726495	-1.03097	-0.238047	-0.328167	-0.404144	-0.223526	-0.201739	0.0776372	0.162839	-0.100038	0.122675	-1.07568	-0.58272	-0.272897	0.0221292	-0.85963	-0.207351	-0.00981773	0.270186	0.726235	0.19556	0.404444	0.779947	-0.606171	-0.365908	0.484682	0.0650281	-0.170235	-0.835353	-0.178882
NR0B2	collectri	-0.900135	-0.9351	0.164825	-0.130055	0.051252	0.280201	0.205605	-0.177865	0.124952	0.0555584	0.554536	0.04029	-0.188277	0.765849	0.849848	0.259498	0.820156	0.781205	0.569521	0.0574761	0.642919	1.03406	0.787094	-0.625778	-0.540932	-0.543358	-0.820392	-0.273055	0.400493	-0.246385	-0.49204	-0.604858	-0.818448	-0.461467	-1.65364	-1.47939	-1.15467	-0.624859	-1.41865	-2.44748	-1.77117
NR1D1	collectri	0.713776	0.899494	1.03613	1.41622	0.230254	0.472331	0.495911	0.673339	0.784039	0.621739	0.738028	0.256162	0.82445	0.445612	0.678806	0.423395	0.20448	0.76823	-0.805956	-0.710818	-0.390866	-1.05719	0.570988	-0.579145	-0.44067	-1.34116	0.177674	-0.383516	1.28377	-0.544371	-0.182739	-0.895383	-1.49575	-0.43391	-1.4738	-1.67169	-1.76426	-1.43132	-1.29303	-1.18914	-1.59746
NR1D2	collectri	-0.659209	-0.335341	-0.158389	0.262039	-0.619697	-0.410605	-0.343528	0.0618508	-0.209113	0.00149234	0.497928	0.401103	0.269968	0.230815	0.257564	0.379448	0.334128	-0.332951	0.377687	0.259726	0.562287	0.586352	-0.0422676	0.875124	0.689087	0.206024	0.190994	0.27291	-0.451169	-0.276688	0.669409	0.249115	-0.855093	-0.277789	-0.351937	0.145171	-0.815277	0.214471	-0.350561	0.0510815	-1.83878
NR1H2	collectri	-1.53882	-1.27427	-0.472149	-0.78202	-0.555037	-0.58742	-0.334471	-0.607835	-0.211519	-0.299351	-0.180783	-0.75853	-0.907361	0.0286052	-0.170212	-0.329894	-0.00988732	-0.75008	1.0997	0.668751	0.859338	1.52761	-0.747447	0.390236	0.816909	0.192164	-0.688542	0.518574	-1.59188	0.392546	1.12891	0.817123	0.672845	0.714035	0.246004	0.656704	0.38605	0.623385	0.15682	-0.353954	-0.494984
NR1H3	collectri	-2.01109	-1.59687	-0.599815	-1.27211	-0.190864	-0.200552	0.020031	-0.231925	-0.11753	-0.568667	-0.689313	-0.813655	-0.611165	0.191449	-0.0216641	-0.0346868	0.362207	-0.453269	0.789496	0.530643	0.857165	1.37387	-0.772015	0.0513272	0.687054	0.390343	-0.557392	0.42542	-1.6903	0.591203	0.376684	0.385648	0.224813	0.490093	0.121598	0.288848	0.256053	-0.0368463	-0.284852	-0.811776	-0.770166
NR1H4	collectri	-1.44419	-0.834843	-0.73066	-0.696751	-0.576564	-0.535158	-0.40984	-0.280508	-0.332849	-0.148556	-0.412148	-0.559573	-0.654063	-0.0467619	-0.0740092	-0.135736	-0.186443	-0.639802	0.640631	0.740165	0.598307	0.832568	-1.31329	0.340163	0.870904	1.15396	-0.233035	0.648113	-2.28623	0.782672	0.438281	0.83948	0.631279	0.620624	0.737305	1.35528	0.696361	0.934234	0.16512	-0.250432	-0.0041395
NR1I2	collectri	-1.86513	-1.26484	-0.360221	-0.608721	-0.196784	-0.116187	-0.0623908	-0.120601	-0.130625	-0.559785	-0.562673	-1.05878	-0.711197	-0.017807	-0.0635293	-0.16611	0.00917502	-0.307604	0.335206	0.418142	0.424686	0.653706	-1.02716	0.379831	0.424622	0.787652	-0.462216	0.502022	-2.38778	1.06344	0.517921	0.639574	0.778478	0.772387	0.0117163	0.236729	0.452851	0.619566	0.147383	-0.151413	0.435298
NR1I3	collectri	-1.4672	-1.50947	-0.653876	-1.15446	-0.616524	-0.795266	-0.540971	-0.757931	-0.608814	-0.427793	-0.353903	-0.640535	-0.591215	0.0296873	0.0403227	-0.102544	0.0716587	-0.391432	0.529576	0.472	0.509145	0.633274	-0.224013	1.14369	1.19328	1.28597	0.491177	1.27261	-1.10535	1.36965	0.802554	0.772355	0.442425	0.493804	0.161244	0.597373	0.393757	0.133559	0.066344	-0.459756	-0.164541
NR2C1	collectri	-1.44019	-0.545637	0.160277	0.0901537	0.145567	0.170172	0.352372	0.481017	0.231219	-1.30377	-0.567819	-0.657499	0.0639631	0.237639	0.184176	0.389299	0.191889	-0.123143	0.182434	0.0646798	0.244571	0.332242	-1.19931	-0.0673703	0.44532	0.165267	-0.383452	0.276158	-2.2746	0.289072	-0.0708719	-0.302737	0.228424	-0.353479	0.802925	0.464704	-0.280337	-0.0373558	0.239374	-0.0518758	-1.76549
NR2C2	collectri	-1.74778	-1.45324	-0.249509	-1.20017	-0.0770257	0.146301	0.120191	-0.121616	-0.195255	-0.462646	-0.728191	-0.078393	-0.638227	0.499983	0.324749	0.18308	0.477249	-0.507711	0.476497	0.348668	0.866752	1.43987	-0.288865	-0.210153	0.0729177	-0.668094	-0.881443	0.00148503	-1.86891	0.153655	0.145227	0.201775	-0.258377	0.0445561	0.28874	0.155891	0.42763	-0.191129	-0.0801129	-0.636834	0.0218983
NR2E1	collectri	-0.648038	-0.319521	-0.219725	-0.148593	-0.333867	-0.661917	-0.0872279	-0.429593	0.326005	0.410424	-0.567484	-0.924131	-0.676306	0.0911405	-0.060559	-0.256211	0.0574381	-0.318199	-0.0304358	-0.229262	-0.0974149	0.0752355	0.21927	1.69252	0.600624	0.33621	0.436952	0.979	2.10175	1.34788	-0.279168	-0.341829	0.0370145	-0.392935	-0.0750238	0.564263	0.5388	0.485626	-0.911093	-1.18703	0.0377655
NR2E3	collectri	-1.0901	-1.0443	-0.379833	-0.690134	-0.388468	-0.312512	-0.296794	-0.501102	-0.245619	-0.689224	-0.584949	-0.169626	-0.825695	-0.613621	-0.775463	-0.701063	-0.570607	-0.60895	0.443795	0.218403	0.109588	0.536447	-1.02484	1.18529	0.734205	0.786133	0.112768	0.702279	-0.884128	0.450922	0.261841	0.800953	1.4906	0.409691	2.07364	2.00867	1.82738	1.39317	1.22068	1.36765	0.986283
NR2F1	collectri	-1.34494	-1.2478	-0.273095	-0.750151	0.344598	0.140518	0.460453	0.310154	-0.36468	0.128422	-0.878968	-0.143359	-0.537568	-0.127186	-0.259252	-0.206204	0.186497	-0.180218	0.135027	0.0462406	0.204142	0.343492	-0.480659	-0.400135	0.103047	-0.844657	-1.53036	-0.33181	-1.87597	0.151952	-0.104056	-0.243853	-0.432706	0.793145	1.16097	1.09599	1.51851	0.884679	0.504121	-0.0338503	1.45811
NR2F2	collectri	-1.58414	-1.27151	-0.545645	-0.357009	-0.445068	-0.311438	-0.490927	-0.057161	-0.752409	-0.512844	-0.46188	0.199182	-0.324915	-0.260917	-0.201689	-0.12669	-0.367848	-0.621228	0.69568	0.971621	0.69358	0.5948	-1.28374	-0.433986	0.30479	0.128044	0.0379733	0.329977	-1.45092	0.863192	0.548391	1.21347	1.98968	1.19975	0.993274	1.28463	0.929054	0.539429	1.04871	0.710302	0.999648
NR2F6	collectri	0.305682	0.541924	0.269038	0.117353	1.00815	0.828234	0.81938	0.637804	-0.00741464	-0.134434	-0.0266455	0.331107	-0.0118112	-0.203556	-0.604695	-0.437378	0.315069	0.353202	-0.413476	-0.188218	-0.0980223	-0.238891	0.133016	-1.36871	-0.783588	-1.1169	-0.136953	-0.386465	-0.0434744	-0.0373711	-1.4123	-1.08224	-0.726005	-1.01551	-0.101646	-0.118951	-0.155571	-0.267741	0.0789899	-0.0664508	0.868846
NR3C1	collectri	-1.53118	-1.33958	-1.07315	-1.23812	-0.364718	-0.472642	-0.408061	-0.488549	-0.502319	-0.736304	-1.17876	-0.817406	-1.09674	-0.248639	-0.54956	-0.482388	0.271068	-0.0909641	0.674593	0.759007	0.256364	0.66153	-0.144381	0.801348	0.978499	1.06639	0.487745	0.967312	-1.33853	1.15398	1.35371	1.04115	0.764072	0.877447	0.874739	1.0563	0.520914	1.2787	0.489017	0.447529	0.2267
NR3C2	collectri	-1.55094	-1.54099	-0.33777	-1.01873	-0.377058	-0.254696	-0.434479	-0.448561	-0.718392	-0.472632	-0.967549	-0.286765	-0.826153	0.436048	0.223258	0.268321	0.741612	-0.342364	0.0331129	0.0378837	0.961214	1.26975	-0.162473	-0.170491	-0.404989	-0.377952	-0.134933	-0.0141843	-1.89881	0.360729	0.781472	0.50461	0.159431	1.18772	1.00487	0.942988	1.07172	0.481026	0.62432	0.419904	0.611394
NR4A1	collectri	-1.09607	-1.06124	0.063131	-0.547658	0.295719	0.37971	0.30612	-0.0412666	0.421447	-0.0693603	0.622803	-0.322	-0.425268	-0.0051026	-0.155725	-0.733429	-0.542354	-0.531592	0.0617341	-0.272197	-0.884139	-0.30449	-1.26266	-0.484483	0.11156	0.113094	-0.991344	-0.21489	-1.72794	0.223502	0.557278	0.2203	0.484139	0.682096	1.24377	1.40259	0.820359	1.10434	0.332196	0.8153	-0.704003
NR4A2	collectri	-1.51009	-1.35122	-0.914317	-1.1316	0.175382	0.201523	0.190778	0.263772	-0.216765	0.436069	0.0129326	-0.837821	-0.418461	0.298526	0.190624	0.289079	0.181843	0.585651	0.165376	0.347005	0.538196	0.387854	0.121347	-0.227076	0.186091	-0.285424	-0.37416	0.123691	-1.36396	0.503843	-0.077074	-0.174648	0.129098	-0.0996445	-0.00203351	0.519234	-0.12566	0.625687	-0.739771	-0.583258	-0.933832
NR4A3	collectri	-0.988795	-0.526822	0.274214	0.224325	0.779908	0.99989	0.618225	0.517366	0.220086	1.21419	0.421157	0.360597	-0.00293036	-0.0763938	-0.070979	-0.315668	-0.442589	-0.233281	-0.100363	-0.306806	-0.501567	0.0133708	-0.333106	0.0188547	-0.27033	-0.13355	-0.609878	-0.0781796	-1.75213	0.212032	-1.11898	-1.00746	-0.446489	-0.72153	-1.04326	-0.866176	-0.591624	-0.343694	-0.573705	-1.21958	-0.368739
NR5A1	collectri	-2.0159	-1.34537	-0.330688	-0.548174	-0.312955	0.073735	-0.0887407	-0.171718	-0.285344	-0.0155182	-0.971236	-0.606679	-0.68682	0.17414	0.0985802	-0.0752094	0.217987	-0.0584451	0.509138	0.441776	0.568157	0.84534	-1.05646	0.0504949	0.660105	0.250884	-0.576431	0.397407	-2.55058	0.606147	0.770139	0.303579	0.188231	0.721058	0.185366	0.169547	0.265712	0.496717	0.24456	-0.331766	-0.0913719
NR5A2	collectri	-1.55621	-0.661789	-0.489356	-0.254928	-0.588806	-0.459278	-0.402499	-0.342	-0.406568	-0.51653	-0.398101	-1.07855	-0.523705	0.00954291	-0.0720509	-0.0483204	0.0398879	-0.190026	0.280521	0.279647	0.524014	0.710754	-0.607755	0.405912	0.872779	0.234545	-0.981965	0.710607	-2.40002	1.00137	1.17195	1.1089	0.321376	1.26865	0.50854	0.599848	0.685857	0.500607	0.0163483	-0.28371	0.250121
NR6A1	collectri	-0.333939	-0.519238	0.433434	1.21296	-0.354992	-0.362278	-0.121407	-0.061739	-0.134643	-0.592072	-0.145202	-0.120266	-0.403651	-0.361323	-0.790903	-0.559703	0.54059	0.19023	0.422441	0.565041	0.165231	0.678157	1.75897	0.241601	0.285739	0.477496	-0.107984	0.0635535	-1.69147	0.102124	-0.44201	-0.235198	0.182022	0.0628388	-0.517979	0.066465	0.0884941	-0.140974	-0.182726	-0.583697	-0.202299
NRF1	collectri	-1.77623	-0.908538	-0.593257	-0.702322	-0.229487	-0.00559791	-0.0455476	0.0916047	0.0300236	-0.491766	-0.53244	-0.915546	-0.549068	0.232882	0.0975783	0.0815858	0.114673	0.0418567	0.590752	0.573358	0.715375	0.784581	-1.25734	0.169733	0.23377	0.802567	-0.289499	0.340929	-1.78817	0.972288	0.381305	0.318694	0.072652	0.352896	-0.322596	-0.38836	-0.0869235	0.434566	-0.031551	-0.650768	-0.0904965
NRG1	collectri	-1.99816	-1.35891	-0.57281	-0.758984	-0.429134	-0.344424	-0.198436	-0.196919	0.182885	0.117203	-0.690277	-1.19488	-0.474087	0.203155	0.0784423	0.0595241	0.564528	-0.0702065	-0.311062	-0.239621	0.560697	0.62806	-0.03595	0.845835	0.18977	0.474129	-0.260182	0.507885	-1.52689	0.886962	0.499747	0.276305	0.073118	0.703235	0.0671986	0.19134	0.612649	0.757378	0.17174	-0.298553	0.636683
NRL	collectri	-0.79503	-0.627335	0.0315237	0.433937	-0.133344	-0.28675	0.00379648	-0.244028	0.0526071	-0.834017	0.205814	-1.03132	-0.460309	-0.0575908	0.117119	0.0993888	-0.354539	-0.687669	-0.313511	-0.00397942	0.465375	0.298029	-0.934542	-0.026923	0.964372	0.426885	-0.982872	0.766342	-0.934109	0.78035	0.144706	0.705413	0.404882	0.853002	-0.552478	-0.0435772	-0.0786887	-0.449993	0.440626	0.161274	0.299234
NSD2	collectri	-0.473078	0.106967	-0.686453	-0.412155	-0.2904	-0.0527977	0.516597	0.730959	0.892197	-0.745024	0.174194	-0.832852	-0.263586	-0.669026	-1.05329	-0.71312	-0.679511	-0.988711	-0.895083	-0.385158	-0.168911	-0.225372	-1.0015	-0.243667	0.211974	0.549115	0.583763	0.407006	-0.299098	0.77807	1.10045	1.16654	0.784495	0.846878	0.697375	0.54562	1.11854	0.515327	0.193088	0.437049	1.3227
NUPR1	collectri	-0.823461	-0.392181	-0.365083	-0.199743	-0.473471	0.0273033	-0.371932	0.226565	-0.275606	-0.0456817	0.115536	0.702894	0.0609957	0.460996	0.604736	-0.00760928	0.340619	-0.157448	-0.255326	-0.547754	0.234569	0.44722	-1.13052	0.0237067	-0.0817158	0.210795	-0.392845	0.0829816	-3.16806	0.245147	0.307548	0.309179	0.497449	0.457959	-0.342547	-0.253043	0.0214897	0.233199	0.319386	0.253657	-0.213525
OLIG1	collectri	-1.37541	-1.66872	-0.392569	-1.08284	-0.228133	-0.363213	-0.0510814	-0.439456	0.150733	-0.267192	-0.201915	-1.43119	-0.357401	-0.185265	-0.215357	-0.427962	0.462397	0.139503	-0.222273	-0.382983	-0.0468023	0.552499	1.07068	0.908843	-0.1511	0.249223	-0.268825	0.0029414	0.461368	0.662107	0.550727	1.40253	-0.542844	0.769829	1.38186	0.66759	0.469738	1.5308	-0.225445	0.179413	0.245474
OLIG2	collectri	-0.982961	1.1041	-0.61231	2.36645	-0.232816	-0.0115697	-0.0883461	2.34832	-0.130044	0.0171686	-0.912411	-0.690232	-0.328109	-0.252137	-0.194952	1.60164	-0.0388923	-0.0671615	-0.391989	1.58379	1.8231	0.106485	-0.143201	0.0536629	-0.643883	-0.431965	-0.926671	-0.462157	-2.00819	0.749629	-0.190547	0.0384552	-0.552777	-0.189678	-0.283393	-0.468872	-0.0375384	-0.673679	-0.0907181	-0.679713	2.8178
ONECUT1	collectri	-1.13201	-0.991712	-0.475429	-0.793119	-0.47344	-0.50894	-0.367467	-0.606007	-0.42025	0.209914	0.0403802	-0.540994	0.190165	0.848425	0.607379	0.682181	1.18011	0.433864	0.369499	0.348037	0.754189	0.727811	1.15379	0.471417	0.776432	1.02121	0.0257329	0.552417	-1.55928	1.16449	-1.12739	-0.746251	-0.563805	-1.01663	-1.26483	-1.2663	-1.11807	-0.736432	-1.15878	-1.39792	-0.77643
ONECUT2	collectri	-0.39569	0.266291	-0.409676	0.139177	0.438428	0.3224	0.928934	1.02482	1.49441	0.0292189	0.385835	-0.459048	-0.513872	0.202891	-0.277437	-0.0650479	0.243373	0.515308	0.102617	-0.000742461	0.477577	0.709466	-1.20543	-1.08964	-0.839872	-0.803577	-1.04686	-1.03509	-1.01439	-0.766866	-1.5689	-1.03221	-0.654575	-0.956362	-0.0468649	-0.422201	-0.0934037	-0.864719	-0.100613	-0.430413	-0.452169
OTX2	collectri	-1.06115	-0.546626	-0.0541535	0.234951	-0.822132	-0.711738	-0.610696	-0.173634	-0.268555	0.103105	-0.668987	-0.699527	-0.529648	-0.0305632	-0.110289	0.269687	0.131472	-0.0756059	0.783184	1.07054	0.998721	1.02968	-0.10557	-0.0894392	-0.24917	-0.636634	-0.937989	-0.454837	-1.02374	0.468803	0.892454	0.377474	1.41859	0.869103	1.24527	1.61726	0.813565	0.745679	-0.236501	0.0571625	0.345514
OVOL1	collectri	-0.997785	-1.07644	-1.22347	-0.826731	-0.211397	0.165581	0.0776353	-0.0429588	0.257469	0.816765	-0.118684	1.40182	0.796039	1.01244	0.956808	0.513751	0.521035	-0.119205	-0.112986	-0.0311129	0.494195	0.69787	0.535776	-0.795705	-0.745116	-0.651003	-0.850642	-0.961736	-1.64493	-0.991473	0.524303	0.943512	-0.802398	0.279679	-0.192047	-0.0405901	0.296107	0.764016	-0.624798	-0.202908	-0.495268
PA2G4	collectri	0.648598	0.0553701	0.345447	-0.764877	0.337492	0.102289	0.206779	-0.925378	-0.278399	0.429037	-0.475404	0.44464	-0.0961282	0.306231	0.242372	-0.368172	0.437655	0.0946806	-0.0562004	-1.18294	-0.487837	0.276699	0.433322	-0.755162	0.564164	0.65958	0.739054	0.436776	0.464014	0.255656	-0.542893	-0.863333	0.0966264	-0.315302	-1.133	-1.40867	-1.08782	-0.522793	-0.617583	-1.18136	-1.8795
PARK7	collectri	-1.2375	-1.0701	-1.1886	-1.15048	-0.825868	-0.929053	-0.830295	-0.609654	-0.688626	0.880822	-0.121948	0.0854133	-0.155203	0.49885	0.614934	0.470119	0.674957	-0.470249	0.303664	0.179655	0.716335	0.95143	1.36527	0.545055	0.293	1.02385	0.714337	0.704423	-1.01982	1.01055	0.409565	0.240955	-0.561333	0.503823	0.283272	-0.392478	-0.151029	0.68651	-0.478146	-1.23791	0.338619
PATZ1	collectri	-0.858561	-0.251978	0.0176552	-0.0579004	0.323534	0.222013	0.91147	1.19071	0.545934	2.5163	-0.64028	-1.01158	-0.630126	-0.58099	-0.495121	-0.284624	-0.656201	-0.554954	-0.152396	0.110964	0.0353667	-0.167407	-1.70327	-0.545049	-0.296805	-0.0509318	-0.873418	-0.0460836	-2.24693	0.171062	-0.247828	-0.258729	0.25827	0.00738291	-0.230196	-0.292417	-0.168791	-0.309198	-0.182777	-0.637057	-0.00336279
PAWR	collectri	0.694413	0.53688	0.23265	1.48709	-0.0290047	-0.112601	0.0288682	-0.0333117	0.190632	-0.267781	1.12612	-0.175649	-0.393319	-0.854525	-0.778453	-0.38612	-0.779141	-0.38057	-0.525184	-0.532712	-0.672534	-0.681838	-0.308353	0.82533	1.0382	0.6417	0.579863	0.754608	1.01698	0.901588	0.167665	0.340796	0.0439269	0.304069	-0.375608	-0.393046	-0.563283	-0.644892	-0.0490886	-0.147946	-0.58079
PAX2	collectri	-1.05616	-1.29046	-0.180996	-1.13681	-0.395925	-0.459967	-0.236485	-0.712749	0.306016	0.592725	-0.909376	-0.907575	-0.641268	0.559837	0.297754	0.201588	0.148413	-0.228067	0.222214	-0.228166	0.684189	0.917004	-0.348594	0.12379	-0.0489486	0.779864	0.116643	0.259681	-0.0381393	-0.0148747	-0.175683	-0.208566	1.49204	-0.439658	0.771674	0.468153	1.30454	0.84834	-0.178054	-0.0656019	0.327478
PAX3	collectri	-1.77259	-1.54455	-0.68623	-0.991502	-0.581987	-0.580722	-0.51421	-0.607492	-0.575431	-0.391563	-0.440688	-0.705321	-0.603846	0.307961	0.11758	0.0356016	0.203893	-0.293447	0.323243	0.365358	0.503939	0.729217	-1.10365	0.518042	0.788855	0.511659	0.0980274	0.870196	-1.77767	0.709786	1.04156	0.962835	0.724801	1.09822	0.678531	1.2779	0.842413	0.81249	0.479112	0.492884	0.103512
PAX4	collectri	-0.0178491	0.373017	-0.655756	-0.121562	-0.0795248	0.311381	-0.0151958	0.124198	0.0134861	-0.0539809	-0.33063	0.356814	-0.207562	-0.372208	-0.0131822	-0.428016	-0.866848	-1.51477	-0.329111	-0.402184	-0.372821	-0.303848	-1.31728	1.15964	0.533929	-0.143059	1.10167	0.502232	-0.437475	0.556224	1.26057	1.38028	0.871791	1.03845	-0.603622	-0.335361	0.491277	0.704135	0.594774	0.457212	0.847646
PAX5	collectri	-0.0577164	0.381387	2.522	3.08244	-0.00686457	0.208887	-0.0376002	0.0674698	-0.176672	-0.589795	1.19554	0.0563087	-0.279347	-0.111696	-0.656943	-0.818826	-0.288803	-0.604408	-0.313535	-0.324426	-0.768857	-0.398169	-1.20965	-1.05758	-0.4974	0.262704	-0.611393	-0.136573	-1.33039	0.126792	0.0196042	-0.25879	0.464683	0.439647	0.233733	0.299109	0.161073	0.505044	0.00870562	0.0614331	-0.335207
PAX6	collectri	-1.48096	-1.36315	-0.658276	-0.926211	-0.578064	-0.651891	-0.449766	-0.481063	-0.330971	-0.632452	-0.666521	-0.768826	-0.723251	-0.205705	-0.390844	-0.397269	-0.0341114	-0.130707	-0.0951235	-0.00595107	0.268483	0.481522	-0.509124	0.320248	0.591577	1.42978	0.387996	0.753132	-1.29436	1.19822	1.20217	0.76433	1.02329	1.12613	1.26263	1.02302	1.5969	0.78252	0.757167	0.463112	1.3108
PAX7	collectri	-2.09598	-1.81102	-0.678995	-0.386018	0.092276	-0.0110888	0.247011	0.386549	0.727705	-0.714359	-0.715311	-0.596768	-0.320791	-0.0432706	-0.138195	-0.23274	0.0329593	-0.552246	-0.461813	-0.43794	0.194336	0.221396	-0.380566	1.432	0.659024	-0.429328	-0.748266	0.437473	-1.75591	0.260495	1.00857	1.05785	0.529695	1.03431	0.0804773	0.114004	0.561282	0.0154511	0.893521	0.367236	0.909365
PAX8	collectri	-1.38096	-0.697409	0.0294041	-0.286794	0.24969	0.21943	0.567329	0.707058	0.749987	0.188239	-0.268016	0.502449	-0.0188207	0.781114	0.768509	0.731433	0.698429	-0.0711658	0.0209133	0.287045	0.846721	0.730897	0.123918	-1.46821	-1.63051	-1.34135	-1.15906	-1.19758	-1.31473	-0.173605	0.0665209	-0.570754	0.58954	-0.00293204	-1.06168	-0.889243	-0.651829	-0.629805	-0.58105	-1.32055	-0.29483
PAX9	collectri	-0.334372	0.649059	-0.11204	0.908276	-0.260485	0.0328793	-0.0811853	1.44105	-0.455272	-0.869945	-1.00245	-0.484511	-0.550688	-0.236301	-0.201234	1.28387	-0.58985	-0.901683	-0.57821	0.954408	1.12172	-0.294316	-1.15534	-0.59575	0.0645138	-0.177531	-0.743662	0.0540229	-0.634774	1.261	0.386402	-0.0742918	-0.763039	0.490273	1.21571	1.24424	1.04129	-0.169933	0.53871	-0.106655	2.60986
PBRM1	collectri	-1.4349	-1.15408	-0.600646	-0.701843	-0.395946	-0.304189	-0.385852	-0.299185	-0.45345	-0.489541	-0.461068	-0.310416	-0.950489	0.0996719	-0.230472	-0.114333	0.292203	-0.409054	-0.288173	-0.255754	0.22045	0.42164	-0.823783	-0.0378379	0.454819	0.959407	0.569563	0.918033	-2.62339	1.09688	0.573422	0.423243	0.0709664	0.646533	1.35389	1.00259	1.67425	0.474351	0.248903	0.33874	1.20588
PBX1	collectri	-1.29336	-0.975733	-0.253383	-0.860223	-0.612737	-0.350615	-0.361924	-0.412337	-0.702069	-0.046584	-0.602701	-0.854507	-0.821579	0.33155	0.329768	0.259076	0.726052	0.132368	0.496422	0.355286	0.581137	0.856023	-0.122461	0.153104	0.864104	-0.0857068	-0.448874	0.448886	-2.26612	0.78932	0.241567	0.230263	0.133269	0.455741	0.239582	0.013437	0.0859184	0.655273	-0.0500744	-0.236253	-0.290994
PBX2	collectri	-1.15537	-0.943053	-0.7984	-0.808451	-0.715633	-0.551333	-0.622881	-0.518613	-0.540696	-0.275104	-0.553047	-0.637073	-0.609621	-0.243862	-0.35106	-0.0251905	0.234918	-0.578427	-0.0302916	-0.142708	0.720739	0.796317	0.0497487	-0.120899	-0.171396	0.609155	0.31871	0.062179	-1.77193	0.135586	1.23936	1.35684	1.18365	0.930959	2.29632	2.39482	1.95003	2.05808	1.3657	1.99496	1.41027
PDX1	collectri	-1.69736	-1.0474	-0.593675	-0.408658	-0.412421	-0.0556315	-0.257155	0.051097	-0.175023	-0.416138	-0.399226	-0.944971	-0.597541	0.13575	-0.251582	-0.145012	0.33732	0.173125	0.391933	0.525188	0.420393	0.545267	-0.529967	-0.163496	0.619799	1.07695	-0.181577	0.530785	-1.67336	1.07463	0.520437	0.384142	0.427416	0.846317	-0.357022	-0.29413	-0.0679976	0.512564	-0.193732	-0.503814	0.115161
PEG3	collectri	-1.62652	-1.45055	-0.65277	-0.721869	-0.307749	-0.203034	0.107541	-0.166142	0.444888	0.0725613	-0.823967	-0.570915	-1.19964	-0.0060935	0.0474234	0.0625109	0.171232	-0.777444	-0.288732	-0.278855	-0.0336921	0.160112	-0.230324	0.66971	0.475249	1.6893	0.932079	0.820766	-1.11286	0.969001	0.0967198	-0.164473	0.323556	0.0145259	0.537261	0.403887	0.846784	0.595533	0.634594	0.31076	0.743454
PGR	collectri	-1.59512	-1.55009	-0.876788	-1.21264	-0.241602	-0.306483	-0.32992	-0.459037	-0.374343	-0.0990844	-1.16252	-0.720708	-0.486352	-0.151696	-0.430113	-0.347331	-0.0694547	-0.857773	0.119063	0.244759	0.369071	0.592506	-0.639461	0.613867	0.729753	1.39972	0.385402	0.807575	-1.26597	1.23788	0.321838	0.845822	0.375442	0.464998	0.992332	1.0321	1.34717	1.12368	0.630017	0.436849	0.80208
PHF20	collectri	-1.78149	-0.400475	0.284479	0.201507	-0.0556925	0.334855	0.367982	0.888213	0.0924748	-0.368953	-0.339816	0.081365	-0.242272	-0.13906	0.0288364	-0.00543503	-0.289508	-0.275947	-0.129548	0.389506	0.122916	0.112386	-0.445304	-0.268104	-0.581358	-0.508159	-1.7873	-0.120177	-1.4404	0.249989	1.34678	1.71656	0.743117	0.752317	-0.0601277	-0.395192	0.289898	-0.0681427	0.398013	-0.0458449	0.275237
PHF5A	collectri	0.767947	1.3977	1.82015	1.88949	-0.325727	0.529364	-0.164768	0.155661	-0.358919	0.153846	-0.0713558	-0.655939	-0.889616	-0.704554	-0.903231	-0.820498	-0.958885	-0.94831	-0.34017	-0.534689	-0.523336	-0.41346	-1.19756	0.39787	0.148713	-0.502844	-0.513579	0.249724	-2.41866	0.152867	0.655148	0.909633	1.17713	0.739869	0.624505	0.21164	1.06754	1.16642	0.0338694	0.0433116	0.238392
PHOX2A	collectri	-0.729706	-0.591259	-0.556351	-0.745273	-0.198713	-0.0325148	0.0238885	0.0789947	0.747439	1.70902	-0.535335	-0.745201	-0.0791035	-0.161137	-0.489145	-0.551037	0.0219561	0.408688	-0.191152	-0.319815	-0.240309	-0.0581374	-0.23202	-0.579502	-0.364708	-0.0752766	-0.748879	-0.177955	-0.640961	0.294697	1.22024	1.30273	1.37611	0.744733	-0.38601	-0.036887	-0.162477	-0.860102	-0.145293	-0.551361	-0.492374
PHOX2B	collectri	-0.560762	-0.992245	-0.304723	-1.01576	0.0698565	-0.360801	-0.162433	-0.459816	-0.182866	1.16774	0.425291	-0.825156	-0.544153	0.0469592	-0.153009	-0.105708	0.370473	0.775094	0.256403	0.278421	0.316407	0.49916	0.997233	0.99674	0.490629	-0.531136	-0.989161	0.509569	0.652206	0.109634	-0.206985	0.166429	0.996175	-0.516807	-0.953007	-0.0375823	-0.848032	0.683177	-1.62791	0.143116	-2.4468
PIAS1	collectri	-0.0470498	-0.190091	0.0785771	-0.55979	0.175437	0.456861	0.211475	0.436189	0.162594	0.103687	0.586988	0.0808284	0.214519	0.371178	0.0668985	0.317553	0.611786	0.694237	0.56036	0.575606	0.497076	0.580191	1.42362	-1.15665	-1.73069	-1.11224	-1.42679	-1.58941	2.04568	-1.36024	-0.23397	-0.224082	-0.258053	-0.164386	-0.167155	-0.213013	0.0515487	-0.0541085	-0.0634703	-0.464309	0.852797
PIAS2	collectri	0.147869	0.313254	0.303062	0.589725	-0.336174	0.0607105	-0.249672	-0.154873	0.267312	0.194173	1.35257	0.335963	0.595738	0.425881	0.482788	0.406871	0.213221	0.479447	0.593728	0.56852	0.267113	0.255569	0.107635	-1.42415	-1.73317	-0.848757	-0.337974	-1.52138	0.0931182	-1.40774	-0.240188	0.436032	-0.0231185	0.252143	0.69852	-0.0437987	0.300031	-0.217927	0.618969	0.558982	1.7094
PIAS3	collectri	-0.602437	-0.0449839	0.241911	0.269503	0.391778	0.764999	0.436243	0.452696	0.4147	0.160712	0.0644668	-0.0646033	0.0377501	0.294284	0.112202	0.0384495	0.0795296	0.18125	0.436766	0.22535	0.165401	0.318623	0.190278	-1.1658	-1.72507	-1.01149	-1.83847	-1.61149	-0.821083	-1.14721	0.427096	0.063763	0.192895	0.230034	0.880875	0.493686	0.0634592	-0.142314	0.381589	-0.0779568	0.660523
PIN1	collectri	-1.23105	-1.08684	-0.27032	-1.00584	-0.441098	-0.74013	-0.651702	-0.75925	-0.699162	-0.314619	-1.3708	-0.993032	0.0899257	-0.109071	-0.237989	-0.223125	-0.0581355	-0.764944	0.518458	0.588159	0.731227	0.744858	-1.10642	0.77371	0.629802	0.184817	-0.0151042	0.737172	-1.26379	0.852197	1.09838	0.450491	1.64939	0.973994	1.25151	1.20468	1.30368	0.510323	1.19954	0.787367	1.47907
PITX1	collectri	-0.984499	-0.568784	-0.876377	0.145849	-0.647041	-0.863298	-0.709948	-0.488646	-0.350692	-0.440881	-0.488128	-0.661946	-0.385737	-0.153347	-0.0238985	0.136906	0.170845	-0.00597569	0.836035	0.912704	0.234565	0.302061	-0.489225	1.31731	1.21158	0.642006	-0.157944	0.787472	0.583924	0.880838	0.199608	0.283493	1.60444	0.366335	1.32087	1.13054	0.0145419	0.72879	0.406517	1.21159	0.434412
PITX2	collectri	-2.03308	-1.55152	-0.790696	-1.16812	-0.275448	-0.16227	-0.124204	-0.0806784	-0.0891216	-0.154351	-0.754679	-0.736457	-1.00425	0.0885387	-0.0921091	-0.124478	0.141929	-0.460821	0.234172	0.142082	0.454171	0.78607	-0.613606	0.151142	0.31431	0.571571	-0.530528	0.168789	-2.44834	0.625717	0.696973	0.515296	0.302879	0.833627	1.05915	1.18418	1.66779	1.09648	0.453254	0.285563	1.00692
PITX3	collectri	-1.24525	-1.4878	-0.80125	-1.11517	-0.619398	-0.726387	-0.587253	-0.757622	-0.652193	0.353306	-0.722399	-0.0460545	-0.381116	0.828991	0.844943	0.654317	1.65337	0.839172	1.31244	0.97524	1.05201	1.52034	0.774948	0.489893	0.118128	-0.142451	-0.111518	-0.143783	-0.519629	-0.208171	-0.754567	-0.644357	0.181835	-0.774332	0.556632	0.435116	0.00766851	-0.242147	-0.725093	-0.772335	-0.783121
PKNOX1	collectri	-1.2618	-1.11698	-0.427862	-0.667872	-0.388776	0.0941739	-0.0545529	-0.252751	0.0517017	0.830943	-0.558832	-1.17798	-0.73585	0.206742	0.0398289	-0.0456636	0.699823	-0.270423	0.276279	0.0842863	0.837862	1.23681	-0.443226	-0.452204	-0.95014	-0.0380543	-0.808552	-0.590623	-1.89736	-0.174871	0.54475	0.796257	0.516932	0.010179	0.53882	0.588785	0.568348	1.34063	0.121467	0.707535	-0.0372108
PLAG1	collectri	-1.25624	-1.35492	-0.161128	-1.07889	-0.345931	-0.459251	-0.32432	-0.577206	-0.521141	0.59991	-1.19171	-0.834981	-1.0959	-0.177941	-0.365467	-0.491207	0.266191	-0.433793	0.0326817	0.00258384	0.14939	0.392724	-0.0180602	0.622872	1.1177	1.31635	-0.00612702	1.36845	-0.887865	1.08476	0.856969	0.120654	-0.30185	0.130828	1.14298	0.473227	0.761104	-0.379716	-0.0165675	0.0540806	0.30239
PLAGL1	collectri	-1.17968	-1.67789	-0.752739	-1.70383	-0.420566	-0.373869	-0.446984	-0.38689	-0.788546	-0.170191	-0.130475	-0.116404	-0.730445	0.189856	0.202047	-0.136112	0.422369	0.458294	0.220889	0.477077	0.241694	0.572399	-0.0143006	0.458242	0.381754	0.0735599	-1.00591	0.620994	-1.27231	0.431311	1.59127	0.992091	1.23582	1.03076	0.716281	0.343128	0.362934	0.420965	-0.176867	-0.0517064	-0.408772
PLAGL2	collectri	-1.15243	-0.993298	-0.470714	-0.521861	-0.415031	-0.438637	-0.352902	-0.307563	-0.477345	-0.528758	-0.678699	-0.612196	-0.326029	0.152444	0.331322	0.178119	0.338625	0.682688	0.588627	0.544461	0.29128	0.390854	-0.0564448	0.55549	2.33842	0.517072	-0.0669369	1.36125	-0.145473	0.365112	0.492093	0.234321	0.329201	-0.0370083	0.0830066	-0.332461	-0.340291	-0.276952	-0.627812	-0.633687	-0.989955
PML	collectri	-1.02422	-0.452667	-0.350541	-0.698637	-0.19139	-0.0417533	-0.105202	0.297086	0.271808	-0.732946	0.560544	1.09062	0.803221	0.799439	0.641319	0.507748	0.832672	0.865132	0.895834	0.850033	0.241923	0.396457	0.633812	-1.64128	-0.900658	-0.26163	-0.783614	-0.600691	-1.84232	-0.224144	-0.0130694	0.0194561	0.361832	0.252746	-1.27972	-1.26172	-0.249645	-0.186955	-0.640532	-1.4761	0.541829
POU1F1	collectri	-1.62896	-0.608571	-0.563162	-0.147504	-0.48049	-0.00774545	-0.217982	0.213204	-0.328292	-0.534701	-0.655586	-0.729676	-0.16239	0.202631	0.000203903	0.25911	-0.093564	-0.304463	-0.158329	0.111232	0.59074	0.45557	-1.25397	-0.265301	0.343085	0.289584	-0.480721	0.458705	-2.86911	1.20105	0.642967	0.632544	0.737696	0.57026	1.0377	0.715502	0.828611	1.31832	0.155717	0.0873894	0.514896
POU2AF1	collectri	0.013318	1.20333	1.09114	2.42408	0.0772528	0.287157	0.34061	1.16673	0.154285	-0.164784	1.23384	1.25501	0.669812	1.02249	0.814751	1.58731	-0.191408	-0.708722	-0.875575	0.140612	1.04572	-0.0475786	-1.14126	-1.42692	-0.900708	-1.07702	-1.25609	-1.08561	-0.795417	-0.475396	-0.955299	-0.841585	-1.30438	-0.731172	-0.82871	-0.527175	-0.822406	-0.998962	-1.09673	-0.885601	0.0905715
POU2F1	collectri	-1.21824	-0.0322753	-0.000421247	0.635119	0.0144614	0.464886	-0.0235218	0.757956	-0.50951	0.266125	-1.01867	-1.05253	-1.16022	-0.0210058	0.00887724	0.66986	-0.0985174	-0.611455	-0.164586	0.583011	1.34899	0.668484	-0.883969	-0.735832	-0.42549	0.589191	-0.285344	-0.210579	-2.50612	0.735162	-0.228689	0.241293	0.167413	0.0826073	-0.0003119	-0.182202	0.407763	-0.283618	0.0957995	-0.671386	1.48049
POU2F2	collectri	-0.778374	-0.0651396	0.618345	0.852273	-0.417068	-0.463901	0.0586805	0.0578356	-0.0931866	-0.29056	0.301558	0.327258	0.303221	1.15845	0.802798	0.927643	1.00728	0.122912	0.580153	0.633605	1.27099	1.35002	-0.497325	-1.20672	-0.620317	-0.444358	-0.720292	-0.823063	-2.0772	-0.59061	-0.48384	-0.280012	-0.741697	-0.642384	-0.828311	-0.845764	-0.774691	-1.08795	-1.20194	-1.68177	-0.414023
POU2F3	collectri	-0.348884	0.354095	0.984366	1.27613	0.767267	1.13219	1.01426	1.02977	0.668277	0.300574	0.742085	0.00402117	-0.560625	0.0331619	0.105775	0.247053	-0.560881	-0.538371	-1.30628	-1.10351	-0.164884	-0.648561	0.156548	-0.506055	-0.817716	-0.335828	-0.772105	-0.217604	-1.41735	-0.0410248	0.0148246	-0.139572	-0.815858	-0.133599	-1.58115	-1.50265	-0.854851	-0.819003	-0.788915	-1.14694	-0.400913
POU3F1	collectri	-0.236885	-0.135945	1.19073	0.461927	0.222105	0.162994	0.269578	0.212962	-0.181348	-0.657527	-0.345809	0.777996	-0.06971	-0.365509	-0.449422	-0.813863	-0.679981	0.0466883	-0.326737	-0.205667	-0.679914	-0.676359	-2.05737	-0.321765	-9.36664e-05	0.21958	0.983411	0.559522	0.157811	0.548378	2.0666	0.328347	-0.448731	1.11409	0.0531083	-0.0949159	0.191922	0.137289	-0.909822	0.00422962	-0.711934
POU3F2	collectri	-1.62909	-1.66566	-0.315535	-0.958356	-0.499075	-0.698069	-0.376211	-0.537281	-0.108301	-0.306056	-0.879987	-0.896732	-1.0662	-0.0828557	-0.246448	-0.204624	-0.0353375	-0.343783	0.212655	0.151177	0.390168	0.589834	-0.229028	0.722361	0.957962	1.32693	0.042601	0.878161	-0.42293	0.95209	0.813344	1.16206	0.486739	0.777422	0.403419	1.00498	1.01946	-0.145448	0.580737	-0.0530137	0.586175
POU4F1	collectri	-0.910244	-1.165	-0.534761	-1.07678	-0.399554	-0.318137	-0.430599	-0.116534	-0.589477	0.325484	-0.744619	-0.78555	-0.913339	-0.0215469	-0.151015	-0.165008	0.0945688	-0.692421	-0.0211536	0.0203821	0.576643	0.684517	-0.790754	0.392794	0.0879794	0.765103	0.0402449	0.418103	-1.89908	1.07915	0.61049	0.367769	1.06332	0.464569	0.788311	0.672256	0.526573	0.642712	0.485526	0.872995	0.27222
POU4F2	collectri	-1.45165	-1.3456	-0.765221	-0.546134	-0.584091	-0.286403	-0.312761	-0.216061	-0.55619	-0.43943	-1.05347	-0.462099	-0.238602	-0.10558	0.0579507	-0.197648	-0.468781	-0.780871	-0.0648977	-0.0900389	0.209335	0.430071	-1.34992	0.813697	0.8019	0.762636	0.425905	1.11869	-1.7277	1.69881	1.1166	0.908355	0.585854	1.11862	0.417183	0.249724	0.977066	0.466324	0.855232	0.47324	0.750154
POU4F3	collectri	-0.484803	-0.817701	-0.682302	-0.831675	-0.395524	-0.633133	-0.0500027	-0.483501	0.0381337	-0.0950337	-0.935289	-0.880497	-0.724065	-0.803062	-0.589972	-0.894859	-0.772024	-0.805517	0.473526	0.342173	-0.694263	-0.46736	-0.459581	2.43631	0.939906	1.044	0.905886	1.04734	0.876626	1.41635	0.734556	1.26655	0.672754	0.883888	0.614973	0.393161	1.23747	0.694102	0.767252	1.65273	1.09488
POU5F1	collectri	-1.24029	-0.634346	0.192628	0.286041	0.0545063	0.0235383	-0.113616	-0.0456176	-0.0645909	-0.705259	0.188653	-1.20677	-0.463906	0.0517908	-0.0250562	0.45983	-0.297402	-0.87132	-0.744259	-0.118887	0.863149	0.572341	-0.181804	-0.131906	-0.394622	0.422148	-0.511967	-0.0278205	-1.05778	0.768342	-0.26071	-0.287075	0.766736	0.8959	0.302478	0.875317	1.37551	-0.0641568	0.051505	-0.617312	1.25772
PPARA	collectri	-1.59487	-1.1071	-1.04928	-1.24025	-0.430123	-0.299771	-0.439622	-0.323167	-0.385834	-0.522668	-0.62598	-0.819513	-0.848585	0.0573398	-0.281854	-0.237114	0.330429	-0.180057	1.12664	1.04679	0.571331	1.12116	-0.829727	0.375352	1.02882	0.717795	-0.369525	0.567054	-2.46311	0.810845	0.465027	0.463094	0.661068	0.390577	0.449451	0.584408	0.469161	0.840415	0.348567	0.0679645	0.0108061
PPARD	collectri	-1.69999	-1.64556	-1.08286	-1.6703	-0.392076	-0.270657	-0.414479	-0.57405	-0.287019	-0.312903	-0.797555	-0.501229	-0.660433	0.719634	0.237736	-0.0549821	1.12749	0.745108	1.1635	1.01541	0.442911	1.0414	0.663512	0.517773	0.449397	0.135262	-0.670356	0.285077	-2.04419	0.173468	0.338474	0.144802	0.568048	0.200467	0.187782	0.440934	-0.0779826	0.351582	0.00259408	-0.363078	-0.308852
PPARG	collectri	-1.13628	-0.641968	-0.599587	-1.0282	-0.502135	-0.28002	-0.48665	-0.304978	-0.311492	-0.138017	-0.810621	-0.649277	-0.796218	0.0594822	-0.0363581	-0.311707	0.276283	0.19616	1.48852	1.5206	0.247484	0.781742	-0.0826402	0.139864	1.06507	1.12342	-0.0470607	0.762416	-2.90704	1.11406	0.78784	0.983894	0.194641	0.177028	-0.637363	-0.646351	-0.96183	0.553588	-0.817314	-1.07957	-1.25529
PPARGC1A	collectri	-0.924226	0.256032	-0.000859282	-0.180226	-0.334942	0.100539	-0.318647	-0.0966707	-0.572874	-0.945026	-0.970519	-0.662644	0.0336414	0.110121	0.0357339	-0.227562	0.236434	0.618139	0.925375	0.711736	0.989317	1.12841	-1.15816	-0.482122	0.026781	0.041106	-0.980858	-0.0146157	-3.94429	0.808258	-0.79078	-0.265628	1.0046	-0.0886773	0.36888	0.111779	0.224519	0.825025	-0.0337722	-0.054567	0.109498
PPARGC1B	collectri	-1.02809	-0.252816	0.526773	0.848435	0.204903	0.682777	0.280903	0.445601	0.596283	-0.103448	0.23607	-0.62913	0.378945	-0.0603868	-0.0581772	-0.177776	0.160681	0.103021	0.136668	0.0991378	0.168868	0.252535	-0.978352	-0.272815	-0.297547	1.07347	-0.175966	0.0649696	-1.67921	0.514587	-1.07544	-0.902353	0.550315	-0.754523	-1.14424	-0.741523	-1.32495	-1.21614	-1.26436	-1.55588	-1.06881
PRDM1	collectri	1.08251	1.90156	-0.317703	-0.230992	0.468484	1.54755	0.658502	1.22988	0.435872	-0.636064	-0.0295717	-0.229684	-1.12804	-0.0984718	-0.235928	0.13772	-0.570565	-1.38254	-1.27469	-1.06901	-0.0383701	-0.292155	-1.50767	0.486226	-0.218064	-0.817146	-0.307237	-0.0331261	-0.0588285	0.46356	-0.480134	-0.11927	-0.399025	-0.487771	-0.756774	-0.512482	0.86427	-0.11669	-0.544832	-1.38391	1.22503
PRDM16	collectri	-0.377275	-0.632158	-0.665008	-0.808981	-0.643144	-0.657331	-0.655709	-0.664584	-0.678295	0.0266718	-0.586148	-0.661581	-0.771619	-0.312441	-0.608712	-0.402802	0.0934272	0.112857	-0.407646	-0.59692	-0.156503	0.287045	0.235877	0.983408	1.3191	0.707222	1.18152	0.808961	-0.252807	0.441575	1.18166	0.232531	0.249983	0.387562	1.43205	2.11527	2.68684	-0.131477	0.68468	0.97606	1.4993
PRDM2	collectri	-1.73027	-1.32429	0.00446806	0.136291	-0.193454	0.271419	-0.01142	0.0163961	-0.182789	-0.279824	-0.309747	0.307127	0.100218	0.479273	0.109306	0.210771	0.822524	0.96997	0.235723	0.458033	0.314533	0.486303	-0.152114	0.114597	1.4616	0.271932	-0.582805	0.422595	-1.51175	-0.090246	0.00605497	0.251018	-0.940416	-0.340919	-1.13604	-1.15256	-0.782077	-0.562617	-0.950921	-1.03446	-0.224189
PRDM4	collectri	-0.993208	-1.13855	-0.656064	-1.06325	-0.585854	-0.661368	-0.590744	-0.822724	-0.548964	-0.589246	-0.570173	-0.153046	-0.558796	-0.105284	-0.353951	-0.504828	0.186825	-0.18039	-0.434445	-0.475065	-0.261909	-0.0509992	0.265579	1.14257	1.25653	2.20047	0.798022	1.01044	-0.435103	1.16178	1.47522	1.18878	-0.574591	0.823018	1.28715	0.995378	1.09066	1.73233	0.495329	0.498877	0.977526
PRDM5	collectri	-0.544543	-0.244047	-0.951773	-0.450555	-0.329435	-0.343343	0.088155	-0.259415	0.0712459	-0.304785	0.161779	0.766278	-0.55752	-0.738607	-1.23109	-1.11111	-0.623819	-0.203956	0.209948	0.0216882	-0.295806	0.32189	0.143551	1.77858	0.893182	0.680284	-0.426243	0.563686	1.16295	0.59493	0.603086	0.257721	0.98298	1.05325	-0.0383003	0.257681	0.168874	0.299122	0.868769	0.746643	1.05203
PREB	collectri	-0.756292	-0.616851	0.11173	0.243141	-0.773927	-0.462914	-0.819022	-0.716036	-0.940087	0.98057	-0.654995	-1.06501	-0.535058	0.474557	0.412467	0.287468	0.686963	-0.144461	0.268435	0.190047	1.21524	1.53694	0.105884	-0.107264	0.0532094	-0.0393955	-0.761986	0.00144877	-1.9434	0.112426	-0.0327234	0.0646014	0.465402	0.0145486	0.40744	0.793896	0.47545	0.333709	-0.17335	-0.326682	-0.471371
PROP1	collectri	-0.719672	-0.237237	0.384846	-0.841268	-0.253402	-0.34266	-0.0637861	-0.308046	0.350691	-0.65073	0.20785	0.0199607	-0.2298	-0.288288	-0.56626	-0.535513	0.0856575	0.0714917	-0.234046	-0.200725	-0.30328	0.116434	0.146	0.0731677	0.183573	0.313509	0.0466139	0.510806	-1.60099	0.899055	-0.0929243	-0.0119614	-0.422607	0.0655456	0.340718	0.633056	0.615181	0.467276	0.559426	0.449553	-0.624143
PROX1	collectri	-1.07576	-0.855992	-0.307227	-0.124792	-0.722377	-0.833994	-0.879988	-0.961389	-0.595885	0.0164442	0.301696	-0.489882	-0.306072	0.132201	-0.124657	-0.0828211	0.202337	0.271933	-0.609689	-0.65369	0.394176	0.523185	0.202651	-0.452682	-0.136285	0.478204	0.516761	0.27171	-0.696778	0.636045	2.21965	2.08244	2.21837	2.17633	0.13001	0.672899	0.19392	-0.684464	0.724508	0.370129	0.184978
PRRX1	collectri	-0.607408	-0.880782	-0.724155	-0.973373	-0.732754	-0.827382	-0.761658	-0.914506	-0.748622	-0.142776	-0.922781	-0.475598	-0.630329	0.330686	0.216179	0.095189	0.335286	-0.507896	-0.715548	-0.832862	0.080648	0.225057	0.24003	1.15776	1.23268	0.530764	1.39829	1.41825	-0.601971	1.68553	-0.0507902	-0.189205	0.0474633	-0.163206	1.22041	1.30547	1.79747	0.499566	1.08415	1.05646	1.29676
PTF1A	collectri	-0.057952	0.108097	0.493928	0.177641	-0.201663	0.0387007	-0.146233	-0.0605609	-0.111174	-0.19155	0.737691	-0.144635	-0.0111169	-0.384155	-0.220443	-0.637531	-0.420012	-0.149132	-0.144366	-0.0790472	-0.314044	-0.28041	-1.10886	0.48749	0.142909	0.73082	0.0543272	0.215997	0.58875	0.554653	0.0487772	-0.2375	0.40299	-0.0933687	0.474152	0.492006	1.09249	0.851085	-0.522148	-0.590057	0.935662
PURA	collectri	-1.13971	-1.41793	0.316798	-1.11177	-0.0780282	0.18263	0.0833989	-0.358052	0.535407	0.578644	0.386591	-1.58672	-0.534537	-0.202368	-0.375945	-0.887553	-0.181769	0.144133	-0.0632186	-0.584263	-0.404258	0.187653	-1.04658	0.622239	-0.384064	0.423546	-1.12004	0.310759	-0.62722	0.607096	0.501312	0.758101	1.13694	0.857679	-0.623089	-0.73879	0.170303	-0.0435946	0.125633	0.458735	-0.449525
RARA	collectri	-1.7754	-1.63746	-0.64409	-1.00984	-0.62868	-0.631028	-0.525279	-0.689453	-0.565533	-0.418533	-0.659205	-0.465767	-0.181081	0.479134	0.0778902	0.0278225	0.656497	0.209329	0.486143	0.258885	0.74601	1.09241	0.158187	-0.192191	0.269046	0.273243	0.317656	0.447698	-1.841	0.798305	0.679663	0.540394	0.532046	0.82463	0.831311	0.701792	0.812521	0.463181	-0.126773	-0.314285	-0.149564
RARB	collectri	-1.69017	-1.33343	-0.803781	-0.772951	-0.468206	-0.328445	-0.341621	-0.364301	-0.48275	-0.254532	-0.632667	-0.748227	-0.745471	-0.231637	-0.27939	-0.226105	-0.106588	-0.521799	0.0933472	0.0749312	0.483831	0.573176	-0.79351	0.805215	0.194959	0.660461	0.263976	0.766789	-1.66816	1.53519	0.440796	0.434105	0.50321	0.686033	1.33612	0.926623	1.84048	1.02085	0.916892	0.228198	1.36351
RARG	collectri	-1.07923	-1.28901	-0.696563	-1.01833	-0.741108	-0.718676	-0.747374	-0.990987	-0.699658	-0.216382	-0.85655	-0.891172	-0.664323	-0.335907	-0.605359	-0.601608	0.0231426	-0.472021	0.296075	0.0696415	0.189172	0.591931	-0.0880473	0.823327	0.441255	0.290156	0.292175	0.693324	-0.956124	0.927582	1.5643	1.24748	1.17905	1.5808	1.84859	1.53391	2.2003	1.30246	1.34655	1.14439	1.50102
RB1	collectri	-0.347478	-0.953577	-0.827895	-1.82231	-0.694945	-0.688816	-0.651664	-1.38892	-0.798916	0.447269	-0.0413623	0.154604	-0.316541	0.699603	0.769554	-0.107619	0.670055	-0.192799	0.510996	-0.365792	-0.158317	0.69689	0.127565	1.71657	1.05343	0.628	0.0385609	0.889134	-1.22783	0.953963	-0.208825	-0.124946	0.0295651	-0.53943	0.156648	-0.231966	0.3039	-0.0115619	0.0140497	0.0724908	-0.0787397
RBPJ	collectri	-1.54268	-1.57687	0.0146515	-0.437346	0.22369	0.583535	-0.0481831	-0.0112396	-0.147343	0.00496709	-0.624524	-0.255171	-0.398477	0.637824	0.276531	0.232551	0.958322	-0.0609579	-0.546658	-0.666785	0.632159	0.902066	0.22747	-0.273185	-0.435503	-0.197955	-0.542536	-0.135548	-1.15145	0.358792	0.338219	0.374945	-0.236416	0.191364	-0.56737	-0.730215	-0.505115	0.377827	-1.02584	-1.3039	-0.856365
RCOR2	collectri	-1.90617	-0.542209	0.240273	0.24543	0.165136	0.416718	0.387964	0.783148	0.13601	-0.0654195	-0.766757	-0.587447	-0.365349	-0.523753	-0.391616	-0.30307	-0.372465	-0.266286	-0.208795	-0.0512368	0.370481	0.148886	-1.8106	0.475669	0.47346	0.620435	-0.540334	0.370204	-2.08751	0.906479	0.213543	0.305415	0.858143	0.430669	-0.353167	-0.597792	0.10704	-0.297052	-0.127421	-0.919574	0.220994
REL	collectri	-1.91579	-1.50788	-0.476922	-0.771059	0.13517	0.464118	0.235432	0.443872	0.00683721	-0.496741	-1.02604	0.117492	-0.427771	0.827468	0.28063	0.444313	1.23909	0.205482	0.134359	0.0121546	1.18755	1.31255	0.398396	-0.703166	-0.400614	-0.516937	-0.45775	-0.329523	-2.00378	-0.197939	0.0339944	-0.0456439	-0.564405	0.0129948	-0.494572	-0.794358	-0.419924	-0.558639	-0.846736	-1.28325	-0.425807
RELA	collectri	-2.03071	-1.58484	-0.598948	-1.09481	-0.0992961	0.161958	0.13572	0.11401	-0.0311407	-0.5177	-0.788314	-0.173184	-0.713679	0.696807	0.265927	0.318713	0.835366	-0.157871	0.149095	0.080747	1.03862	1.25048	0.0760534	-0.389303	-0.158528	-0.165425	-0.501887	-0.0300735	-1.98214	0.242892	0.350131	0.24272	-0.171524	0.321383	-0.00427228	-0.208079	0.248109	0.0980736	-0.58865	-0.995671	-0.155415
RELB	collectri	-1.91249	-1.26901	-0.487957	-0.808978	-0.0206194	0.1912	0.143742	0.295281	-0.416195	-0.735994	-0.853021	0.722303	-0.140035	0.93563	0.513781	0.327415	0.92538	-0.0025044	0.0292298	-0.128601	0.827006	1.15502	-0.515959	-0.410818	0.0020881	-0.253483	-0.322715	0.0568514	-2.43646	0.116711	0.0787569	-0.0192783	0.239229	-0.00096755	-0.206623	-0.131631	-0.0308904	-0.405339	-0.631837	-1.02591	-0.319492
RERE	collectri	-0.472431	-0.565326	-0.468973	-0.590197	-0.283981	-0.20986	-0.268554	-0.457953	-0.294172	-0.391638	-0.406815	-0.532693	-0.529119	-0.480645	-0.558837	-0.48845	-0.384638	-0.456309	-0.432007	-0.461171	-0.479883	-0.401001	0.887613	-0.0197906	-0.342131	0.822581	0.549791	-0.128691	-0.599109	0.0149463	1.91272	2.44537	1.87262	2.70627	1.99835	1.72321	1.24349	1.79663	0.829681	0.569248	1.02652
REST	collectri	1.19176	1.00636	0.759672	0.506923	0.524603	0.448513	0.595908	0.563226	0.853423	0.121826	0.487248	0.869097	0.405796	-0.0825515	0.139394	0.1892	-0.103959	0.474531	-0.449812	-0.25759	-0.49813	-0.867697	0.4125	0.189798	-0.184091	-0.272717	0.151337	-0.527817	1.09447	-1.25666	-0.358545	-0.204329	0.0732035	-0.589738	-1.14399	-1.61824	-1.36685	-1.32222	-1.19127	-0.917705	-1.29734
RFX1	collectri	-1.40131	-1.71786	0.477105	0.343713	-1.06631	-0.962008	-0.395693	-0.861178	-0.179849	-0.575706	0.136208	1.40337	1.44314	1.60093	1.85764	1.08797	0.525974	0.0945926	0.379517	-0.0697594	0.354637	0.863459	-0.886926	0.309961	0.40339	0.190769	0.035118	0.411888	-1.67394	-0.245376	0.153287	1.00093	-0.580515	0.110753	-1.13869	-0.854017	-0.704322	0.324231	-0.813468	-0.993069	-1.06016
RFX2	collectri	-0.648923	-0.389934	-0.489325	-0.411203	-0.188453	-0.31097	-0.111169	0.0194773	-0.280649	1.05169	-0.869635	-0.481047	-0.915101	-0.0330627	-0.15161	-0.177448	0.0584502	-0.598456	-0.0610233	0.101131	-0.0546978	0.0210915	0.553295	0.500756	-0.18969	2.69142	-0.131263	-0.0345275	-1.67331	0.343129	-0.250691	0.632493	0.0517232	0.0296518	0.22665	0.351681	0.625216	1.54076	0.64962	0.490432	1.3971
RFX3	collectri	-0.346531	0.114945	0.192593	0.484344	0.118898	0.291309	0.394436	0.522606	0.386982	-0.0808854	-2.3904	-0.39571	-0.252048	-0.0642921	0.013647	0.406158	0.00608079	0.211625	-0.00477239	0.385932	0.26796	-0.118374	-0.153462	0.242181	-0.360234	0.485635	-0.562027	-0.306299	-1.43985	0.2764	0.297647	0.746316	0.332181	0.236235	-1.16371	-0.373936	-0.401539	1.16977	-0.443683	-0.330195	0.207604
RFX4	collectri	-0.211732	-0.621941	-0.330348	-0.771907	-0.253811	-0.467247	-0.309485	-0.573458	-0.368766	-0.548488	-0.614477	-0.70167	-0.640765	-0.413765	-0.502506	-0.578601	-0.472467	-0.62994	0.0935402	-0.230207	-0.192971	-0.00101991	-0.514846	-0.166153	0.528471	1.99518	1.74462	1.29006	0.0421184	1.52942	1.21416	1.35476	-0.37184	0.903338	0.582234	0.302683	0.389033	-0.354205	-0.0815702	0.298159	-0.331116
RFX5	collectri	-1.21642	-0.704122	1.02572	0.801376	-0.558779	-0.235224	-0.0216081	0.0346927	-0.330528	-0.975188	0.578859	1.18569	1.47307	1.44438	1.62436	1.13905	0.524273	0.205651	0.968385	0.871764	0.75934	0.996848	-1.21126	-0.834961	0.00350112	-0.487189	-0.614927	-0.12867	-1.46293	-0.780741	-0.0521659	0.504539	-0.610351	-0.233661	-1.48747	-1.54532	-1.81422	-1.21754	-1.80012	-1.66501	-2.03548
RFXANK	collectri	-1.16653	-0.768249	0.945166	0.684642	-0.704349	-0.323945	-0.0844434	-0.013829	-0.43264	-1.09226	0.569434	1.25221	1.51044	1.51783	1.75294	1.21694	0.499402	0.128945	1.01809	0.892115	0.750417	1.05426	-1.35627	-0.875188	0.0788517	-0.328946	-0.491026	-0.0698231	-1.65304	-0.784432	-0.125471	0.46227	-0.653458	-0.274616	-1.25851	-1.2471	-1.55129	-1.06225	-1.63377	-1.52119	-1.83814
RFXAP	collectri	-1.10699	-0.646643	0.939397	0.822825	-0.756794	-0.401701	-0.279605	-0.150813	-0.627701	-0.991681	0.646379	1.30618	1.58248	1.55458	1.80149	1.30837	0.569237	0.194593	1.03045	0.915906	0.838812	1.08487	-1.24489	-0.887269	0.0868747	-0.404386	-0.496084	-0.0818293	-1.61944	-0.781358	-0.0802177	0.466118	-0.686657	-0.224937	-1.19409	-1.24168	-1.50189	-1.02779	-1.54098	-1.48177	-1.65437
RLF	collectri	-1.07007	-0.850518	0.359319	-0.347254	0.310668	0.00468454	0.18805	-0.353299	0.0529882	0.615123	0.0487316	-0.717943	-0.303571	0.262362	0.104977	-0.240813	0.315022	0.285335	-0.586411	-0.708975	0.102722	0.143546	1.39782	-0.130213	-0.202096	-0.0820482	-0.349094	-0.0469706	0.646854	-0.283901	0.598293	0.124792	0.185436	0.176461	0.18631	0.239085	-0.28675	0.105472	-0.360547	-0.194877	-0.96455
RORA	collectri	-1.3192	-0.764077	0.243919	-0.108737	-0.0376385	0.0870985	-0.346768	0.00807826	-0.423306	-0.183391	-0.676701	-0.877579	-1.1308	-0.0255149	0.073506	0.225373	-0.436954	-0.903469	0.0335622	0.182612	0.33784	0.0687254	-0.658792	-0.0026507	0.456812	0.203503	-0.196347	0.34362	-2.18645	0.867977	0.41961	0.247352	-0.0203615	0.61872	1.00625	1.24787	1.65617	1.42625	0.819416	0.351852	1.40065
RORB	collectri	-1.22163	-0.978221	-0.247723	-0.0656209	-0.425017	0.141798	-0.139559	0.341604	-0.137505	-0.490141	-0.754689	-0.346753	-0.115098	0.404039	0.180531	-0.107224	0.856711	0.866086	0.105967	-0.124897	0.0641944	0.245186	1.4914	-0.495841	0.729254	0.143216	-0.41979	0.198809	-1.0839	0.54595	-0.0844454	-0.338339	-0.232861	-0.00111742	0.693416	-0.187971	-0.341602	0.73493	-0.650011	-0.61943	-0.91497
RORC	collectri	-1.18963	-1.38249	0.239149	-0.8914	1.13158	1.35984	0.913925	0.773348	0.442667	-1.22798	-1.11387	-0.132978	-0.996276	-0.0115609	0.357355	-0.334684	-0.460673	-0.939683	-0.437206	-0.768195	-0.129038	0.00902369	-0.529792	0.0153081	0.100773	-0.0864284	0.26318	-0.0167131	-0.135088	-0.110974	0.387707	0.0395964	0.0527654	0.350359	-0.0310069	-0.0716969	-0.20702	0.327636	-0.256049	-0.314546	-0.586781
RREB1	collectri	-0.0963907	0.794346	0.357268	0.735736	0.0844165	0.285008	0.18491	0.986716	0.459373	-0.330721	0.924824	-1.33184	-0.234192	-0.275709	-0.350085	0.26488	-0.593298	-0.761433	-0.477743	-0.108267	-0.067943	-0.50266	-1.64759	-0.796832	0.28605	-0.242405	-0.0171377	0.0440074	-1.70927	0.401881	0.474783	0.296755	0.404194	0.571842	0.103114	-0.0406844	-0.127913	0.462148	-0.182463	-0.433223	-0.325737
RUNX1	collectri	-1.8229	-1.43003	-0.405596	-0.86023	0.249366	0.25577	0.878302	0.607054	1.02265	0.425799	-0.630394	-1.08148	-0.851919	0.313206	0.113473	0.0157756	0.478534	-0.0294779	0.103156	0.0532445	0.530365	0.770938	0.115715	-0.601738	-0.585227	-0.535617	-0.961223	-0.511363	-1.20488	-0.395323	0.210917	0.291054	-0.0956869	0.225833	-0.453776	-0.266061	-0.0896986	-0.512191	-0.617031	-0.966417	-0.211815
RUNX2	collectri	-1.23665	-1.05528	-0.922516	-1.3637	-0.441501	-0.512531	-0.388987	-0.574468	-0.405941	-0.318503	-1.04756	-0.990183	-0.708744	0.166718	-0.0775957	0.0301942	0.322377	-0.808992	-0.305093	-0.196395	0.666137	0.778392	0.264484	0.371694	0.692467	0.097049	0.102359	0.794404	-1.21334	1.34841	0.170546	-0.0554681	-0.0354534	0.42096	1.06823	0.952972	2.38038	1.00969	0.679059	0.301395	1.75852
RUNX3	collectri	0.528187	0.62239	0.0307499	0.353859	0.541186	0.582222	1.58583	1.2008	1.99634	-0.381501	-0.121716	-0.341719	-0.833411	-0.755072	-0.985396	-1.29698	-0.39994	0.446617	0.232188	0.0908848	-1.31086	-0.943657	-0.391378	-0.101722	-0.523837	-0.106669	-0.592541	-0.446675	0.372409	-0.552489	-0.608659	-0.217695	-0.286485	-0.585296	-0.269901	0.202261	-0.084156	-0.287144	-0.0509665	0.0491309	-0.450862
RXRA	collectri	-1.79535	-1.49074	-0.732524	-1.0596	-0.426493	-0.289519	-0.36025	-0.358128	-0.427907	-0.0420278	-0.56838	-1.16601	-1.04273	0.231973	-0.0950881	0.0247987	0.59842	-0.625681	0.296874	0.0620468	0.806473	1.21517	0.342939	0.30729	0.502337	0.105095	-0.23977	0.418665	-1.95211	0.798953	0.757923	0.487577	0.167287	0.771311	0.760517	0.500971	0.794348	0.590746	-0.00812209	-0.556234	0.0212911
RXRB	collectri	-0.990638	-1.23072	-0.922566	-1.49152	-0.581885	-0.754988	-0.240546	-0.544665	-0.312534	-0.30151	-0.90862	-0.739551	-1.14757	-0.569774	-0.725274	-0.943104	0.000633301	-0.707575	0.575211	0.295581	0.121136	0.848375	-0.285053	1.55427	0.497268	1.2345	0.753458	0.726267	-0.935703	0.770739	0.596884	0.388814	0.611918	0.5015	2.24211	2.19959	1.49656	1.53107	0.815397	1.10477	0.45558
RXRG	collectri	-1.0269	-1.14996	-0.388376	-0.901022	-0.25251	-0.316069	-0.120687	-0.420162	0.0256998	-0.20907	-0.174649	-0.709966	-0.438183	-0.401455	-0.367641	-0.553978	-0.505678	-0.483224	-0.376885	-0.439919	-0.405911	-0.357987	-0.109528	1.61635	1.92018	1.71989	1.35059	1.76799	0.306575	1.29196	0.26653	0.898606	-0.164663	0.175889	0.113705	-0.121571	0.0275712	-0.317518	0.0882106	0.0349233	-0.275412
SALL1	collectri	-0.76191	-1.2304	-0.766321	-1.23975	-0.570657	-0.695057	-0.609576	-0.859701	-0.591818	0.531591	-0.792955	-0.16316	-0.808912	0.607054	0.387882	0.19378	0.713264	-0.527694	-0.441733	-0.7186	0.158584	0.369704	0.842231	2.31075	0.508645	-0.0025433	0.0357383	0.7318	0.0358278	1.18664	1.07948	0.122694	-0.467783	0.0453513	1.19935	0.904676	0.354892	1.41896	-0.147121	0.292352	-0.420706
SALL2	collectri	-1.47918	-1.11287	0.0225842	-0.560182	-0.459524	-0.269842	-0.409083	0.11247	-0.39068	-0.361681	0.38348	-0.0371329	0.211043	0.31292	0.258112	0.0874333	0.300203	0.0285188	-0.212963	-0.0980665	0.28951	0.211012	-1.37722	-0.27722	0.59476	-0.123174	-0.842655	0.406465	-3.13282	0.482405	0.0165887	0.11118	0.289881	0.656934	0.775277	0.346997	0.658724	0.733061	0.9031	0.477973	0.683481
SALL3	collectri	-1.26619	-0.123151	-1.02771	-0.328942	-0.157686	-0.0817726	-0.176217	0.630795	-0.113047	0.0247136	-0.0658005	-0.340614	-1.54191	-0.422298	0.00523088	-0.186625	-0.532923	-0.317311	0.191478	0.346766	0.147916	0.00720632	-1.06384	1.30481	1.3134	1.05647	0.594679	1.37121	-2.61626	1.62696	-0.561992	-0.142186	0.101243	-0.495744	-0.19371	-0.0897244	0.387	0.766274	0.370384	-0.197257	0.575201
SALL4	collectri	-0.641592	-0.930187	-0.626181	-1.41682	-0.191085	-0.710258	-0.104318	-0.477662	-0.235027	0.820393	-1.15186	-0.407195	0.0354031	-0.384091	-0.45827	-0.376763	-0.53007	-0.970501	-0.00943404	-0.212134	-0.128462	-0.0359601	-0.970601	0.63426	1.03084	1.15726	0.845785	1.29467	-0.585162	1.52294	1.01113	1.06279	0.132149	1.13074	-0.185786	-0.30847	0.492025	-0.084163	-0.0707367	-0.795705	0.0438293
SATB1	collectri	-1.6451	-0.881766	-0.550724	0.0590798	0.725253	1.12651	1.19583	1.72264	0.520016	-0.448853	-1.21892	-0.876803	-0.60887	-0.61083	-0.704048	-0.340597	-0.653461	-0.370364	0.0437656	0.379405	0.413305	0.202442	-0.915297	-0.2671	-0.866421	-0.352821	-0.735451	-0.387509	-0.678567	-0.00754416	0.241972	0.32518	0.269292	0.579265	-0.0304365	0.261471	0.73527	0.0335747	0.400016	-0.511395	1.26601
SATB2	collectri	0.357117	0.901581	1.73381	0.800691	0.398339	0.522685	0.135737	0.0752504	-0.193239	-0.839009	-0.156165	-0.218482	0.184509	0.344467	0.150254	0.042465	0.200487	-0.457565	-0.0850455	0.0460697	0.336549	0.194503	-0.442534	-1.0995	-0.963902	-2.29745	-2.22295	-1.20163	-0.195499	-0.85123	0.194485	-0.200653	0.0461558	0.373568	0.495703	0.50525	0.904398	-0.848061	0.725039	-0.300192	0.72264
SCX	collectri	-0.636109	-0.886685	-0.348441	-0.847246	-0.216147	-0.262191	-0.223762	-0.527078	-0.40259	-0.491689	-0.817475	-0.475244	-0.760856	-0.333188	-0.422678	-0.0253097	-0.0599434	-0.719686	-0.627816	-0.851357	0.524457	0.575184	0.105358	-0.704358	-0.106908	-0.00672338	-0.206875	0.231496	-0.575727	0.578058	-0.103923	0.0161666	-0.258242	0.699498	1.9317	2.07024	2.97254	1.40615	2.55073	1.47754	3.20617
SETBP1	collectri	1.19378	1.50683	1.05332	1.43277	0.134284	0.553314	0.277437	0.95335	0.252939	-0.637618	0.541028	0.762071	-0.269119	-0.69331	-0.449588	-0.495585	-1.48138	-1.23139	-0.0482039	0.30724	-0.620295	-0.858301	-0.893458	-0.661878	-0.253569	0.0159123	-0.143923	-0.0588029	0.500057	0.704159	0.0903775	0.640408	0.575476	0.143596	-0.609985	-1.10774	-0.3451	-0.0466494	0.31658	0.127779	0.26981
SF1	collectri	-0.630308	-0.462397	-0.0861712	-0.061911	-0.121299	-0.0472116	-0.116118	-0.246199	-0.0338922	-0.165276	-0.525846	-0.480409	-0.563315	-0.441999	-0.314368	-0.479106	-0.386512	-0.156886	-0.253325	-0.43448	-0.337682	-0.219287	0.560426	0.587475	0.542662	1.57226	0.636833	0.968123	0.180997	1.485	0.158356	-0.134239	-0.0779217	-0.0738646	0.559098	0.793144	0.220168	0.516209	-0.198308	-0.139787	-0.827162
SFPQ	collectri	-1.1315	-0.707731	-0.783946	-0.611875	-0.572014	-0.453315	-0.607216	-0.167914	-0.522507	-0.0717279	-0.0405025	-0.84341	-0.657556	-0.549924	-0.386268	-0.269658	-0.596019	-0.801691	0.649988	0.942772	0.0200139	0.0781667	-1.13617	1.25486	0.843583	1.11417	-0.0971958	0.81955	-0.766359	0.663936	1.39621	0.985975	2.09626	1.11337	1.43731	1.33637	1.44149	1.50941	0.506154	0.700734	0.526942
SHOX2	collectri	0.0100903	-0.474963	-0.34623	-0.456537	-0.320955	-0.33227	-0.358913	-0.437359	-0.392333	-0.421183	-0.339081	-0.710316	-1.08044	-0.774064	-1.19196	-0.871144	-0.383715	-0.430091	-0.427657	-0.418313	-0.373401	-0.386659	-0.0347797	-0.0656131	0.585931	2.14785	0.0639846	0.653237	0.701494	1.23	0.977625	0.427568	-0.142194	1.06963	1.11666	1.41456	2.07734	1.15888	1.69438	0.963356	2.86586
SIM1	collectri	1.243	1.0132	0.819142	0.46884	0.311475	0.0354449	0.303052	-0.035646	0.704155	-1.06338	0.736956	0.0823916	-0.601949	-0.880408	-0.981354	-0.608228	-0.656596	-0.0836921	-0.397389	-0.534706	-0.403047	-0.558974	1.06718	-0.345377	-0.0490517	0.00534739	-0.16032	0.058348	-0.187693	0.307407	0.373299	-0.177836	-0.137088	-0.304394	-0.216791	-0.292885	0.882956	0.998521	-0.09684	0.545885	0.23334
SIM2	collectri	-0.6847	-0.0816815	-0.790823	0.575848	-0.242306	-0.324147	-0.0332781	0.0208604	0.838731	-0.10313	0.0914867	0.0113425	0.208741	-0.486044	-0.468163	-0.334814	-0.397314	0.572035	1.14314	1.04502	-0.0536869	0.377742	-0.414855	1.30848	0.588296	1.60216	0.113275	0.423075	-2.19081	0.361016	0.147916	0.714097	-0.184521	-0.245119	-0.765716	-0.946884	-1.02878	-0.27702	-1.39976	-0.961445	-1.58609
SIN3A	collectri	0.0425909	-0.327651	-0.122156	-0.706053	-0.0556244	-0.853535	0.366675	-0.628659	1.03493	0.442831	-1.09159	-0.440306	-0.624383	0.198519	0.0503677	-0.135892	0.0560906	0.599084	-0.690884	-1.23035	-0.367209	-0.120169	1.07851	-0.214045	-0.741102	-0.088632	0.697452	-0.0313318	-1.38654	-0.0745626	0.535615	0.596822	-0.25702	0.471556	0.507057	0.445424	0.779596	0.702922	1.09017	0.627633	1.35978
SIRT1	collectri	-0.0156641	0.000469322	-0.188892	-0.305133	0.0785178	0.361423	0.245153	0.0785624	0.300208	-0.249803	0.108557	-0.105737	0.00954293	0.870209	0.495095	0.166305	1.10468	1.73934	0.547582	0.0207043	0.417338	0.581088	1.45102	-0.32148	-0.928685	-0.513525	-1.01104	-1.13499	0.934024	-1.37393	-0.361416	-0.624941	-0.686526	-0.418691	-0.994315	-0.510566	-1.53349	-0.957963	-0.763262	0.69143	-2.13949
SIX1	collectri	-1.30673	-0.991704	-0.0267413	-0.588975	-0.245153	-0.176326	-0.170729	-0.311629	-0.41351	-0.454308	-0.766051	-0.103918	0.305964	-0.116949	-0.214404	-0.099124	-0.582944	-1.18752	-0.643797	-0.685571	0.0337239	0.0370047	-0.394186	-0.440372	-0.283665	1.82995	0.625878	0.263654	-1.17754	0.801802	1.4102	0.895293	0.374774	1.36629	1.41416	1.5556	1.82336	0.921927	0.978841	0.608605	1.79555
SIX3	collectri	-0.359346	-0.568996	-0.450644	-0.403399	-0.390549	-0.465993	-0.417101	-0.499595	-0.464907	-0.476432	-0.477812	-0.537648	-0.598208	-0.465718	-0.490113	-0.52342	-0.39452	-0.530132	-0.434813	-0.523899	-0.447358	-0.336018	0.0271191	0.473932	1.03216	2.82495	1.48642	1.46808	-0.215549	1.92933	0.554905	0.10717	-0.0428201	0.621187	0.551265	0.704156	0.836442	0.625166	0.192649	-0.173884	0.898479
SIX4	collectri	-1.93948	-0.700953	-0.29429	-0.334903	0.121242	-0.0447506	-0.0147379	-0.176371	-0.164109	-0.266297	-0.084548	0.0141896	0.526866	0.285109	0.243835	0.0991063	0.560698	0.514968	0.242575	0.055544	0.221794	0.130255	-0.330602	0.252067	1.0032	0.56689	0.200107	0.413096	-2.84503	0.221397	0.251303	0.14854	-0.0659539	0.202986	-0.523759	-0.115493	-0.392355	0.467992	-0.595985	-1.44375	-0.762838
SKIL	collectri	-0.246049	-0.254564	-0.959477	-0.0676455	-0.555375	-0.238494	-0.421071	-0.203878	0.055323	-1.16389	0.037781	-0.404689	-0.182214	-0.377333	-0.657745	-0.278063	-0.482263	-0.240377	-0.530228	-0.406143	-0.276985	-0.11467	-0.878155	1.09662	0.504376	0.504301	-0.189681	0.609357	-1.1782	0.167979	0.898819	1.18244	1.32036	0.995803	2.01232	2.46185	1.4468	0.797617	2.02702	1.9825	1.14268
SMAD1	collectri	-1.19151	-1.24802	-0.90172	-1.15801	-0.382043	-0.317143	-0.406022	-0.475236	-0.534029	0.0393747	-1.03395	-0.637615	-1.13993	-0.300077	-0.632143	-0.572439	-0.134732	-0.87504	0.0501235	-0.0894793	0.252098	0.620416	-0.646638	0.134748	0.464466	0.185593	-0.127717	0.477935	-1.33974	0.721473	1.90888	1.1896	0.917239	1.58716	1.66625	1.40608	2.17254	0.770289	1.21843	1.07983	1.68046
SMAD2	collectri	-1.36748	-1.30684	-0.687587	-1.16601	-0.434728	-0.369033	-0.466748	-0.420208	-0.578474	-0.358695	-1.0903	-0.561419	-0.857367	-0.170187	-0.518871	-0.478855	0.247715	-0.673793	0.0194786	0.0443625	0.340409	0.606279	-0.561851	0.755189	0.201588	0.152872	-0.164325	0.3036	-1.75421	0.527364	1.28789	0.701286	0.74817	1.24823	2.00204	2.07614	2.0548	1.37472	1.48429	1.82848	1.64576
SMAD3	collectri	-1.05545	-1.09415	-0.858994	-1.05255	-0.519452	-0.368092	-0.528479	-0.492083	-0.715644	0.0166911	-0.934	-0.495066	-0.802272	-0.221342	-0.439202	-0.394194	0.0313343	-0.587849	-0.174386	-0.247138	0.0920943	0.35802	-0.136198	0.353454	-0.0616854	-0.0715894	-0.210191	0.20381	-1.68155	0.590097	1.09385	0.772913	1.00779	1.27109	2.34029	2.50771	3.02411	1.20933	2.04223	1.84118	2.26604
SMAD4	collectri	-1.40274	-1.55135	-0.778775	-1.30076	-0.471167	-0.369257	-0.369122	-0.599004	-0.625905	-0.122747	-1.22319	-0.45035	-0.65335	-0.0366223	-0.480058	-0.410532	0.25065	-0.546673	-0.178369	-0.296701	0.314687	0.724141	-0.704937	0.32741	0.267962	0.226865	0.200351	0.552759	-2.0083	0.908794	0.692369	0.521489	0.657396	1.03109	1.71863	1.81354	2.3489	0.857684	1.27714	1.08112	1.54414
SMAD5	collectri	-1.76904	-1.78921	-0.720923	-1.30678	0.195395	0.34891	0.223865	-0.08988	0.127481	0.0794784	-0.939546	-0.455391	-0.878509	-0.254375	-0.670679	-1.1231	-0.225641	-0.49571	0.387822	-0.17143	-0.304019	0.365923	-1.03025	-0.352839	0.812607	0.092813	-0.355484	0.431644	-1.62776	0.239066	2.17594	1.92092	0.625541	1.58542	0.409761	0.21182	0.754501	0.574422	0.26102	-0.0764687	-0.0803397
SMAD6	collectri	-0.321334	-1.03192	-0.598276	-0.419528	0.0400424	-0.107417	-0.101319	-0.421606	0.0268711	-0.0401469	-1.42052	-0.977205	-0.514096	-0.948432	-1.16739	-0.629034	-0.468296	-0.97371	0.798382	0.694198	-0.399807	0.0928405	0.399314	-1.15044	0.840862	-0.395855	0.0272615	0.653957	1.59253	0.863822	1.30619	1.54812	1.68514	1.62901	1.2032	0.701549	0.638932	0.55726	0.942221	-0.100571	1.00999
SMAD7	collectri	-0.609367	-0.167636	0.650062	0.085483	0.485263	0.544253	0.376939	0.00570483	0.568449	-0.316693	0.458006	-0.187021	0.177206	0.459913	0.226864	-0.0729254	0.669092	1.02456	1.06142	0.676269	0.202344	0.462615	-0.0729637	-0.908227	-0.193574	-0.984348	-0.986936	-0.531864	0.122048	-0.708685	0.642868	-0.0996353	0.00481862	-0.0782862	-2.01396	-1.67884	-2.55686	-0.472507	-2.17548	-1.17706	-3.46847
SMAD9	collectri	-1.08176	-1.22115	-1.25976	-1.22475	-0.193663	-0.484224	-0.0341356	-0.294738	0.192905	-0.0597849	-0.550096	-0.198576	-0.471808	-0.353917	-0.624958	-0.534499	-0.279214	-0.449039	-0.761263	-0.836608	-0.411914	-0.249046	-0.862161	0.99969	1.51366	0.0235724	0.101209	0.643109	-0.49955	0.657661	2.16146	1.91348	1.31872	1.71001	1.11932	0.537088	1.04326	1.83336	0.805962	0.771378	0.569131
SMARCA1	collectri	-1.61981	-0.397236	-0.428086	0.409491	-0.37531	-0.0838802	-0.0642357	0.883799	-0.0798032	-0.997122	-0.962597	-1.16036	-0.702347	-0.366554	-0.405653	0.173075	-0.308191	-0.498318	-0.130046	0.615301	0.796927	0.278629	-1.35921	0.220376	-0.207939	0.924192	-0.34341	0.371996	-2.6191	1.28882	0.417804	0.376853	0.781806	0.657905	0.724258	0.738797	1.33797	0.894377	1.23803	0.597361	2.29177
SMARCA4	collectri	0.0757878	0.245859	-0.381175	0.145329	-0.577341	-0.32229	-0.512421	0.388834	-0.595264	-0.54033	0.183039	-0.285579	-1.27375	-0.500402	-0.309174	-0.549872	-0.296776	-0.551179	0.722695	1.23266	0.0707989	0.0602163	-0.261311	1.12207	0.290243	1.79549	0.194048	0.814906	-1.33105	1.21283	0.791169	-0.312413	-0.692899	1.23355	-0.448283	-0.272954	0.232134	0.39875	-0.491813	-0.753388	-0.0851474
SMARCA5	collectri	-1.36586	-0.623309	-0.146292	-0.159151	-0.725615	-0.296395	-0.521097	-0.085187	-0.427128	-0.488611	-0.713065	-0.203358	-0.218973	-0.273189	-0.322398	-0.0977845	-0.457049	-0.722268	-0.772026	-0.423309	0.132507	-0.100647	-0.0166237	0.820306	0.941844	0.933119	0.254528	0.988258	-0.685623	1.28887	0.722617	0.802508	0.42703	0.889094	1.55779	1.78729	1.43665	1.15329	0.799543	0.448869	1.90327
SMARCB1	collectri	0.113178	0.35327	-0.47824	0.636929	-0.23631	0.654104	0.0960011	1.07879	-0.446819	0.689255	-0.717495	-0.873221	-0.626336	-0.717958	-0.51669	-0.2868	-0.964563	-0.942862	0.356055	0.882188	0.0952789	-0.0493834	-0.289453	-0.222002	-0.449557	0.773603	0.343014	0.486485	-1.24285	0.575375	0.902849	1.36843	0.748917	0.890833	-0.365578	-1.23231	-0.29862	0.135226	-0.0759855	-0.392879	0.335616
SMARCC1	collectri	-1.67706	-0.187924	0.118879	1.09886	-0.0381422	0.21133	0.0877075	0.589464	0.0515614	-0.83897	0.64683	-0.315214	-0.242718	-0.097802	-0.123627	-0.0727194	-0.43588	-0.106099	-0.211501	-0.0409643	0.102187	-0.103481	-1.38336	-0.226982	-0.0924061	0.721396	0.640602	0.385738	-1.13693	0.723089	0.304257	0.296023	0.125035	0.199409	-0.0789945	-0.0163027	0.970219	-0.318406	0.650293	-0.343842	1.75046
SNAI1	collectri	-1.79745	-1.68289	-0.519978	-0.807855	-0.291988	-0.352561	-0.115914	-0.315672	-0.121605	-0.468494	-0.549337	-0.293111	-0.58081	0.180467	-0.0236289	-0.203801	0.366389	0.212617	0.342056	0.105228	0.670538	0.997925	0.381281	-0.416915	-0.624978	-0.55363	-0.879364	-0.470708	-0.926435	0.187556	0.50986	0.326735	1.00425	0.972944	1.31821	1.2734	1.69322	1.3298	1.05448	0.752805	1.31446
SNAI2	collectri	0.803901	0.836021	0.57686	0.701821	0.582664	0.419219	0.607056	0.390952	0.67199	0.193752	0.908886	0.761688	0.293387	0.290391	0.116326	0.167129	0.393115	0.405732	-0.128356	-0.19057	0.131154	0.150445	0.746363	-1.89063	-1.58294	-1.79036	-1.70546	-1.96311	0.582227	-2.2151	-0.537991	-0.772315	-0.871875	-0.422693	0.528495	0.498173	0.420162	-0.696202	0.398487	0.624569	0.267365
SNW1	collectri	-0.772246	-0.904001	-0.632587	-1.05321	-0.878507	-0.0499545	-1.01443	-0.590811	-1.18578	-0.00289592	-0.604304	-0.824404	-0.479788	0.0699892	-0.46626	-0.354622	0.494758	0.386037	-0.203427	-0.391942	0.0703856	0.290773	0.221227	0.0359563	0.557401	1.34221	1.43693	0.819267	-1.7207	0.789167	0.511744	0.908561	0.258773	0.606038	0.999943	1.4671	2.02286	0.0418775	1.0128	0.680234	1.69637
SON	collectri	-0.760518	-0.399913	0.0739185	-0.341149	-0.294494	-0.533045	-0.245039	-0.288323	-0.34918	-0.709124	0.0932674	-0.316133	-0.644184	0.160351	-0.0161969	-0.0994477	0.188564	-0.0150994	-0.407516	-0.208202	0.411542	0.493264	0.246062	-0.120221	-0.208869	0.841269	0.954539	0.194091	-1.48296	0.362281	0.327789	0.0265079	1.02112	0.228624	0.792863	1.30591	1.07944	0.203921	0.0873118	0.266743	-0.233156
SOX10	collectri	-1.60046	-1.62451	-0.828208	-0.955191	-0.706809	-0.692464	-0.553098	-0.772941	-0.549089	0.453072	-0.487582	-0.906148	-1.08602	-0.126439	-0.242309	-0.263589	0.079392	-0.65101	0.0842389	-0.0825834	0.3982	0.655675	-0.266677	0.704043	0.729523	0.740228	0.311617	0.633479	-1.03763	0.877459	0.804691	0.89494	1.01861	0.992654	1.22463	1.22891	1.36079	0.732391	2.03887	1.30027	1.5279
SOX11	collectri	-0.750196	-0.704415	0.291326	0.682654	-0.242326	-0.228357	-0.0153942	0.059211	-0.199529	-0.747482	-1.08089	-0.754017	0.0710016	-0.800295	-0.789808	-0.738323	-0.572484	-0.61999	-0.502088	-0.589613	-0.572594	-0.328734	-0.0356951	0.801133	-0.0369486	0.590757	-0.134452	0.848526	-0.566264	1.74374	0.992224	0.288096	1.43814	1.07608	0.981531	0.956914	1.25013	0.72457	1.01765	0.79173	0.860158
SOX17	collectri	-0.224793	-0.399367	0.540827	-0.545222	-0.156684	-0.354391	0.381771	-0.306954	0.473355	-0.0397241	-0.607717	0.0110307	0.12019	-0.00278084	-0.165837	-0.00211629	-0.394649	-1.24014	-0.779965	-0.933872	-0.0301518	-0.0447724	1.02114	-0.597021	-0.0604548	-0.629946	0.626898	0.372836	0.942446	0.0442092	0.615991	1.58598	0.532864	0.704466	0.837379	-0.126642	-0.741607	1.94596	0.798685	1.15149	-0.00105617
SOX18	collectri	-0.523768	-0.794288	-0.535774	-0.691248	-0.389958	-0.353118	0.0186431	-0.168091	-0.387662	-0.615855	-0.719111	-0.340156	-0.380965	-0.450798	-0.504573	-0.564531	-0.598701	-0.667348	-0.549063	-0.595808	-0.302274	0.018145	-0.556152	-0.0386916	0.67177	0.0218128	0.344703	0.704691	-0.618576	0.561358	3.0694	2.24486	2.87427	2.63837	0.177306	0.27504	0.945529	0.592701	0.35383	-0.205494	0.592246
SOX2	collectri	-1.06535	-1.09934	-0.726284	-1.02024	-0.616217	-0.741006	-0.600692	-0.631885	-0.529536	-0.0804212	-0.774035	-0.537113	-0.536136	-0.302596	-0.404968	-0.451254	-0.38608	-0.37373	-0.122269	-0.0401057	-0.374538	-0.200813	-0.71409	1.324	1.12755	2.12127	1.46542	1.47014	-0.849729	1.48547	1.4218	1.44235	0.918597	1.18686	0.772643	0.845774	0.702848	0.582903	0.622733	0.567855	0.608002
SOX3	collectri	-0.332215	0.421309	-0.517467	0.940289	-0.210747	-0.135649	-0.114838	0.945462	-0.268931	-0.544034	-0.610978	-0.330825	-0.402487	-0.472586	-0.421798	0.554498	-0.363391	-0.635197	-0.195159	0.705289	1.04668	0.2042	-0.554321	-1.09991	0.0239401	2.21371	2.11521	0.726523	-1.22827	1.08325	-0.314301	-0.609354	-0.156012	-0.156631	0.0245457	-0.482782	0.0443563	-0.351465	0.2268	-0.551689	1.6278
SOX4	collectri	-0.867313	-0.907054	-0.435825	-0.922919	-0.402741	-0.53429	-0.392368	-0.522052	-0.201634	-0.424292	-0.41185	-0.624738	-0.566305	-0.492105	-0.771287	-0.64715	-0.39839	-0.558852	-0.621386	-0.631556	-0.466021	-0.291516	-0.698665	0.949859	1.05348	1.434	1.00527	1.33718	-0.733329	1.54181	1.14953	0.801899	0.588419	0.996542	0.881703	1.352	1.43177	0.958276	0.907358	0.934538	1.26482
SOX5	collectri	-0.551294	-0.327342	-0.206174	-0.588173	0.0862166	0.063361	0.0351681	0.29405	0.411779	0.480544	-0.0198058	-0.358238	-0.215986	0.2594	-0.521066	-0.0779988	0.702793	-0.406442	0.346664	0.349563	0.517059	0.602991	-0.131987	-1.71233	-0.902028	0.169127	-0.398165	-0.671931	-0.478143	-0.0422636	-0.634289	-1.51878	-0.462391	-0.925993	0.699082	-0.0217978	2.23115	-0.257213	-0.160372	-0.239947	1.13529
SOX6	collectri	0.267757	-0.484981	-0.153133	-1.59686	0.651352	0.736302	0.251627	-0.494377	-0.615932	-1.01395	0.827886	0.473126	-1.13161	0.348737	0.00701153	-1.09427	0.669235	0.100434	0.701008	-0.524088	-0.734331	0.636388	0.464523	-0.849452	-0.000696639	-0.463773	-0.879767	-0.331869	-0.859027	-0.312112	-0.0622082	-0.959103	-0.357662	-0.281564	0.532426	0.128618	0.559816	0.671658	0.293957	-0.265957	-1.45833
SOX7	collectri	-0.276504	-0.488679	-0.463084	-0.587492	-0.437653	-0.50429	-0.377366	-0.512118	-0.381509	-0.423541	-0.446344	-0.500171	-0.513513	-0.459097	-0.487392	-0.537722	-0.446992	-0.437763	-0.264047	-0.395986	-0.455942	-0.352584	-0.508619	0.672535	0.862883	0.236745	-0.0761837	0.485677	0.221782	0.270555	3.77674	3.39097	1.93927	2.72128	0.746216	0.448082	0.471215	1.60833	-0.0547651	0.281641	0.406367
SOX9	collectri	-1.05254	-1.02924	-0.376521	-0.66988	-0.430078	-0.10601	-0.601449	-0.414042	-0.668631	0.558539	-0.366414	-0.749438	-0.695906	-0.522143	-0.528301	-0.701332	-0.561742	-0.455234	-0.11819	-0.0563436	-0.345183	-0.12063	-0.963116	-0.17455	0.332029	1.02085	0.35043	0.375174	-1.63463	0.851624	1.11492	1.32811	1.4206	1.47639	1.64092	1.75583	2.00943	1.00197	1.54333	1.15481	1.22142
SP1	collectri	-2.03813	-1.35123	-0.698385	-0.755518	-0.39657	-0.280956	-0.217959	-0.0593331	-0.220617	-0.342694	-0.685902	-0.963195	-0.677911	0.120771	-0.0775003	0.0572423	0.23949	-0.357105	0.283463	0.476043	0.694097	0.787835	-0.714074	0.209131	0.371934	0.478847	-0.319121	0.53305	-2.3591	0.950699	0.693258	0.558564	0.488404	0.7351	0.625356	0.654985	0.874052	0.714299	0.361538	-0.0164928	0.545573
SP2	collectri	-1.42644	-0.731357	-0.652254	-0.459553	-0.528838	-0.537514	-0.45583	0.280194	-0.641867	-0.1869	-0.996635	-0.5104	-0.106571	0.0887547	-0.0427601	0.336403	0.320697	-0.0721152	0.386987	0.975597	1.28061	1.02171	-1.46694	0.464458	0.261005	0.735124	-0.238617	0.442004	-2.43599	0.606772	0.817969	0.774117	-0.0942203	0.266676	0.439279	0.305128	0.303797	0.314812	0.0117375	-0.347403	0.579518
SP3	collectri	-1.8135	-1.42324	-0.857911	-1.04558	-0.56445	-0.454806	-0.436237	-0.243499	-0.448168	-0.31418	-0.869691	-0.878174	-0.716532	0.187715	0.0163124	0.113478	0.341343	-0.24702	0.481333	0.65577	0.820269	0.917761	-0.60967	0.238509	0.364548	0.179436	-0.368614	0.498385	-2.12298	0.870791	0.935114	0.902873	0.660421	0.94277	0.715688	0.863198	1.07547	0.683201	0.552195	-0.0874108	0.765569
SP4	collectri	-1.48477	-1.20389	-0.648226	-0.980559	-0.538656	-0.424436	-0.469558	-0.143584	-0.464901	-0.21724	-0.362339	-0.533776	-0.587907	0.0775284	-0.0534082	0.137594	-0.151888	-0.930799	-0.227801	0.0778175	0.429463	0.349934	-0.686005	0.806548	0.820943	1.00114	0.52806	1.08552	-1.97512	1.40492	0.855591	0.576779	0.499809	0.717542	0.55235	0.90887	0.735195	0.592766	0.0174136	0.166275	0.586894
SP6	collectri	0.0851147	0.166271	-0.616283	0.247882	-0.588905	-0.0881818	-0.581672	-0.114578	-0.663535	-0.240273	-0.440127	0.531997	0.213781	0.181916	-0.0843061	0.7912	0.449432	-0.751631	-0.839554	-0.710652	0.51344	0.267128	0.684169	-0.572538	-0.446263	0.676249	0.4649	-0.0503002	-0.0782502	0.903442	-0.272857	0.549739	0.408737	-0.0187718	0.666549	0.164587	1.29698	-0.387026	0.843303	0.47974	2.04026
SP7	collectri	-1.30847	-1.44189	-0.526422	-1.01295	-0.385324	-0.291673	-0.335299	-0.44657	-0.459111	-0.318581	-0.866414	-0.810918	-0.914284	-0.106047	-0.28983	-0.235306	0.278644	-0.621186	-0.257769	-0.479656	0.382835	0.615757	0.408738	0.179937	0.66975	-0.23808	-0.14029	0.638591	-0.64477	0.932598	0.182756	-0.0894752	0.64012	0.668672	1.72996	1.21615	2.49066	1.68331	0.980088	0.633608	1.74959
SPDEF	collectri	-0.130844	-0.283356	0.0331087	-0.453839	-0.0766682	0.103803	0.121549	0.122556	0.124138	-0.279674	0.239527	-0.118239	-0.712218	-0.607685	-0.348997	-0.931508	-0.849626	-0.274525	-0.207568	-0.416245	-1.10231	-0.820366	-2.18303	1.35015	1.45425	2.47995	1.73894	1.73152	-0.596697	1.53087	0.379717	-0.0417978	0.384472	-0.0859227	-0.62514	-0.286896	-1.1769	-0.222983	-0.566301	-0.0235552	-1.33176
SPI1	collectri	-1.52404	-1.1551	-0.21747	-0.619633	-0.481936	-0.331061	-0.236034	-0.43604	-0.0464602	-0.340708	-0.0167591	-0.149417	-0.250326	1.22459	0.847341	0.694667	1.25109	0.598573	1.05768	0.862978	1.29471	1.64569	0.588527	-1.0064	-0.703589	-0.657237	-1.12074	-0.596853	-1.84225	-0.496988	-0.114199	0.031365	-0.26001	-0.21452	-0.267339	-0.379213	-0.223499	-0.357563	-0.669372	-1.02252	-0.71478
SPIB	collectri	-1.47375	-1.42595	1.67252	1.33855	-0.87891	-0.71938	-0.868443	-0.825695	-0.793317	0.9731	0.0322558	-0.0191556	0.524529	0.963407	0.942683	0.727857	0.604883	0.482061	0.664204	0.578718	0.78124	1.02815	0.11471	-0.758627	-0.651137	-0.349014	-1.13714	-0.569639	-1.80748	-0.517166	-0.331856	0.0828097	0.133143	-0.269969	0.70571	0.785328	0.498404	-0.0503339	-0.187875	-0.0810157	0.087237
SPIC	collectri	-0.592537	-0.350617	-0.206169	-0.107744	-0.611654	-0.641014	-0.162776	-0.291012	0.490419	-0.018325	-0.366823	-0.385914	-0.309509	0.886238	0.884991	0.905371	1.01574	1.06223	1.01981	0.933114	1.4218	1.64004	1.05138	-0.9979	-0.983243	-0.71376	-0.664985	-0.746223	-2.35956	-0.319791	-0.698785	-0.425399	-0.449037	-0.796857	-0.50491	-0.648894	-0.676793	-0.733464	-0.725751	-1.15657	-0.735866
SREBF1	collectri	-1.93648	-1.11641	-0.746639	-0.623935	-0.354031	-0.0635581	-0.074938	0.173283	0.0187174	-0.498805	-0.482351	-0.916238	-0.342811	0.0516102	-0.0935748	0.0903599	0.203058	-0.291352	1.14854	1.08509	0.45319	0.745118	-0.72048	-0.235155	1.31404	0.611426	-0.543964	0.661233	-2.20263	0.984657	0.097347	0.0600452	-0.0519902	0.206482	-0.215822	-0.0777421	0.0445285	0.0722488	-0.295046	-0.745756	-0.212816
SREBF2	collectri	-1.54803	-0.870146	-0.717934	-0.354896	-0.356609	-0.0789213	-0.134807	0.233629	-0.0182128	-0.535318	-0.422619	-0.514829	-0.339516	-0.0709428	0.00836131	-0.00428297	-0.157307	-0.447673	0.700564	0.640664	0.196796	0.395787	-1.05439	0.915612	1.9611	1.0213	0.125187	1.28221	-1.89072	1.41154	-0.0970057	-0.0316363	-0.0308511	0.0654777	-0.73988	-0.697724	-0.480793	0.0248602	-0.606255	-1.08141	-0.825661
SRF	collectri	-1.41835	-1.34015	-0.511445	-0.905368	-0.551964	-0.446724	-0.54123	-0.48774	-0.609991	-0.417974	-0.729162	-0.597135	-0.577257	0.109878	0.217868	0.0490235	-0.112056	-0.697617	-0.303691	-0.398538	0.309579	0.360131	-0.197028	0.498498	0.177483	0.179955	0.00372143	0.384429	-1.85176	0.785608	0.855924	0.621267	0.605776	0.969225	1.70026	1.98492	2.31051	0.911565	2.10006	2.30514	2.09911
SRSF2	collectri	-1.57384	0.797368	-0.332698	2.05993	-0.150742	0.0452068	0.0523826	2.24571	-0.0610757	0.170017	-0.362777	-0.601828	-0.0146317	-0.22531	-0.161372	1.48235	-0.351843	-0.623501	-0.445595	1.47703	1.57837	-0.176611	-1.18108	-0.763958	-0.541146	-0.342903	-0.994937	-0.243081	0.203277	0.546721	-0.315876	-0.437356	-0.341504	-0.0564046	0.213853	0.425087	0.791934	0.148735	0.59227	0.0677752	2.81234
SRY	collectri	-1.15158	-1.11222	-0.845609	-0.962867	-0.636846	-0.521765	-0.587671	-0.542384	-0.699997	-0.0809443	-0.700674	-0.840636	-0.933278	-0.248762	-0.181638	-0.216511	-0.318193	-0.950345	0.474262	0.35533	0.286294	0.475784	-0.868278	0.613461	0.846299	1.34101	0.622575	0.924422	-1.65487	1.12579	1.11932	1.06532	0.67429	1.10185	1.351	1.44708	1.12059	0.71443	0.881463	1.06056	0.264121
SSRP1	collectri	-1.8273	-1.55476	-0.7122	-1.13027	-0.56744	-0.421882	-0.441017	-0.302835	-0.402196	0.00226692	-0.987018	-0.652722	-0.681977	0.535509	0.401549	0.34346	0.580452	0.0494052	0.0995678	0.15453	0.956011	1.03284	-0.0851171	0.386365	0.496696	0.338279	-0.27055	0.619159	-2.2283	0.877309	0.581458	0.424096	0.299179	0.448086	0.305804	0.129668	0.32384	-0.0463016	-0.0692532	-0.358311	0.0746223
STAT1	collectri	-2.09826	-1.58397	-0.564331	-1.29884	-0.0711312	0.213857	0.212765	0.0604801	0.115062	-0.629965	-0.590992	-0.218148	-0.464898	0.40366	-0.0764174	-0.0566146	0.444195	-0.0454306	0.300363	0.0930456	0.885644	1.21021	-0.242276	-0.209665	-0.448678	-0.180127	-0.900649	-0.108223	-2.22627	0.152278	0.752729	0.772006	0.184711	0.630122	0.0563815	0.0295559	0.333313	0.10667	0.0903397	-0.630474	0.0809887
STAT2	collectri	-1.39821	-1.13747	-0.539484	-1.82767	-0.502523	-0.299231	-0.224656	-0.472101	-0.230642	-0.486009	-0.31602	-0.846264	-1.39533	-0.0703021	-0.498405	-0.351059	0.421192	0.237991	0.512567	0.273298	0.808842	1.15412	0.267118	0.35938	-0.348014	0.180505	-0.48414	-0.0156758	-1.13978	0.11513	1.58022	1.28489	0.996774	0.940932	1.09861	1.0289	0.953556	0.65663	0.348061	0.00984609	0.164833
STAT3	collectri	-1.91423	-1.46134	-0.959083	-1.20565	-0.255363	-0.1221	-0.151541	-0.0888988	-0.304538	-0.570758	-1.00557	-0.751795	-0.876429	0.281531	-0.147595	0.0789428	0.551104	-0.302846	0.158527	0.210576	0.887151	1.01514	-0.0844887	-0.276421	0.391572	0.278354	0.0558839	0.539424	-1.94911	0.790554	0.862512	0.495234	0.430441	0.765003	0.594852	0.400514	0.794719	0.302135	0.0615363	-0.199827	0.390316
STAT4	collectri	-1.1346	-1.05055	-0.400111	-0.92905	1.16145	1.28088	1.65764	1.62484	1.46448	-0.276674	-0.339813	-0.605855	-0.616541	0.0417038	-0.238029	-0.142621	0.147189	-0.119613	-0.272474	-0.365755	0.224153	0.310335	-0.717172	-0.742815	-0.806994	-0.929836	-1.11546	-0.846733	-0.768931	-0.797829	-0.879804	-0.81442	-0.898677	-0.730494	-0.441775	-0.391047	-0.406725	-0.853622	-0.588035	-0.825611	-0.575369
STAT5A	collectri	-1.90953	-1.65636	-0.635583	-1.27482	0.147555	0.317223	0.410734	0.224692	0.266857	-0.192538	-0.886326	-0.967983	-0.948374	0.170229	-0.0955704	-0.198309	0.26925	-0.64409	0.0155862	-0.0529336	0.533032	0.899658	-0.200427	-0.280647	0.300527	0.275374	-0.160908	0.365781	-1.54145	0.499968	0.29461	0.142016	0.341845	0.309499	0.280769	0.111228	0.224468	0.146207	-0.222333	-0.728755	-0.140238
STAT5B	collectri	-1.6737	-1.52817	-1.05032	-1.41089	-0.0833489	0.049115	-0.00333578	-0.0141692	-0.353603	-0.483754	-1.12507	-0.703654	-1.01473	0.20841	-0.114392	-0.128426	0.377172	-0.462313	0.0415476	-0.078187	0.73703	1.04286	-0.227553	0.365978	0.669294	0.658443	0.294473	0.74073	-2.08538	0.944061	0.168277	0.00899612	0.354954	0.26284	0.371521	0.411373	0.397507	0.150253	0.24707	-0.234442	0.0309679
STAT6	collectri	-1.47862	-1.4871	-0.55215	-1.27377	-0.341908	-0.0149801	-0.457126	-0.60294	-0.578477	-0.485323	-0.210448	0.409956	-0.331172	0.80712	0.562057	0.135235	0.801498	0.097657	0.822552	0.442518	0.448763	1.07293	0.501397	-0.784973	0.0109942	0.132182	-0.0543746	0.138029	-2.3837	0.170313	0.408375	-0.025769	-0.0939246	0.15896	0.430126	0.577465	0.595203	0.472041	-0.26909	-0.489075	-0.45757
STOX1	collectri	-0.50747	1.3421	-0.629514	2.61549	-0.214801	-0.252423	-0.117916	2.5106	-0.366025	-0.122127	-0.590746	-0.654855	0.0585421	-0.325061	-0.189773	2.22378	-0.42396	-0.220227	-0.186798	2.28603	2.26774	-0.0604095	0.208197	-0.528316	-0.600782	0.0790493	-0.267026	-0.426809	-0.192607	0.479978	-0.460271	-0.627973	-0.3645	-0.338726	-0.158438	-0.419675	-0.284708	-0.472782	-0.101065	-0.354106	2.45329
SUPT20H	collectri	-1.05912	-0.604784	-0.386501	-0.63275	-0.162142	-0.0339982	-0.0192282	-0.20583	-0.029104	-0.315713	-0.84829	-0.925181	-0.795071	-0.514597	-0.589975	-0.519505	-0.168868	-0.366193	0.000774461	-0.0649856	-0.312876	-0.078686	0.13433	0.82907	1.17547	1.3139	2.51941	1.33522	-0.431351	0.831392	0.308893	0.263934	1.08493	0.524031	0.775001	0.327987	0.202193	-0.365502	-0.231635	-0.194652	0.215438
TADA2A	collectri	-1.81923	-0.744885	-0.614361	0.688558	0.230201	0.8413	0.246474	1.00129	0.408272	0.00251712	-0.315283	-1.02346	-0.325724	-0.300336	-0.202628	-0.168368	-0.597452	-0.474046	-0.247958	0.286438	0.140314	-0.163673	-1.65996	-0.575417	-0.0154532	0.683816	-0.878352	-0.116388	-1.46354	0.27089	0.615507	0.701926	0.980603	0.731496	0.720334	0.445893	0.755446	0.631766	0.20853	0.517487	1.05464
TAF1	collectri	-1.80644	-1.25733	-0.520184	-0.933795	-0.583769	-0.454319	-0.433366	-0.212675	-0.388189	-0.411729	-0.173468	-0.488444	0.195505	0.26252	0.134561	0.182967	0.0627286	-0.424612	-0.184557	0.0203529	0.529043	0.526163	-0.386925	0.49185	0.161438	1.40658	-0.234372	0.380979	-1.81172	0.817249	0.94087	0.773252	0.636674	0.799947	0.514976	0.623193	0.690785	0.219942	0.757311	0.442403	1.27656
TAL1	collectri	-1.65677	-0.922388	0.0265605	0.0146753	-0.337273	0.0533609	-0.0605944	0.117792	-0.0463856	-0.266621	-0.251555	-1.09619	-0.774147	-0.0471578	-0.240022	-0.218027	0.0578987	-0.287619	0.0269879	0.109666	0.311949	0.432377	-0.324637	-0.175912	0.072242	0.55506	-0.469373	0.191654	-1.19902	0.709632	1.04121	1.07785	0.937769	1.40928	-0.599353	-0.400744	0.277683	0.209206	0.180373	-0.402455	0.565661
TBP	collectri	-2.04932	-0.883183	-0.64204	-0.344519	-0.206009	0.0134616	-0.120555	0.457369	-0.172796	-0.345475	-0.577019	-0.785435	-0.752051	-0.111776	-0.312022	0.0781377	0.0858966	-0.31863	0.217061	0.627723	0.785748	0.6731	-1.09084	0.0561918	0.305773	0.57481	-0.502272	0.347594	-2.74752	0.868227	0.635597	0.243722	0.598819	0.61081	0.614506	0.487146	0.610448	0.618252	0.220315	-0.0389222	0.681931
TBPL1	collectri	-1.7754	-0.855245	-0.257445	0.0795196	-0.0214753	0.18114	0.2095	0.461053	0.122134	-0.395515	-0.537028	-0.0921066	-0.231239	0.000285246	0.115193	0.311203	-0.106422	-0.455703	0.159976	0.41125	0.673343	0.490252	-1.29136	0.282132	-0.153076	1.24288	-0.451057	0.232621	-2.91924	1.09847	-0.0333081	-0.10029	-0.226813	-0.19558	-0.488425	-0.150426	0.0301399	-0.366089	-0.259398	-0.641456	0.254676
TBPL2	collectri	-1.26237	-1.38966	-0.726698	-1.76712	-0.171063	0.0161304	-0.146833	-0.431956	-0.287269	-0.45461	-0.569911	0.227338	-0.505633	-0.39133	-0.405599	-0.78705	-0.165063	-0.326516	1.26219	1.16177	0.10307	0.696259	-0.312327	0.544954	0.824747	0.438978	-0.425812	0.256565	-1.9144	0.416475	0.952476	0.689486	0.602439	0.527183	0.471869	0.769458	0.423604	0.1707	0.852442	0.219542	0.466007
TBR1	collectri	-1.05081	-0.916202	-0.261456	-0.247845	0.214263	-0.439755	1.32752	0.844694	1.626	-0.806482	0.0482838	0.0910686	0.0155889	-0.250437	-0.3802	-0.351758	-0.490512	-0.660063	-0.527746	-0.588423	-0.406992	-0.479983	-0.895426	-0.102921	0.544171	0.312961	0.230382	0.443842	1.02217	0.479988	-0.515344	-0.152907	1.56488	-0.160749	0.00374802	-0.303688	0.0375645	-0.062251	-0.1439	-0.281198	-0.0590211
TBX1	collectri	-1.22579	-0.914489	-0.89643	-0.787788	0.0306867	-0.487569	0.494597	-0.0895471	1.0999	1.27459	-1.1735	-0.975782	-0.952738	-0.265559	0.292155	0.236347	-0.687048	-0.392783	0.856119	0.614087	0.120767	0.212919	-0.0648932	-0.278108	0.165293	1.48466	0.674302	0.456491	0.41786	0.474482	-0.135902	-0.042396	1.6161	0.0791675	-0.261699	0.427655	0.0199049	-0.234685	-0.864465	-1.0733	-0.680881
TBX10	collectri	-1.02669	-1.08772	-0.761547	-0.611258	-0.328489	-0.0283234	0.41255	0.546594	-0.0226154	-0.85824	-0.602534	-0.680382	-0.179895	-0.449887	-0.427596	-0.472077	-0.578145	-0.784057	-0.423659	-0.446011	-0.169381	-0.0744418	-1.17013	-0.00754326	0.133592	-0.616031	0.0583203	0.256353	-0.999929	0.252634	1.46945	0.493593	0.485719	1.39318	2.05365	1.93842	2.66103	2.40977	2.10818	1.52318	1.83606
TBX15	collectri	-1.78214	-0.989917	-0.485511	-0.547009	-0.341046	-0.325278	-0.273712	-0.0115538	-0.164581	-0.420408	-0.858863	-0.903558	-1.03453	-0.196739	-0.326565	-0.0559572	0.0472663	-0.0813663	0.552652	0.852074	0.337554	0.47157	-0.720089	1.03421	0.805584	0.581906	-0.00832044	0.896572	-2.18249	1.2649	0.409149	0.937097	0.169455	0.327569	0.154414	0.145331	0.63237	0.523751	0.56487	-0.175234	0.644273
TBX18	collectri	-0.446467	-0.305283	-0.632099	-0.626639	-0.435675	-0.250888	-0.393477	-0.230217	-0.718694	-0.434792	-0.214524	-0.657959	-0.707112	-0.569749	-0.49947	-0.604022	-0.565344	-0.780528	-0.136816	0.263573	-0.216778	-0.293359	-0.586124	0.862525	0.248066	0.509256	-0.327842	0.417731	-1.04463	1.13305	0.565412	0.394688	0.973384	1.38919	1.87433	1.76666	2.59908	1.81146	1.88562	1.17742	2.34888
TBX2	collectri	-0.914429	-0.946899	-0.0673275	-0.583161	-0.314657	-0.413666	-0.47376	-0.938719	-0.428549	0.645566	-0.0709175	-0.978881	0.307632	-0.0459564	-0.404839	-0.280139	0.0297658	-0.415338	0.934677	0.412993	0.614331	0.979305	-0.447183	0.569064	-0.118055	-0.0757123	-0.10889	-0.355338	0.0536979	-0.0372941	1.26502	1.70195	-0.000489624	0.528728	-0.297898	-0.0924457	0.483079	-0.947376	1.24892	0.566457	0.495751
TBX20	collectri	0.486409	0.79003	1.11111	1.14647	-0.669135	-0.305676	-0.748895	-0.373827	-0.328913	-0.731849	0.951026	0.292407	0.0947658	0.701194	0.62839	0.793828	0.970908	0.739104	0.906068	0.745074	0.832144	0.908603	0.200783	-0.975609	-0.117186	-0.894401	-1.03496	-0.142626	-0.715946	-0.454851	-0.0218515	-1.0095	0.756537	0.146556	-1.30129	-1.72971	-1.74955	-0.742684	-1.11202	-1.47294	-1.38093
TBX21	collectri	-1.04506	-0.709664	0.135067	-0.21819	0.730348	0.977973	1.54424	1.37916	1.44405	-0.374169	0.0572451	-0.00963958	0.0574938	0.398705	0.201515	0.083011	0.255739	0.0885407	-0.0323511	-0.162214	0.350415	0.392608	-0.427121	-0.980568	-0.957824	-1.03333	-1.30062	-0.86748	-0.236173	-0.854586	-0.780558	-0.769526	-1.08078	-0.782318	-1.14873	-0.976303	-1.06869	-1.18611	-1.36404	-1.52925	-1.29045
TBX3	collectri	1.01919	0.847722	0.82955	0.921629	0.393819	0.182586	0.283813	0.112204	0.636945	0.261217	0.23836	0.583613	1.01901	0.401642	0.301933	0.207742	0.433008	1.10283	0.60713	0.520077	-0.0974131	-0.0911107	0.479599	-0.524143	-0.574238	-0.635532	0.331691	-0.82431	1.70532	-1.07862	-1.61892	-1.48674	-0.05692	-1.38158	-0.966366	-1.11076	-1.95163	-0.808524	-1.63004	-1.08034	-1.69516
TBX4	collectri	-1.56332	-0.436818	0.311334	-0.0191876	0.167504	0.145055	0.246504	0.39364	0.00824806	0.1631	-0.307032	-0.60053	-0.633721	-0.244352	-0.205771	-0.0873202	-0.402527	-0.198334	0.541007	0.346726	0.0609218	-0.0805108	-0.0360277	-0.078048	-0.217483	0.234326	-0.760124	-0.0998255	-0.424936	0.531988	0.26379	0.0616075	0.167327	-0.0198557	0.68207	1.46928	0.285038	0.093013	0.115591	0.754933	0.190727
TBX5	collectri	-1.12191	-0.917673	-0.272163	-0.519047	-0.808797	-0.56957	-0.603753	-0.384643	-0.725866	-0.389136	-1.03471	-0.50382	-0.182525	0.0363425	0.0808401	-0.0352858	0.0750303	-0.123754	0.072422	0.210724	0.444952	0.782965	-0.611436	-0.419765	0.540395	0.773293	-0.817531	0.395403	-1.04928	0.491109	0.714421	0.543222	0.346456	1.20832	1.13788	2.11367	2.33659	0.255545	0.497965	0.368158	0.589415
TBX6	collectri	-0.793078	-0.833863	0.00426966	-1.40451	0.436317	0.302734	0.263383	-0.0999827	0.151775	0.0392829	-0.975434	-0.300108	-0.700602	-0.159534	-0.660526	-0.622627	0.263097	0.180095	0.598031	0.503548	-0.0708083	0.583599	-0.462291	0.221242	-0.358658	0.0456533	-0.351242	-0.160963	-0.199589	0.768898	-0.00509679	0.129691	-0.91774	-0.50352	0.0993499	0.0467213	-0.00108883	-1.03121	0.06534	-0.60252	-0.175779
TBXT	collectri	0.352557	0.891616	0.614874	0.553209	0.056334	0.11964	0.12197	0.0462622	-0.0242586	-0.919016	0.686714	-0.129168	-0.203671	-0.0423247	-0.268162	-0.46981	-0.296225	-0.345533	-0.942882	-0.917875	-0.241744	-0.0555473	-0.569695	-0.790758	-0.925576	-0.621788	-1.14536	-0.507192	-1.87574	0.175586	-0.0303553	-0.436811	-0.284925	1.00612	1.12657	1.84237	1.69154	0.489444	0.9551	0.368979	0.538054
TCF12	collectri	-2.21512	-1.56869	-0.459187	-0.0650118	0.27988	0.398547	0.35968	0.417764	0.151247	-0.566127	0.0140609	-0.966994	-0.321143	0.000791254	-0.207483	-0.203232	-0.0485066	-0.15494	0.210949	0.254548	0.278073	0.433984	-1.15493	-0.135889	-0.0916431	0.677002	-0.364428	0.0670611	-1.16018	0.633727	0.044906	-0.011849	0.303862	0.311724	-0.0959653	0.248935	0.797926	0.211006	0.344465	-0.343847	0.878033
TCF15	collectri	-1.16771	-0.464292	0.167484	0.56842	-0.292006	-0.568862	-0.347893	0.0323061	-0.367795	-0.687471	-0.516863	-0.809241	-0.421967	0.00720687	-0.0884551	0.00843291	0.425089	0.36763	0.688976	0.765438	-0.086739	0.100241	0.402512	0.412866	0.851358	1.19596	0.105645	1.05263	-1.3828	1.32044	-0.146146	-0.670188	-0.402848	-0.326915	-0.262249	-0.535709	-0.0497047	1.02503	-0.137053	0.357332	0.23822
TCF20	collectri	-1.0497	-1.46389	-0.360213	-1.15926	-0.327833	0.05552	-0.31617	-0.373424	-0.267226	-0.181627	0.0875126	-0.0958765	-0.377419	-0.137099	-0.218766	-0.228441	-0.488647	-0.68943	-0.0198627	-0.187939	-0.175835	0.109512	0.0535314	0.0200292	0.543672	1.14142	0.964497	0.811666	-0.971994	0.8103	0.168379	0.572049	-0.119833	0.0525682	1.08506	1.19487	1.8593	-0.134592	0.351512	0.408279	0.749955
TCF21	collectri	-1.02797	-0.893919	-0.478746	-0.523589	-0.386539	-0.234706	-0.336398	-0.475834	-0.323145	-0.691123	-0.627941	-0.691794	-0.849067	-0.551171	-0.671987	-0.722772	-0.392344	-0.361922	0.50987	0.459612	-0.196703	-0.00452885	-0.613303	0.877513	0.0335228	0.534918	-0.0740982	0.23762	-0.527544	0.179757	0.787386	0.515218	0.785931	0.891204	2.08887	2.56794	2.95929	0.972091	2.87008	3.09771	2.68141
TCF3	collectri	-1.22982	-0.579905	0.0820105	0.384818	-0.195465	0.0714162	-0.00665828	0.291101	-0.225501	-0.517112	-0.690245	-0.720668	-0.942187	-0.0798777	-0.310011	-0.0996503	0.0319302	-0.304988	0.32045	0.454989	0.536533	0.641072	-1.16364	-0.390551	-0.203045	-0.239683	-1.50479	-0.293588	-2.77004	0.0879976	0.893729	0.694941	0.850584	1.16214	0.707739	0.772011	1.17206	0.171449	0.741892	0.51302	0.630314
TCF4	collectri	-1.18433	-0.969128	-0.348313	-1.10976	-0.669048	-1.04893	-0.634054	-0.692169	-0.877013	-0.360005	-0.454726	-0.772956	-0.593143	0.330309	-0.0301642	0.200605	0.67489	-0.0548392	-0.411644	-0.0220541	0.451752	0.419433	-0.41099	0.10648	0.659018	0.37676	0.550425	0.82651	-1.36924	1.36048	0.895409	0.521557	0.952431	0.731943	1.07925	0.886457	1.06165	0.466892	0.844131	0.511358	1.14761
TCF7	collectri	-1.19542	-0.957727	-0.686215	-1.34988	0.196453	0.103744	-0.0241043	0.189202	-0.674594	-0.614823	-0.988886	-0.640098	-0.881015	0.121085	0.0455218	0.283953	-0.0973036	-1.10256	-0.546601	-0.391409	0.439818	0.359411	-0.942562	1.2483	-0.027877	0.0958383	0.721065	1.0458	-1.38747	1.52237	-0.43302	-0.481629	0.380325	0.132672	0.581382	0.640215	1.57701	0.309965	1.06976	0.223721	1.59248
TCF7L1	collectri	0.317707	0.624659	0.463569	0.822031	0.225516	0.287073	-0.129425	-0.0619572	0.348815	-0.221884	0.52347	0.542377	0.750562	0.517546	0.463863	0.507018	0.637436	-0.256582	0.628816	0.647881	0.546968	0.523033	0.762671	0.423555	-0.230435	0.175999	0.451487	-0.318937	0.913085	-0.486646	-1.01859	-0.409654	-1.46345	-1.95036	-2.67849	-1.69191	-1.58203	-2.05491	-0.948502	-1.16171	-1.15179
TCF7L2	collectri	-1.53545	-0.968037	-0.955656	-1.0461	-0.229786	-0.240131	-0.291398	0.0639989	-0.633796	0.0700429	-1.33319	-0.831741	-0.955163	-0.0874224	-0.260068	0.288738	0.00491183	-1.0061	-0.447501	0.0361313	0.694555	0.479212	-0.724106	0.168027	0.42792	0.196655	-0.0027304	0.623653	-1.583	1.16165	1.09785	0.79184	0.402834	1.24635	1.03981	1.17724	1.73299	0.9496	0.846727	0.444028	1.97744
TEAD1	collectri	-1.49514	-1.21573	-1.04894	-1.31458	-0.521981	-0.777647	-0.26091	-0.202419	-0.102808	0.145832	-1.61198	-0.227664	-0.893998	0.160894	-0.167556	0.0648311	0.117829	-0.669943	-0.758864	-0.655845	0.561194	0.497509	0.0215759	1.82429	0.87051	0.457515	0.155295	0.970965	-0.706372	1.16685	0.838172	0.922082	0.82648	0.598862	0.781068	0.943971	1.02656	0.865421	0.318565	0.594581	1.61266
TEAD2	collectri	-1.23476	-0.954333	-0.525419	-0.503154	-0.493046	-0.406909	-0.311846	-0.234333	-0.328604	-0.79095	-0.542904	-0.767871	-0.437896	-0.254293	-0.209835	-0.311343	-0.25791	-0.412779	0.39904	0.244026	0.174204	0.493065	-0.705415	1.18899	1.15866	0.527087	0.252264	1.39076	-1.46893	1.68115	0.200361	0.565805	-0.237404	0.245926	0.50306	0.416788	0.367943	1.09134	0.3668	0.0160809	0.245949
TEAD4	collectri	-1.5777	-1.60158	-0.713507	-1.05874	-0.371252	-0.714285	-0.499068	-0.693261	-0.251427	0.124018	-0.947171	0.300074	-0.158557	0.621332	0.643383	0.428553	0.0227562	-1.14203	-0.733853	-0.737952	0.516676	0.593582	-0.141251	0.398329	0.303046	0.0370275	-0.232183	0.340015	-0.913317	0.472727	1.67755	0.803837	0.963964	1.35073	1.29859	1.61166	1.31552	0.777128	0.313499	0.948031	0.470504
TEF	collectri	-1.58226	-1.68759	0.0938784	-0.499613	-0.0881057	-0.184458	-0.0484471	-0.444215	-0.254173	-0.435579	-0.960831	-0.569879	-0.0436607	0.794958	0.668748	0.322824	0.712418	0.200727	0.222737	0.131711	0.880211	0.938575	0.219404	-1.11905	-0.33429	0.212927	-0.265628	-0.444775	-1.82758	0.12472	-0.0695468	0.14438	-0.214796	0.302527	-0.0620246	0.30046	0.391174	-0.298112	0.29618	0.494789	-0.108909
TET1	collectri	-1.30694	-1.05407	-0.518886	-0.672275	-0.189487	0.462218	-0.143981	0.165105	-0.035039	-0.547948	-0.118141	-0.714211	-0.258239	0.83661	0.254388	0.177054	1.4368	1.1485	0.0508677	-0.0928647	0.523785	0.729307	1.05896	-0.735244	-0.590946	-0.0261035	-0.855995	-0.538624	-1.16425	-0.0433272	-0.342526	-0.408115	-0.478787	-0.423082	-0.010331	0.180426	0.0953278	-0.0129307	-0.0951052	-0.27878	-0.173751
TFAM	collectri	-1.33813	0.46166	-0.318464	1.62439	-0.345311	0.136974	-0.105517	1.36499	-0.00780608	-0.110185	-0.45546	-1.19125	-0.232088	-0.202289	-0.0537614	0.695677	-0.546473	-0.599754	0.082443	0.959355	1.13649	0.232226	-2.1167	-0.0958531	0.0293233	1.09954	-0.232559	0.143493	-3.23033	0.9917	0.0710032	0.341399	0.302746	0.457516	-0.817066	-0.83952	-0.0629751	-0.001628	0.0502681	-0.403701	1.65386
TFAP2A	collectri	-1.94901	-1.48671	-0.889582	-0.837887	-0.538169	-0.48198	-0.411979	-0.225603	-0.394971	-0.378515	-0.492944	-0.843028	-0.649589	0.127871	-0.0281692	0.069092	0.157484	-0.30256	0.312103	0.506796	0.720276	0.843914	-0.546097	0.315939	0.542094	0.617217	0.0623429	0.63803	-2.14929	1.18224	0.579448	0.479497	0.323092	0.615628	0.954092	0.869916	1.0654	0.799196	0.515875	0.0938219	0.741461
TFAP2B	collectri	-1.42997	-1.25632	-0.768961	-0.921819	-0.577485	-0.692059	-0.495341	-0.654037	-0.103756	-0.582366	-0.305868	-0.738973	-0.793097	-0.156048	-0.567511	-0.338542	0.3545	-0.384654	0.0302899	-0.0651939	0.780539	1.3282	-0.312783	0.412461	0.727334	-0.444171	-0.535482	0.413001	-1.11298	0.473527	0.905714	1.03518	0.578809	0.76538	1.68086	2.14204	1.34893	1.23582	0.545586	0.568627	0.942967
TFAP2C	collectri	-0.710729	-0.71071	-0.838126	-0.606666	-0.514949	-0.455834	-0.437217	-0.443264	-0.421767	-0.58177	-0.662872	-0.869036	-0.933909	-0.43719	-0.700326	-0.425401	-0.419423	-0.488656	-0.0557025	-0.0697522	0.175084	0.312086	-0.413018	0.447412	1.16681	1.47295	1.66731	1.60098	-0.723621	2.09066	0.149489	-0.339151	-0.00158146	0.148415	1.35989	0.952797	1.28854	0.691005	0.550102	0.107474	1.06008
TFAP2D	collectri	-0.871651	-0.87412	-0.663852	-0.827744	-0.462025	-0.401178	-0.331193	-0.689349	-0.509404	0.828403	-0.804713	1.24819	-0.335672	0.651367	0.353281	0.375203	0.983277	0.783447	0.246525	0.347966	0.609813	0.742208	0.737933	0.148008	0.114541	0.819406	0.848122	0.479967	0.165116	0.925663	-1.03063	-0.625423	-1.07981	-0.635382	-0.857588	-0.28716	-0.604304	1.06509	-1.37728	-1.58105	-0.460088
TFAP4	collectri	-1.58336	-1.19618	-0.471093	-1.00784	-0.633448	-0.938016	-0.289955	-0.400983	-0.202402	-0.17858	-0.259275	-0.476818	-0.681785	0.799253	0.701375	0.495642	0.831491	-0.217112	0.290035	0.256946	0.764649	0.764741	-0.07935	0.403272	0.548793	0.475775	0.188861	0.781661	-1.76508	1.03212	0.0280673	0.0190225	-0.0376664	-0.0664929	-0.162774	-0.0838308	0.127078	0.593689	-0.460286	-1.03439	-0.0408094
TFCP2	collectri	-1.42159	-0.866796	-0.514074	-0.360287	-0.33177	-0.169611	-0.0996972	-0.165347	-0.11792	-0.3827	-0.672801	-1.00863	-1.10702	-0.268441	-0.51234	-0.134393	-0.137053	-0.84197	0.155103	0.342809	0.576094	0.718973	-1.0096	-0.152215	0.115538	0.794265	0.0568147	0.296756	-2.49229	0.761466	0.857387	0.666437	0.725751	0.987789	1.26822	1.1355	1.24746	1.00548	0.674809	0.654816	0.968032
TFDP1	collectri	-1.3051	0.754615	-0.251538	1.77872	-0.447432	-0.221913	-0.246753	1.99709	-0.495384	-0.412077	-0.249948	-0.365897	-0.0280328	-0.306409	-0.168184	1.57852	-0.490554	-0.733845	-0.133116	2.02735	1.99073	0.216712	-1.63975	-0.157365	-0.040354	0.0605577	-0.734043	-0.00827738	-2.10324	0.863481	0.250151	-0.0310974	0.530757	0.39566	-0.250067	-0.277575	-0.00484744	0.0688192	-0.0569119	-0.624247	1.99097
TFDP2	collectri	-1.42947	-0.120309	0.446301	1.11914	-0.283862	-0.295759	-0.195329	1.04908	-0.00632412	-0.55103	-1.44058	-0.848446	0.263432	-0.338091	-0.284489	0.456573	-0.323912	0.0882958	0.257771	1.42463	1.46724	0.647272	-1.93596	-0.695512	0.308055	0.371531	-0.531584	0.141693	-1.74331	0.753335	0.456523	-0.687533	0.518502	0.281419	0.450444	0.0212511	-0.177491	0.555794	-0.0617799	-0.413652	1.2698
TFDP3	collectri	0.171953	-0.857058	-0.16653	-2.04467	0.35011	0.064996	0.111129	-1.12922	0.0297062	0.479293	-0.0225645	1.18084	-0.231154	0.129723	0.302968	-0.653817	0.384317	0.194061	0.17128	-0.798971	-0.682642	0.214843	0.642045	0.589291	-0.0261603	0.425034	0.59415	-0.116972	-0.937512	-0.677497	-1.01512	-0.510564	-0.370167	-1.01451	0.995535	0.79133	0.417206	0.278831	0.445833	0.893405	-0.149517
TFE3	collectri	-1.60361	-1.38195	-0.737036	-1.23633	-0.617242	-0.587372	-0.636147	-0.708173	-0.59602	-0.327811	-0.92299	-0.519302	-0.683877	0.294131	0.0679324	-0.216984	0.580194	0.0860017	0.809649	0.64514	0.69007	1.2993	0.00200683	0.497485	0.553506	0.103315	-0.090848	0.667237	-1.06803	0.771988	0.245641	0.0658532	-0.113655	0.309986	0.924514	0.893723	1.34721	0.528635	0.580194	0.0627874	0.537853
TFEB	collectri	-0.861792	-1.22543	-0.549941	-1.23949	0.371481	0.0266723	-0.0668337	-0.365285	-0.788837	-0.521883	-0.334329	-0.982368	-1.05956	-0.33972	-0.250209	-0.662758	-0.164388	-0.603902	-0.0593615	-0.249851	-0.309009	0.276499	0.751336	0.526094	0.71829	0.793773	0.300106	0.820921	-0.281617	1.30618	0.00470953	0.390003	-0.432081	0.589634	0.665068	1.08682	0.999202	-0.119126	0.277074	0.216033	0.403606
TFEC	collectri	-1.34101	-0.912641	0.600549	-0.136191	-0.889566	-0.254811	-0.662814	-0.584148	-0.478015	-0.762614	-0.809099	0.704956	0.974439	0.678005	0.501349	-0.0278976	0.60251	0.569157	1.68258	1.36271	1.04336	1.62142	-0.811835	0.0419407	0.0629793	-0.952073	-1.09699	-0.18417	-1.23747	-0.267075	0.00671866	0.194106	-0.232496	-0.0182025	-0.136331	-0.0830532	-0.0835323	-0.384626	0.0550098	-0.941338	-0.174953
TGFB1I1	collectri	-0.945136	-0.989272	-0.528183	-1.22613	-0.366079	-0.689007	-0.5126	-0.539926	-0.617619	-0.13345	-0.311097	-0.640831	-0.502277	-0.349663	-0.487246	-0.598915	-0.187222	-0.385033	-0.410391	-0.439764	-0.276034	-0.166952	-0.78519	0.64965	0.616622	0.877924	-0.107009	0.419357	-1.62619	0.224807	2.13221	1.45057	1.57678	1.75232	2.24791	2.26398	1.95129	1.37485	1.51577	1.70199	1.39105
TGIF1	collectri	-0.622901	0.365975	0.494313	0.914812	0.402055	0.115208	0.663598	0.668821	1.06253	-0.0284491	0.347687	-0.169815	0.600051	0.131138	0.223305	0.174355	-0.103975	0.56622	0.382493	0.508936	0.229353	-0.111792	-0.63282	0.466892	-0.054292	0.411257	0.230832	0.15381	0.866354	-0.0441311	-0.983011	-0.765925	-0.616878	-0.906204	-1.98569	-1.90691	-1.85573	-0.529424	-1.59513	-3.2139	-1.73909
THAP11	collectri	-0.0191963	0.190338	-0.0708838	0.356629	-0.18772	0.272804	0.151805	0.571866	0.162801	-0.1	1.89342	0.726425	-0.301474	0.614992	0.207856	0.303377	0.922521	0.980743	0.712012	0.669096	0.0327254	0.137811	0.225659	-0.793941	-0.740233	0.0867565	-1.33162	-1.01181	-0.729458	-0.788791	-1.0295	-0.710141	-1.32933	-0.66884	-0.93023	-0.679086	-0.772844	0.298013	-1.24672	-0.194326	-1.18899
THRA	collectri	-1.98949	-1.23002	-0.195424	-0.56932	-0.346762	-0.319777	-0.199475	-0.207016	-0.291146	-0.918212	-0.384129	-0.405434	-0.448039	0.371468	0.0561077	-0.0723263	0.307055	-0.106368	0.818225	0.864577	0.407376	0.733573	-1.13015	-0.27853	0.182961	1.15394	-0.712541	0.351162	-2.36597	0.423157	0.705416	0.640155	0.0940421	0.349641	0.925196	1.01666	0.796568	0.812207	0.391895	0.146219	-0.0531069
THRB	collectri	-1.51007	-0.514382	-0.625532	-0.469876	-0.438972	-0.611636	-0.304513	-0.107655	-0.0202451	-0.716969	-0.191874	-0.869464	-0.987726	-0.0347294	-0.225437	-0.0170316	0.0308463	-0.470408	0.689303	0.868909	0.770438	1.10125	-1.1077	-0.197209	0.693145	0.307718	-0.301297	0.422085	-1.92727	0.839064	0.235661	-0.270121	-0.173882	0.258426	1.23527	1.32415	0.960961	1.2612	0.513847	0.999377	0.115003
TLE5	collectri	-0.585881	-0.564875	-1.19237	-0.322158	0.0926	-0.246078	-0.365459	-0.252475	-0.572013	-0.756649	-0.438959	-0.892027	-0.505139	-1.09292	-0.776347	-0.672106	-0.801377	-0.428336	0.953019	0.799199	-0.436523	-0.147203	-0.202813	0.553511	0.277204	1.35355	0.870099	0.696186	-0.494049	0.953508	1.05805	0.445538	0.211053	1.3125	1.71018	1.59555	2.24157	0.894894	1.73403	1.06928	1.86719
TLX1	collectri	-0.422892	-0.884175	0.784241	-1.33416	0.885403	0.388718	0.50935	-0.434815	0.245766	0.596053	0.461403	0.596955	0.154269	0.769797	0.754925	0.295829	0.419265	0.314059	0.131522	-0.382187	-0.319681	-0.0481552	0.232641	-0.0846792	-0.496938	-2.20457	-1.84476	-0.797018	-0.334924	-1.03571	-0.75809	-1.25644	-0.299859	-1.03747	0.580645	-0.235002	-0.45204	1.72703	0.559734	0.612245	-0.983243
TLX3	collectri	-0.900088	-0.862621	-0.269315	-0.555993	-0.203832	-0.0702479	-0.239455	-0.304376	-0.562971	1.07481	-0.23211	0.0182962	-0.574336	0.319779	-0.204731	-0.154842	0.0333752	0.0929129	-0.220386	-0.0903271	-0.371578	-0.146169	-1.46707	-0.194627	-0.170783	0.365159	0.0331313	-0.159762	-1.50738	0.0437757	0.815174	-0.22625	0.599307	1.38975	1.35893	1.21744	1.39004	0.860226	0.512187	0.643699	0.575371
TOX3	collectri	-0.651669	-1.50487	-0.0178406	-2.06971	0.207309	0.0856885	0.0408767	-1.30085	-0.109479	-0.0825412	-0.567732	-0.3948	-0.878649	0.857373	0.29556	-0.335261	0.566034	0.136706	-0.786187	-1.6067	0.0499876	0.657785	0.402054	-0.103729	1.1675	-0.472193	0.920367	0.780464	-1.1644	-0.198456	-0.360218	-0.642632	-0.644492	-0.380183	1.67407	1.74758	0.581121	1.55869	-0.485256	-0.289285	-1.72835
TP53	collectri	-2.03802	-1.54602	-0.667983	-1.17607	-0.229661	0.000314567	-0.0890656	-0.422038	-0.0668448	-0.30973	-0.644812	-0.720297	-0.67539	0.0518422	-0.125682	-0.610036	0.0794329	-0.394824	0.167059	-0.179876	-0.0165692	0.583241	-0.883568	0.560318	0.424685	1.09194	-0.029122	0.705183	-2.32018	1.02663	0.510368	0.488096	0.460013	0.636176	0.75013	0.779637	1.13097	1.1271	0.58881	0.14085	0.372548
TP63	collectri	-1.97249	-1.38367	-0.529768	-0.781201	-0.129361	0.111281	0.00836778	0.0888867	-0.00230093	-0.609839	-0.480759	-0.914222	-0.884817	-0.00362393	-0.15593	-0.285624	-0.0517875	-0.575453	-0.0460761	-0.023893	0.150028	0.409188	-0.912245	0.280322	0.294139	1.4064	0.0645956	0.686096	-2.08722	1.11567	0.492487	0.402151	0.195553	0.70723	0.394939	0.385503	0.898543	0.49852	0.631348	-0.0815415	0.702701
TP73	collectri	-1.64906	-1.25849	-0.691923	-1.14344	-0.138953	0.257897	0.0757147	-0.120392	0.0854378	-0.780367	-0.153367	-0.682387	-0.576854	0.0273963	-0.119416	-0.697273	-0.168847	-0.0613633	-0.0598336	-0.367272	-0.407302	0.3038	-1.29503	0.585093	0.466352	1.0225	-0.00808379	0.765971	-2.86693	1.0773	0.601531	0.533193	0.0805571	0.830934	0.445882	0.453189	0.753788	0.708415	0.437402	-0.156227	-0.127427
TRERF1	collectri	0.276907	0.0461428	-0.00493801	-0.426898	1.15912	1.29593	0.637021	1.10966	0.334183	0.641373	-0.821932	-0.285412	-0.420512	-1.37642	-1.31963	-1.1519	-1.36216	-1.41783	-1.23668	-0.839913	-1.39496	-1.61754	-0.142521	0.342812	0.453284	0.699108	0.354567	0.553292	0.412973	0.700159	0.546168	0.297265	0.410663	0.445056	0.715282	0.577287	0.541696	0.628322	0.490184	0.698152	0.847842
TRIM28	collectri	0.263618	-0.716303	-0.0822521	-1.33314	0.465883	-0.171898	0.870091	0.222832	0.690035	-0.175411	-0.349582	-0.22008	-1.008	-0.825984	-0.91653	-1.28996	-0.707522	-0.740511	-1.00767	-0.898514	-0.808286	-0.701969	-0.438671	1.1571	0.694797	0.997383	1.05508	0.373451	0.209172	0.15542	0.943606	1.24025	0.790157	0.644634	0.304907	0.100707	0.307568	0.965025	-0.0497791	0.216614	0.901752
TRPS1	collectri	0.230079	-0.216274	-0.356492	-1.25387	-0.509841	-0.671608	-0.268222	-0.811124	-0.147612	-0.236222	-1.74959	-0.431529	0.475166	0.213818	0.394998	0.337453	0.0940207	-0.542686	-0.839143	-0.875922	0.169559	0.277474	-0.338954	1.44668	0.420419	-0.364735	0.431103	0.465448	-1.40175	0.581088	1.82745	1.59918	1.39972	1.74066	-0.0578449	-0.295741	-0.330049	0.11988	-0.150045	0.172258	0.0683581
TSC22D1	collectri	-0.896821	-0.974099	-0.58462	-0.829522	-0.52222	-0.346737	-0.494319	-0.394884	-0.602825	-0.0728072	0.410149	0.0768058	-0.696571	-0.182555	-0.209162	-0.452048	-0.0203151	-0.582737	-0.441036	-0.401886	-0.0278648	0.148195	-0.472676	-0.138826	0.20115	0.40474	-0.11998	0.288892	-2.26095	0.622562	0.675335	0.546263	0.277603	0.860247	1.64834	1.78385	2.25402	1.14978	2.00281	1.55223	2.36587
TSHZ3	collectri	0.0634054	-0.270955	-0.529475	-0.090327	-0.446377	-0.683844	-0.679369	-0.607688	-0.724943	-0.0632011	0.342353	-0.229135	0.332038	-0.518452	-0.42263	-0.315476	-0.71929	-0.747902	-0.412507	-0.35806	-0.526001	-0.546882	-1.02513	1.04445	1.44395	1.16603	0.482111	1.02958	-0.485235	0.979856	1.02724	0.45027	-0.398955	0.975071	1.05687	1.58711	1.41889	1.2494	0.988272	2.55492	0.592045
TTF1	collectri	-1.29545	-1.07053	-0.524352	-0.828475	-0.406422	-0.468989	-0.327213	-0.402135	-0.267665	-0.462881	-0.476414	-0.535408	-0.558252	-0.332439	-0.219586	-0.329675	-0.43771	-0.170785	0.312508	0.342335	-0.14498	0.0625838	-0.821098	1.45598	1.91977	0.994996	0.462687	1.727	-1.18477	0.980782	0.930971	0.975393	0.702664	0.625263	0.17916	0.244361	0.44048	0.403947	0.047425	-0.0844222	-0.0357893
TWIST1	collectri	-0.682567	-0.761921	-0.19226	-0.80037	-0.606699	-0.872134	-0.510036	-0.761364	-0.329943	0.053152	-1.16141	-0.623897	-0.243142	-0.0663492	-0.162565	0.0483124	0.0981701	-0.272526	-0.12919	-0.01634	0.603761	0.695045	0.5398	-0.470189	-0.101164	-0.865384	-0.138436	-0.201131	-0.612384	-0.0216707	0.349754	0.207835	0.761185	0.99029	2.46951	2.97546	3.16655	0.936559	1.2779	1.23446	2.80745
TWIST2	collectri	-0.508815	-0.859894	0.217983	-0.476966	-0.120808	-0.196222	-0.115903	-0.619807	-0.0660185	-0.651295	-2.00289	-1.35822	-0.818443	-0.0949208	-0.444817	-0.0204819	0.517736	-0.0282024	0.109866	0.165637	1.06698	1.17284	0.363192	-0.00488801	-0.00938165	-0.849005	-0.537067	-0.0762546	-0.146166	0.0137429	-0.702611	-0.514431	-0.0904942	-0.0454657	2.03979	2.22641	2.02702	0.496627	0.500795	0.107729	1.81974
UBTF	collectri	-1.47465	-1.05465	0.0519204	-0.218165	0.0847549	0.0506586	0.232955	0.0806096	-0.0401455	-0.300519	-0.538436	-1.0255	-0.0877947	-0.220498	-0.188286	-0.111277	-0.609443	-0.787329	-0.391908	-0.587539	0.163025	0.161607	-1.04727	0.525468	0.439475	0.84814	-0.0210795	0.648967	-1.51507	1.13473	-0.0620928	0.21823	0.440222	0.339565	0.286646	0.207029	1.06567	0.261093	0.343711	0.00948167	1.37987
USF1	collectri	-1.97339	-1.51555	-0.60729	-1.02713	-0.157909	-0.128011	-0.139275	-0.136167	-0.150363	-0.381483	0.000913229	-0.88861	-0.656873	0.156721	-0.00802348	-0.0381008	0.0644711	-0.504389	0.450669	0.549705	0.640321	0.874938	-0.621267	0.14105	0.719039	0.337789	-0.369232	0.629977	-1.74683	0.778734	0.0782412	-0.0155225	0.112182	0.282049	0.512271	0.620385	0.746517	0.640738	0.013131	-0.336895	0.174608
USF2	collectri	-1.94471	-1.57292	-0.806118	-1.08919	-0.212827	-0.172607	-0.230797	-0.13301	-0.364363	-0.186946	-0.127714	-0.906425	-0.736407	0.46638	0.378984	0.392774	0.37951	-0.29382	0.709993	0.822899	1.05219	1.1824	0.0384644	0.0115596	0.601249	-0.119681	-0.438552	0.595062	-1.60532	0.631576	-0.515591	-0.393653	0.219983	-0.124782	-0.0806792	0.126171	0.486706	-0.0238081	0.222	-0.307805	0.223572
UTF1	collectri	-0.284823	0.0693883	0.427568	0.180058	0.126736	0.29285	0.163813	0.189734	-0.0508792	-0.68489	-0.178271	-0.648014	-0.0316713	0.507147	0.0107782	-0.295605	-0.0101448	0.206511	-0.833796	-0.456557	-0.188366	-0.11547	-1.39582	-0.0780857	-0.568731	1.90882	-0.269689	0.21184	-0.304931	0.946143	-0.447231	-0.248453	-0.436342	-0.212197	-0.353948	-0.715022	0.0191658	0.0927507	-0.353336	-0.511057	0.463242
VAX2	collectri	-0.460485	-0.493139	-0.475788	-0.618516	-0.422967	-0.465357	-0.437302	-0.465725	-0.462151	-0.447697	-0.473647	-0.430499	-0.511487	-0.47437	-0.454887	-0.405064	-0.45993	-0.442569	-0.454248	-0.453447	-0.494203	-0.436307	-0.43696	0.624177	0.533054	1.20725	1.25118	0.644616	-0.494984	0.656494	0.752137	0.314001	0.317227	0.913165	2.52873	3.6622	3.38505	3.54958	0.424077	0.213238	1.81247
VDR	collectri	-1.80841	-1.48371	-0.902568	-1.13784	-0.455343	-0.244028	-0.264579	-0.0953051	-0.343512	-0.22333	-0.776308	-0.587033	-0.793751	0.389324	0.19767	0.310108	0.532418	-0.496162	0.31915	0.338399	0.944373	1.17511	0.501086	0.239402	0.271009	0.0561435	-0.447904	0.428013	-2.08083	0.789662	0.284548	0.656526	0.0136903	0.474258	0.0712889	0.226662	0.623482	0.384995	0.124275	-0.41387	0.551837
VENTX	collectri	-0.91389	-0.409205	0.486581	-0.0860463	-0.581776	-0.307174	-0.376371	0.39856	-0.668895	-0.655505	-0.344781	-0.00735923	-0.776791	0.130963	0.193605	0.402994	0.667768	0.190195	-0.0189107	0.662701	1.09804	0.780655	-1.15199	-0.929331	-0.601777	-0.156755	-0.33957	-0.17422	-3.2826	0.219286	1.25315	0.788927	-0.102682	0.833017	0.616613	-0.044034	-0.022959	0.876526	0.236468	0.0814159	-0.0781007
VEZF1	collectri	-1.66631	-1.57871	-0.439389	-0.812734	-0.326961	-0.146159	-0.325465	-0.180068	-0.155336	-0.356277	0.450619	0.0768784	0.0489417	0.20029	-0.0848695	-0.0230304	0.272461	-0.000144117	-0.575787	-0.646506	-0.0552284	0.00840181	1.70685	1.48146	-0.265383	0.340648	0.148973	0.283616	-1.32615	0.896284	1.65742	1.33354	0.966482	1.30519	-0.582929	-0.623048	0.0861528	-0.572898	-0.23237	-0.509089	-0.25138
VHL	collectri	-0.0431404	-0.00359407	-0.61418	-0.287187	-0.675381	-0.545817	-0.807457	-0.652274	-0.795945	-0.706062	0.0947068	-0.774239	0.311404	-0.580555	-0.201292	-0.395892	-1.14515	-0.643574	-0.161148	-0.0578483	-0.0785039	-0.0260827	-1.69693	1.06542	0.754382	0.858336	1.03363	0.823632	-1.28013	0.815773	1.05199	1.93619	1.62863	1.43585	1.58511	1.52695	1.89634	1.13344	1.51371	1.04974	2.0554
VSX1	collectri	-1.13472	-0.741856	-0.242341	-0.541449	-0.172863	-0.0700098	-0.0689596	-0.189161	0.0763322	-0.190569	0.418512	-0.13451	0.64928	0.330268	0.0883887	-0.528699	0.360178	0.201281	0.268703	0.148713	0.0231681	0.168663	-0.305326	1.2757	0.693466	0.154945	-0.592554	0.510433	-0.147024	0.286728	0.1976	-0.0979299	-0.10874	-0.0555497	-0.398686	-0.407828	-0.554114	-0.181726	-0.591797	-0.975839	-1.76794
VSX2	collectri	-1.20093	-0.495945	-0.0425861	0.243944	-0.606058	-0.257007	-0.24082	-0.00348329	-0.517171	-0.951446	-0.106646	0.111842	0.343169	0.582911	0.385097	0.0623445	0.487976	-0.245188	0.833252	0.876805	0.624084	1.00391	-1.63115	-0.334144	0.294251	0.656804	-0.136262	0.469605	-2.50945	0.472991	-0.265082	0.000407357	-0.0293048	-0.103886	-0.160792	0.275775	-0.0755723	0.133784	-0.464063	-1.11706	-1.02473
WT1	collectri	-1.68028	-1.4259	-0.508356	-1.44041	-0.11713	-0.0555344	0.122669	-0.146284	0.192947	0.069771	-0.99923	-0.895445	-0.825303	0.759484	0.226708	0.180244	0.999392	0.27879	-0.163328	-0.264231	0.588269	0.884942	0.114569	-0.630266	-0.163555	-0.285849	-0.670447	0.127334	-2.11162	0.435191	0.683888	0.646218	-0.255144	0.744736	-0.447958	-0.638461	0.0752388	0.226585	-0.579905	-0.713543	-0.185958
WWTR1	collectri	-1.55323	-0.686187	-0.477348	-0.76948	-0.241869	0.00931083	-0.117952	0.0640126	0.134541	-0.101884	0.799197	-0.0504096	0.433369	0.787428	0.577337	0.547054	0.858897	0.798576	0.621993	0.556526	0.588571	0.652629	-0.347777	-0.0940754	-1.0136	-1.47082	-1.20025	-0.694226	-1.09955	-0.470493	-0.0232599	0.668525	0.702146	0.753875	-0.302358	-0.810591	-0.07959	-0.310122	-0.33198	-1.27363	0.421456
XBP1	collectri	-0.069149	0.182814	-0.67736	-1.1222	-0.506149	-0.618927	-0.265773	-0.704818	-0.362842	-0.00515997	-0.539861	-1.31242	-1.02088	0.283596	-0.0874053	0.000160584	0.517944	-0.733419	0.0472193	-0.105652	0.720524	0.982911	-0.233195	0.38095	0.533262	0.459773	-0.141481	0.557531	-2.0992	0.776621	-0.164211	-0.238144	0.129946	-0.142971	1.06847	0.98616	1.00111	0.341971	-0.255702	-0.246157	-0.294842
XPC	collectri	-0.0624244	-0.157299	-0.890997	-1.20673	-0.253615	-0.190625	-0.0720917	-0.366196	0.102793	-0.128518	-0.40668	-0.491495	-0.958473	-0.0783145	-0.335956	-0.436823	0.304373	-0.236655	0.235219	0.0620886	-0.129957	-0.00642559	0.757422	0.107567	0.271511	0.616044	0.737216	0.534125	0.493672	0.252871	0.648581	0.950509	0.368275	0.466069	0.72877	0.446798	0.491617	0.312887	-0.198516	-0.0371276	0.131361
YAP1	collectri	-0.968545	-0.777976	-0.807993	-0.782437	-0.502915	-0.435243	-0.535468	-0.342213	-0.446068	-0.452671	-0.35859	-0.274801	-0.531293	-0.310081	-0.445261	-0.414981	-0.238914	-0.30814	-0.33612	-0.302903	-0.298866	-0.232846	-0.623018	2.3638	1.2155	0.342161	-0.0856946	1.31828	-0.716983	1.41846	0.893958	0.637981	0.644324	0.983231	0.939926	0.815402	1.64068	1.41631	0.754668	-0.20336	2.51205
YBX1	collectri	-1.95188	-1.96675	-0.306402	-1.56361	0.118959	-0.269227	0.531954	-0.0968527	0.30222	-0.324718	-0.395637	-0.0517935	-0.447747	0.461551	0.173644	-0.473716	0.256033	-0.0956769	-0.0664773	-0.502881	0.370616	0.810394	-0.137604	-0.251537	-0.100914	0.59431	-0.379897	0.0615251	-0.997802	0.357038	0.731387	0.267272	0.245603	0.916575	-0.128945	0.0367212	-0.319066	-0.213602	-0.881734	-0.244766	-0.985653
YBX3	collectri	-1.59266	-0.947326	-0.081639	-0.428796	-0.484601	-0.389036	-0.319859	-0.259781	-0.295726	-0.811512	-0.234472	-0.414587	0.281232	-0.160932	-0.152928	-0.304622	-0.484406	-0.418528	0.176503	0.210942	0.0766591	0.0825126	-1.24541	1.05616	1.51234	1.9983	0.524501	1.36101	-1.52802	1.47393	0.243055	0.622698	0.834376	0.380443	-0.418535	-0.163695	0.255402	0.475288	-0.0355628	-0.35471	0.15815
YY1	collectri	-1.70939	-0.914483	-0.476899	-0.250066	-0.607925	-0.231367	-0.201294	0.113767	0.119523	-0.51608	-0.335629	-1.213	-0.689108	0.270613	0.156853	0.453331	-0.0359456	-0.187902	0.219393	0.185149	0.792383	0.757345	-1.47809	0.104896	-0.00159998	0.817143	0.0651894	0.296009	-2.60656	0.708067	0.596745	0.798383	0.66128	0.327029	0.263349	0.719791	0.72612	0.606247	0.532566	0.133882	0.573607
ZBED1	collectri	-1.97146	-0.261177	0.142813	0.816559	0.398595	0.513853	0.404775	0.856646	0.389817	-0.053005	0.439378	-0.794037	-0.487555	-0.192244	-0.185978	0.2361	-0.448906	-0.614549	0.0537641	0.629492	0.101009	-0.176261	-2.30167	0.422833	0.894255	0.307402	-1.06715	0.405906	-2.01432	0.180724	0.420534	0.120016	0.418867	0.215054	-0.500842	-0.30306	-0.377532	0.984794	-0.434691	-0.231281	-0.959307
ZBTB14	collectri	-0.401078	-0.0273142	-0.0461556	0.432986	0.0524342	0.287692	0.531814	0.261872	0.481696	0.838653	0.109909	-0.500089	-1.31192	0.00792016	-0.239117	-0.32131	0.0637711	0.582055	-0.928178	-0.982991	-0.882203	-0.785738	-1.57386	-1.06742	-0.327879	-0.146126	0.262226	0.611745	0.152817	0.964857	-0.912664	-0.247155	-0.199825	0.151183	-0.227086	0.0670851	0.427061	0.41619	1.16905	0.254332	0.35552
ZBTB16	collectri	-1.82632	-1.87832	-0.708123	-1.18883	0.526799	0.612285	0.788525	0.162457	0.850912	0.0695967	-0.581118	-0.977393	-1.09994	-0.227373	-0.467832	-0.752641	-0.0972264	-0.161854	-0.146548	-0.404601	-0.354889	0.177061	0.204528	-0.257125	0.322036	-0.0605096	-0.899508	0.152105	0.100426	0.183096	0.161512	0.730733	0.022272	0.704904	0.177077	0.358417	1.04865	0.0513243	0.243858	-0.308684	-0.175465
ZBTB17	collectri	-2.09278	-1.10122	-0.395273	-0.377552	0.307172	0.492271	0.587522	0.847767	0.449773	-0.696759	-0.725974	-0.817971	-1.10683	-0.286417	-0.543713	-0.291024	0.0242425	0.169535	-0.0868516	0.229827	0.143615	0.196884	-1.15108	0.661107	0.595541	-0.249352	-0.876127	0.410676	-1.17379	0.536419	0.693854	0.875839	-0.0586336	0.363744	-0.198627	0.158298	0.288297	0.621653	-0.0797587	-0.222095	0.178333
ZBTB18	collectri	1.12349	1.29066	0.770361	0.849712	0.293819	0.291323	0.193284	0.311622	0.268628	0.54888	0.863692	0.25265	0.45941	0.149325	0.191119	0.356141	0.358891	0.688404	0.518119	0.633767	0.119478	0.160874	1.06147	-0.917579	-1.09708	-0.390975	-0.549812	-0.232412	0.861951	-0.0669614	-1.34282	-0.868461	-1.38875	-1.41119	-2.40473	-2.01998	-2.04239	-2.73764	-1.60583	-2.13615	-1.3203
ZBTB2	collectri	1.05821	0.440514	0.00116597	0.495854	0.361384	0.19853	0.409587	-0.132487	0.569883	0.245321	-0.913796	-0.545652	-0.440845	-0.803123	-0.826754	-0.795538	-0.554578	-0.213836	0.549465	0.425437	-0.57957	-0.0943048	0.826109	0.449454	0.207489	0.969776	0.471476	0.373542	4.20671	0.210296	-0.87975	-0.511256	-0.97352	-0.678949	-0.403768	-0.110077	-0.0396625	-0.407274	-0.206441	-0.75642	0.347082
ZBTB32	collectri	-0.270427	-0.496542	-0.607879	-0.547525	0.103778	0.159515	0.394227	0.0953883	0.213067	0.179281	2.05865	0.193622	-0.290759	0.535628	0.249722	0.108456	0.0253805	-0.39704	0.188834	0.164289	-0.241029	0.20099	0.387682	0.213823	0.00203889	0.786686	0.207441	0.0613571	0.433862	-0.102677	-1.20254	-0.390762	-1.87969	-1.0259	-1.39276	-0.822298	0.505044	-0.50688	-1.11002	-1.18419	-0.456436
ZBTB33	collectri	-0.348681	0.105662	0.1175	-0.240871	-0.350157	-0.207731	-0.200488	0.126695	-0.385555	-0.377727	0.536067	-0.414432	-1.1624	0.258016	0.540703	0.101539	0.152933	0.37193	0.0220349	0.525955	-0.0796991	-0.182986	-0.325391	0.683119	0.30723	1.31156	-0.287195	0.574849	-0.562127	1.04746	0.00368705	-0.0353683	-0.804058	0.119933	-0.678435	-0.876892	-0.380085	-0.0996816	-0.529687	-0.937451	-0.901044
ZBTB38	collectri	-0.324831	-0.269896	0.501882	0.0555103	-0.704049	-0.77023	-0.6836	-0.805084	-0.693852	0.399379	1.12635	0.0448707	0.884615	0.422685	0.218086	-0.188096	0.481368	0.335021	0.77209	0.965669	-0.168946	-0.101107	0.588197	-0.726482	1.12973	-0.685195	0.0455339	0.358893	-1.01877	0.230123	-0.14351	-0.00818645	1.45768	-0.123528	-0.179407	-0.436939	-0.644195	2.68423	0.0678955	0.0307256	-0.405942
ZBTB4	collectri	-1.5109	-0.0736695	0.609996	0.189295	0.369753	0.0987915	0.139501	-0.161536	0.285016	0.0682979	0.0715939	-0.443153	0.0512046	-0.347308	-0.429638	-0.599501	-0.633385	-0.246049	-0.658148	-0.543096	-0.810091	-0.869913	-3.02887	0.379463	1.05097	-0.110068	-0.436046	0.752616	-1.21796	0.362977	1.27563	0.933983	1.15215	1.09802	0.50915	0.918835	0.64805	1.47838	0.522234	0.84704	-0.401003
ZBTB7A	collectri	-0.83069	-1.92819	-0.472501	-1.31768	-0.492015	-0.193273	-0.482487	-1.16179	-0.0881157	-0.0394716	-0.134465	0.184643	-0.101823	0.498833	0.15733	-0.0527189	0.765737	0.208369	0.147788	-0.541715	0.236054	0.931409	1.43754	0.4653	0.702368	-0.514003	-0.164115	0.127329	-0.0553437	-0.101898	0.579553	0.324117	0.155411	0.66569	-0.0872218	0.294109	0.464211	0.10605	-0.249275	-0.582197	-1.08426
ZBTB7B	collectri	-1.13748	-1.15656	-0.561385	-0.924907	0.222635	0.799097	-0.0509515	0.0898274	0.0218156	-0.213012	-0.541762	-0.0913184	-0.216427	0.0270279	0.41581	-0.0356077	-0.474103	-0.438371	-0.624464	-0.776821	-0.282291	-0.138949	-0.340528	-1.08125	0.218901	0.759956	-0.419499	0.144258	-1.0766	0.47266	-0.705421	-0.492623	-0.65676	-0.336463	1.98195	1.9189	2.3589	1.41695	1.56829	1.20194	1.12489
ZEB1	collectri	0.307874	0.665858	0.617818	0.796796	0.282108	0.394809	0.317386	0.589068	0.475496	0.497891	0.40132	0.561722	0.809645	0.566413	0.526713	0.739395	0.537163	0.633026	0.304584	0.539932	0.562383	0.260344	0.844301	-2.27862	-1.8022	-2.62972	-1.58581	-2.06447	0.488708	-1.90334	0.050123	-0.346562	0.17443	-0.212811	-0.161072	-0.371568	-0.249177	-0.407128	-0.0380105	0.183987	0.0450087
ZEB2	collectri	-0.216003	-0.0876	-0.449561	-0.318544	-0.0706751	-0.00378291	-0.0710235	0.00176828	-0.0154372	0.459213	-0.241479	-0.404832	-0.112035	0.608264	0.207131	0.415177	0.950922	0.428348	1.46399	1.49172	1.06343	1.26544	-0.436548	-1.81145	-1.91165	-1.8433	-1.68069	-1.67817	-0.459414	-1.32603	-0.173112	-0.334001	-0.368923	0.0700056	0.525821	1.05149	1.1606	-0.703645	0.313107	0.620984	0.490757
ZFHX3	collectri	-0.0485746	-0.292164	-0.117577	-0.684982	-0.398796	-0.619073	-0.48882	-0.541116	-0.374245	-0.322999	-0.27413	0.301194	0.583559	1.03375	0.675062	0.189814	1.71134	1.19156	1.12856	1.08846	0.738009	1.13484	0.767988	-0.394296	-0.361701	-0.912499	-1.48702	-0.353245	-0.435448	-0.699869	-1.04633	-1.40966	-0.489941	-1.06721	0.423806	-0.041706	-0.297079	0.704616	-0.398926	-0.30548	-0.909463
ZFP42	collectri	-1.01783	-0.427967	-0.769427	0.0189624	-0.400531	-0.532051	-0.474009	0.268806	-0.680902	-0.568774	-0.465216	-0.877734	-0.550046	-0.284514	-0.321955	0.54768	-0.409267	-0.657307	-0.183322	0.749928	0.68573	0.0256965	-0.626364	0.17801	-0.164616	0.31855	-0.437197	-0.103673	-0.599945	0.699561	1.0778	0.816319	0.251181	1.80034	1.95198	2.09675	2.19867	1.60211	1.6897	1.00817	2.8264
ZFP64	collectri	-0.368077	-0.0149715	-0.283627	0.37881	0.674725	0.953665	1.14277	1.45861	0.850745	0.10608	-0.578564	-0.543151	0.145454	-0.0228229	0.321711	0.269156	-0.154886	-0.149865	0.0879328	0.609169	0.166483	-0.0997699	0.595506	-0.405455	-0.623659	-0.290397	-1.56368	-0.405335	-0.430052	-0.063613	-1.05821	-0.496382	-0.444904	-0.68632	-1.98817	-1.83605	-0.761248	-1.99308	-0.974614	-1.64907	-0.0195157
ZFPM1	collectri	-1.67697	-0.820176	-0.350841	-0.18304	0.220524	0.161962	0.673911	0.970888	0.996771	-0.52026	0.0192876	-0.892576	-0.126145	0.444032	0.364489	0.460853	0.779531	0.634415	0.631899	0.86832	0.806989	0.651241	1.08626	-0.429972	-0.586004	0.207229	-0.574373	-0.527524	-1.89292	-0.194658	-1.18962	-0.683769	-0.576554	-1.16558	-0.765322	-1.05724	-0.900722	-0.415046	-1.20807	-1.11964	-0.56137
ZFPM2	collectri	-1.08523	-1.34874	-0.678939	-0.806278	0.196987	0.373287	0.126839	-0.161149	-0.210274	-0.652406	-0.558694	0.504539	-0.627292	-0.272945	-0.354513	-0.687712	-0.467398	-0.901577	-0.140796	-0.310738	-0.293236	0.208564	-0.372179	0.0963576	1.04999	0.316359	-0.555001	0.828079	-1.33732	0.607654	0.131542	0.334955	-0.647739	-0.0522055	1.79857	2.01161	1.48472	0.62999	0.78619	0.942473	0.943047
ZFX	collectri	-1.01992	0.0381078	0.369599	-0.220575	0.502887	0.923306	0.756224	0.69524	0.74101	-0.619435	-0.18075	-0.229426	-0.262596	-0.70736	-0.868736	-1.0042	-0.50781	-0.379454	-0.817546	-0.882734	-0.626369	-0.408038	1.36407	-0.298787	-0.703069	-0.586469	-0.817221	-0.631418	-1.1491	-0.255096	1.82696	1.85169	1.2932	1.75705	-0.404934	-0.787082	0.375832	-0.102658	0.918814	-0.20934	1.04102
ZGLP1	collectri	-2.06181	-1.70651	-0.469208	-0.599723	0.190356	-0.0569948	0.869934	0.575246	1.2823	-0.334332	-0.12407	-1.15733	-0.262676	0.0737746	-0.0981951	-0.167543	0.225554	0.248518	0.0111657	-0.234929	0.203661	0.203719	0.128981	0.552563	0.379347	0.0220131	-0.746308	0.232884	-0.092784	0.354276	-0.118713	-0.182448	-0.705253	-0.26218	-0.240222	-0.0133894	-0.193605	-0.227142	-0.690248	-0.531502	-0.809964
ZGPAT	collectri	-0.80418	-0.36538	0.223158	0.371801	-0.0951593	-0.346094	-0.13088	-0.491144	-0.54023	-0.762223	-0.103659	-0.450533	-0.186589	0.861642	0.5867	0.827958	1.24718	0.832465	0.382785	0.200071	1.33239	1.48975	0.210494	-1.34989	-0.899177	-0.533166	-0.0937811	-0.825851	-1.40673	-0.427632	0.0090286	-0.234409	-0.193568	-0.310086	0.0595523	-0.338495	-0.338288	0.429995	-0.193461	-0.179034	-0.376902
ZHX2	collectri	0.861214	-0.321262	0.292568	-1.13156	0.295191	0.468451	0.284426	-0.940201	0.424513	0.102429	0.620001	0.83583	0.944349	0.390006	0.423415	-0.851371	0.406337	0.605896	0.0515828	-1.15807	-0.938949	-0.0213242	0.185229	-0.283727	-0.814946	-0.54852	0.0606638	-0.720856	1.26399	-1.56356	0.111565	0.100449	0.516369	0.149693	-0.378049	-0.981332	-0.163545	-0.662048	0.12943	0.541837	-1.1181
ZIC1	collectri	-1.63766	-1.11141	-0.329694	-1.10437	-0.363464	-0.0818786	-0.409386	-0.345895	-0.501341	0.214134	-0.420782	-0.0521268	0.221581	0.221528	0.0718508	-0.0550932	-0.0745443	-0.44973	0.217907	0.153218	0.629914	0.778286	-2.10259	0.367874	0.351831	0.549042	-0.215529	0.549264	-1.94102	0.734437	0.35348	0.613925	0.614149	0.24025	0.714747	0.322324	0.344869	-0.133573	0.363013	0.213921	0.0399334
ZIC2	collectri	-0.3622	-0.00399378	-0.850378	-0.615093	0.291516	0.47707	0.56509	0.798414	0.175971	0.68777	-1.88951	-0.4445	-0.575505	-0.832388	-0.825263	-0.51709	-0.401106	-0.387278	1.35903	1.52291	0.560058	0.785888	-0.405112	0.89446	-0.0524541	-0.0011242	-0.891721	0.203661	-0.0758519	0.47044	-0.0375108	0.683599	-1.10589	-0.830385	-0.354686	-0.439789	-0.643198	-0.671842	-0.514494	-0.689241	-1.32515
ZKSCAN7	collectri	-1.22685	-0.681155	-0.578319	0.0706348	-0.391755	-0.317696	-0.321131	0.109435	-0.216171	-0.361473	-0.868407	-0.855151	-0.581681	-0.452559	-0.400966	-0.198788	-0.617697	-0.854596	-0.296124	0.132182	0.165314	-0.0461117	-0.909501	0.577298	0.798986	0.974142	0.238396	1.07099	-1.47077	1.61873	0.965753	0.256367	0.847693	1.07928	1.19005	0.979025	1.45038	0.694128	0.39825	0.210497	1.70236
ZMYND8	collectri	0.635693	0.74264	0.631999	1.31445	0.45612	0.528618	0.48472	0.649377	0.516081	-0.440772	0.94056	0.237497	0.882583	-0.551184	-0.349607	-0.334385	-0.772635	0.365476	0.378644	0.718896	-0.207788	-0.544437	-0.734467	-0.426141	-0.299664	1.22901	-0.00668407	-0.416453	0.253979	-0.949717	0.0188567	0.252119	0.693283	0.43453	-1.56928	-0.925721	-2.49851	-0.677548	-1.13116	-0.151672	-1.84324
ZNF143	collectri	-1.40472	0.766383	-0.011368	1.7611	-0.0388044	0.381733	0.267601	1.89584	0.422163	-0.579934	-0.0446077	-0.567875	0.307739	-0.222879	-0.0941126	1.05031	-0.40074	-0.213303	0.224472	1.64107	1.34302	0.19963	-1.45361	-0.878034	-0.431513	-0.128336	-1.39193	-0.488594	-2.09376	0.572913	-0.444641	-0.244887	-0.0486529	-0.31838	-0.586696	-0.504721	-0.477426	-0.280927	-0.324623	-0.852924	0.854657
ZNF148	collectri	-1.28757	-0.959173	0.05656	-0.231468	0.262471	0.488109	0.408345	0.195533	0.17439	-0.691207	0.41093	-0.430713	-0.379939	0.0991047	-0.174887	-0.267725	0.0464192	0.310427	0.440765	-0.0644568	0.0686358	0.518552	-0.285472	-0.432195	0.0725935	-0.292441	-0.622594	-0.0783287	-1.67089	0.22001	-1.18603	-0.780827	-1.05813	-1.01993	0.673894	0.942021	1.23497	1.32641	-0.0221295	-0.261018	0.17267
ZNF160	collectri	-0.00799127	0.884129	-0.0784465	0.442532	0.535131	0.702281	0.61495	0.689151	0.0709042	-0.431999	0.996918	-0.11318	-0.156086	0.248505	0.730481	0.474087	-0.559469	-1.04165	-0.905154	-0.824237	-0.260013	-0.582145	-2.22348	-0.172548	-0.0501672	0.323949	0.708064	0.533625	-1.92726	0.967034	-0.781654	-0.753789	-1.18176	-0.876205	-0.577431	-0.258265	-0.541054	-0.205371	-0.127998	-0.0798424	-0.244969
ZNF202	collectri	1.06505	0.74402	0.27634	1.07616	0.375002	0.289563	0.366783	0.670003	0.427967	-0.438905	0.433937	0.111083	0.639524	0.292045	0.401582	0.589285	0.150303	0.699633	-1.5176	-1.14026	-1.11071	-1.75252	0.137817	-0.635701	-0.0804861	0.16793	0.686973	-0.0348596	-0.030237	-0.162344	-0.178414	-0.190857	-0.432036	-0.120527	-0.325335	-0.496498	-0.340619	0.379728	-0.239812	0.226057	0.922262
ZNF217	collectri	-0.459241	-0.563361	-0.381622	-0.558404	-0.0959487	-0.225002	-0.0679255	-0.459189	-0.31161	-0.432851	-1.17932	-0.134932	-0.521497	-0.549373	-1.151	-0.646752	0.316624	-0.129012	0.721389	0.677372	-0.196501	0.0671787	-0.174205	1.19466	1.54088	-0.2459	0.643655	1.2031	-0.560315	1.00531	-0.231114	0.577421	0.851398	0.0491693	0.334604	-0.0945014	0.0661794	2.53429	-0.305657	-0.0925133	-0.429349
ZNF219	collectri	-1.30664	-0.545551	-0.4522	0.467558	-0.18386	-0.395877	-0.351804	-0.112002	-0.310631	-0.413206	1.32806	-0.4309	-0.523064	1.04756	1.07059	1.41233	0.382008	-0.75388	-0.190085	0.867871	1.33326	0.839419	-1.38998	-0.854606	-0.658454	-0.642137	-0.280218	-0.483645	-1.37339	0.119083	0.0106873	-0.707236	1.28948	0.78187	-0.490289	0.795888	-0.207986	0.905662	0.468566	-0.0397403	1.04702
ZNF236	collectri	-1.62677	-0.983926	-0.589176	-0.682303	-0.479728	-0.392242	-0.375058	-0.348666	-0.307663	0.181457	-0.746456	0.418826	-0.129741	-0.0676808	-0.542591	-0.321632	-0.0707544	-0.620542	0.150663	-0.0271819	0.159841	0.664248	-0.720742	0.337247	0.0778862	0.171405	-0.553298	0.0727968	-1.16595	0.465752	0.932531	1.16354	0.954476	0.893931	1.65808	2.13755	1.14103	1.58477	1.1165	1.23105	0.199601
ZNF24	collectri	-0.824066	-0.603874	0.157929	0.0175228	0.00652634	0.253321	-0.185333	-0.222578	-0.647424	-0.566006	-0.219343	0.0571322	1.41032	-0.405029	-0.340779	-0.310371	-0.932372	-0.0758904	-0.0587274	0.00622339	-0.0273427	-0.133542	-1.55308	1.28438	1.24423	1.15458	1.23786	1.41014	-0.167617	0.890398	0.392578	1.31101	1.67187	0.737096	-1.06805	-1.2385	-1.10709	0.769506	-1.1837	-1.28312	-0.882313
ZNF263	collectri	-0.979998	-0.728726	1.3266	0.711042	-0.107496	-0.216264	-0.0390496	-0.0856091	-0.213075	0.432284	-0.604439	-0.227619	-0.464439	0.536432	0.667223	0.889286	0.558467	0.3934	0.873196	0.85049	0.962531	0.802561	0.284034	-1.24709	-1.2137	-1.36543	-1.56388	-0.840087	-2.00148	-0.333279	-0.229043	0.0901126	1.74447	0.265192	-0.301696	-0.902813	-0.41241	-0.42527	-0.740791	-1.11929	-0.223757
ZNF274	collectri	-0.470874	0.57554	-0.214297	-0.118668	0.217699	0.527819	0.625955	0.93313	0.318287	-0.396934	-0.812106	-0.853422	-0.921992	-0.622005	-0.435091	-0.00399549	-0.467882	-0.899221	0.192034	0.569775	-0.0629441	-0.261335	-0.236564	-0.302082	0.717719	0.609628	0.0263756	0.666238	-1.39566	1.19122	-0.153421	0.18152	-0.234051	-0.00682099	-0.62556	-0.442251	-0.435035	0.528974	-0.888382	-0.655351	-0.641053
ZNF281	collectri	-1.00937	-0.0778199	0.1101	0.2072	0.136449	0.51831	0.175751	0.755305	-0.411111	0.232101	0.632972	-0.0965389	0.433404	-0.155565	-0.288093	-0.516062	0.212331	0.188234	0.322285	0.295666	-0.0603507	0.232525	-1.12731	-0.756283	-0.338178	-0.500538	-1.26843	-0.377101	-1.48644	-0.405569	-0.139622	-0.324263	0.847524	0.517628	0.109116	0.208218	0.169146	0.418833	-0.318139	-0.0811678	0.239461
ZNF300	collectri	-1.0516	-0.53573	0.207687	0.281268	-0.220442	-0.376066	-0.22041	-0.28016	0.19081	-0.480883	-1.15724	-0.615288	-0.00443104	0.310382	0.270387	0.525104	0.893103	0.74246	1.07658	0.868653	1.06379	1.09398	0.555953	-0.978741	-0.125505	-0.896619	0.20823	-0.180804	-1.26245	-0.18244	0.256441	-0.387563	-0.149428	-0.125229	0.516939	-0.179257	-0.72458	0.686138	-0.281247	-0.453058	-1.86746
ZNF316	collectri	-1.24246	-0.90885	-0.522402	-0.387808	-0.626013	-0.529604	-0.416553	-0.200269	-0.558902	0.225134	-0.446815	-0.642292	0.146165	0.839942	0.668692	1.08559	1.70136	0.815422	0.365309	0.547671	1.27435	1.06303	2.34428	-1.23048	-0.55772	-0.833133	-0.81106	-0.338291	-1.66192	0.243891	-0.767203	-0.615429	-0.474364	-0.520154	-0.0577268	0.0940343	0.277248	-0.381796	-0.0438061	0.196353	0.0648809
ZNF331	collectri	1.26853	-0.673248	0.713618	-2.36894	0.202714	0.365645	0.297814	-1.8263	0.178185	0.0333762	0.132898	0.828365	-0.273651	0.321033	-0.0449274	-1.48536	0.614516	0.728138	-0.0247959	-1.77378	-1.38846	0.176637	1.38285	-0.178772	-0.228997	-0.25321	0.397965	0.053223	1.36617	-0.576833	-0.173738	-0.0260475	-0.546212	-0.238047	0.0522291	-0.170694	-0.350643	-0.403337	-0.0949967	-0.201854	-2.092
ZNF335	collectri	-1.12208	-0.681508	-0.520888	-0.803355	-0.202152	-0.166376	-0.160686	-0.480039	-0.344191	-0.553936	-0.813184	-0.233798	-0.899795	-0.0386173	-0.432242	-0.138405	0.830594	0.403848	0.665784	0.384725	0.441102	0.672414	0.677718	-0.263156	0.303797	0.811537	0.8452	0.609127	-2.37306	1.27814	-0.465501	-0.145689	-0.224771	-0.376228	-0.203764	0.201064	0.346267	0.123774	-0.320843	-0.363309	0.359039
ZNF350	collectri	-1.39631	-1.08483	-0.308073	-0.488795	-0.69704	-0.66527	-0.682172	-0.229434	-0.647449	-0.292009	-0.203848	-0.688107	-0.382574	0.373281	0.448427	0.567689	0.551196	0.0347263	-0.263627	-0.132671	0.946983	0.752525	0.386787	0.738106	0.660325	-0.10718	-1.02671	0.466732	-1.24803	0.0832512	1.01534	1.08732	0.0893373	0.971815	0.0355589	0.504285	0.624619	0.576663	0.713432	0.587509	0.902141
ZNF354C	collectri	-1.36241	-1.40392	-0.489807	-1.65872	0.124914	-0.176054	0.438348	-0.145705	0.147114	-0.210276	-0.939709	-1.02348	-1.29845	0.404893	0.434377	0.0548982	0.4134	-0.875044	-0.0666904	-0.455154	0.602974	1.01663	-0.287946	0.132201	0.290166	-0.400049	-0.459199	0.0994571	-0.735276	0.163755	-0.0716591	-0.0184602	-0.156394	0.0636372	1.05997	1.04661	0.946661	1.07402	-0.0252273	0.176231	-0.064198
ZNF362	collectri	-1.26285	-0.886322	-0.797478	-0.552293	-0.479247	-0.568994	-0.323885	-0.267843	-0.338023	-0.58515	-0.810883	-0.826157	-0.255424	0.291968	-0.0696655	0.37397	0.662982	-0.0848698	0.555197	0.458793	0.729527	1.05865	-1.05082	-0.655889	-0.154923	0.647056	0.078654	0.162015	-1.13263	0.50652	0.361696	1.113	1.58026	0.526333	1.06876	0.679779	0.483567	1.23836	-0.168357	0.151756	0.248289
ZNF382	collectri	1.38252	1.03983	0.380926	0.83035	-0.16907	-0.0911993	-0.0237933	0.0443422	0.1903	-0.291303	1.10541	0.870838	1.20367	0.325749	0.753252	0.917229	-0.0444077	0.543739	0.433633	0.729435	-0.0971795	-0.359295	0.850563	-0.424	-0.535473	-0.261932	-0.314204	-0.550625	0.619218	-0.881471	-0.910424	-0.146561	-0.692023	-0.645272	-1.49836	-0.944743	-1.20339	-0.705694	-0.212562	-0.257428	-0.560262
ZNF384	collectri	-1.22258	-1.37136	-0.541612	-0.578748	-0.439592	-0.13427	-0.0997835	0.146077	-0.311322	-0.392486	-1.96189	-0.943909	-0.776026	-0.522299	-0.436597	-0.378374	-0.0871906	-0.435743	-0.23377	-0.0666798	0.134865	0.121322	-0.0721446	0.0100969	0.139783	0.85004	0.468942	0.732575	-1.37358	1.16849	0.888036	0.828496	0.848844	1.19998	1.13186	1.06275	2.19199	1.20304	0.938153	0.7582	2.04186
ZNF395	collectri	-1.42747	-0.8961	-0.695164	-0.421143	0.199289	0.457971	0.926098	0.979953	1.08127	-0.689095	-0.843969	-1.22283	-0.775992	-0.140116	-0.448484	-0.0600834	-0.0254242	-0.170659	0.0677814	0.337029	0.484476	0.299021	-1.22894	-0.212671	-0.409501	0.189508	-0.58762	-0.00425925	-1.97618	-0.00513327	0.539866	0.321083	-0.0995442	0.38954	0.295767	0.0474892	0.239726	0.208526	0.351271	-0.721438	0.273537
ZNF410	collectri	-1.189	-1.01062	-0.684325	-0.51236	-0.483642	-0.487046	-0.408589	-0.365687	-0.293769	-0.021724	-0.772531	-0.35458	-0.678149	-0.0132705	-0.0753815	-0.0156086	-0.120617	-0.907435	-0.0331891	-0.306662	0.16933	0.634642	0.384392	0.20531	0.204863	0.44171	-0.127617	0.620773	-1.6647	1.26259	1.22081	0.492371	0.231579	0.808445	1.15229	0.444838	1.40796	0.895239	0.577078	0.728379	1.24022
ZNF423	collectri	-0.936552	-0.251449	-0.667327	0.27145	-0.344087	-0.416016	-0.4373	0.717239	-0.591172	0.224074	-0.555026	-0.858484	-0.643645	-0.540684	-0.646785	0.29496	-0.184905	-0.852972	1.42909	2.01993	0.903665	0.761676	-0.390754	-0.512907	-0.265761	0.172372	-0.701753	-0.10107	-0.97436	0.602343	0.22527	0.670152	2.18177	1.3455	-0.0498519	0.144695	0.396634	-0.127687	0.446313	-0.476566	1.16257
ZNF436	collectri	-1.77487	-0.862077	-0.794218	0.0112453	-0.488086	-0.369191	-0.387991	-0.0957549	-0.354754	-0.793877	0.382784	-0.484983	-0.551073	0.307361	0.344814	0.345337	0.343687	0.045466	0.277157	0.8622	1.02963	0.804044	-0.787863	0.248714	-0.0212897	0.610759	0.137581	0.127154	-1.11958	0.747034	0.397283	0.0900575	1.20107	0.999092	-0.219408	0.299248	0.186466	0.729045	0.0528444	-0.582643	0.442954
ZNF699	collectri	-1.85048	-1.18087	-0.657014	-0.450388	-0.154651	-0.125661	0.189444	0.480276	0.336199	-0.516351	-0.768245	-0.793125	-0.733798	-0.257948	-0.230876	-0.17533	-0.189665	-0.584553	-0.282059	-0.0726589	0.111033	0.11996	-0.425794	0.745038	0.49001	0.617296	-0.0130173	0.637915	-1.80166	1.14688	1.07452	0.870765	0.808151	0.92821	0.0250346	0.117142	0.721052	0.614414	0.219644	-0.0749421	0.515969
ZNF76	collectri	-1.37195	0.133278	-0.325976	1.01375	0.103257	0.391037	0.402013	0.804446	0.547565	-0.130432	-0.813282	-0.830044	0.0956105	-0.13754	0.0493248	0.0873019	-0.16545	-0.0723099	0.551182	0.569772	0.394603	0.228046	0.598307	-0.589914	-0.313574	0.663168	-0.46634	-0.103429	0.314749	0.515457	-0.880374	-0.134678	-0.432509	-0.270092	-0.487132	-0.614937	-0.181854	-0.599705	0.172151	-0.681014	0.328135
ZNF804A	collectri	-0.219036	0.0892099	0.988112	0.112203	-0.0168747	-0.254065	0.714818	0.218458	0.674673	-0.202074	0.937596	-2.50897	-0.989044	-0.0367721	-0.140802	0.6369	0.726859	0.57556	0.556932	0.886338	0.732716	0.504548	1.56889	-0.199918	-1.18401	-0.531339	-0.923873	-1.10626	-1.20225	-0.601781	-1.07634	-0.633211	-0.362596	-0.810327	-0.84204	-0.733621	-0.437814	-0.534629	0.271814	0.0479438	0.574179
ZNF91	collectri	-1.47601	-1.17904	-0.678921	-1.15921	-0.397522	0.168001	-0.207579	-0.502736	-0.237591	-0.361604	-0.508631	-0.316946	-0.973148	0.0936762	0.0236347	-0.316271	0.00171294	-0.0569878	-0.0469158	-0.248673	-0.351277	0.117848	-0.527252	0.808329	0.883459	0.523774	-0.478392	0.72028	-2.17182	0.691661	1.07436	1.09205	0.671756	0.905647	1.25573	1.28271	0.881396	1.07347	0.0908873	0.660123	-0.299249
ZXDC	collectri	-1.06069	-0.899868	-0.329497	-0.666272	-0.731391	-0.519466	-0.291981	-0.244128	-0.673226	-0.0217809	-0.764029	-0.509342	-0.486473	0.111416	0.114965	0.34103	0.364333	0.257317	-0.457003	-0.186725	1.00884	1.19634	-0.539771	-0.428252	-0.527566	0.105405	-0.719012	0.0661372	-1.96977	0.112564	1.72365	1.96431	1.19009	1.09341	0.917577	0.863762	0.637334	0.848091	-0.253073	0.0523265	0.0199673
